# Supplementary material for: Sensogenomics of music and Alzheimer’s disease: An interdisciplinary view from neuroscience, transcriptomics, and epigenomics
Source: Front Aging Neurosci. 2023 Feb 3;15:1063536. doi: 10.3389/fnagi.2023.1063536 (PMC9935844; doi:10.3389/fnagi.2023.1063536)
Supplement: Supplementary file 1 [file Data_Sheet_1.zip › Table 1.XLSX]

## Sheet: Table S1_a_All articles
Table S1. Results from the PubMed query "music[Title/Abstract] AND Alzheimer[Title/Abstract]" (carried out on 12 December, 2022), and those added after manual inspection (indicated with an asterisk. Only those indicated as included, were systematically reviewed (according to criteria indicated in the PRISMA of Figure 1)
Reference ID	Included	Reference
1	Yes	A. Zhang, Y. Yang, and M. Xu, Clinical Observation of Computer Vision Technology Combined with Music Therapy in the Treatment of Alzheimer's Disease. Emerg Med Int 2022 (2022) 2567340.
2	No	S. Yin, F. Zhu, Z. Li, D. Che, L. Li, L. Zhang, Y. Zhong, B. Luo, and X. Wu, Research Hotspots and Trends in Music Therapy Intervention for Patients With Dementia: A Bibliometrics and Visual Analysis of Papers Published From 2010 to 2021. Front Psychiatry 13 (2022) 860758.
3	No	T. Wu, F. Sun, Y. Guo, M. Zhai, S. Yu, J. Chu, C. Yu, and Y. Yang, Spatio-Temporal Dynamics of Entropy in EEGS during Music Stimulation of Alzheimer's Disease Patients with Different Degrees of Dementia. Entropy (Basel) 24 (2022).
4	No	A. von Schnehen, L. Hobeika, D. Huvent-Grelle, and S. Samson, Sensorimotor Synchronization in Healthy Aging and Neurocognitive Disorders. Front Psychol 13 (2022) 838511.
5	No	P. Tichko, J.C. Kim, E. Large, and P. Loui, Integrating music-based interventions with Gamma-frequency stimulation: Implications for healthy ageing. Eur J Neurosci 55 (2022) 3303-3323.
6	Yes	D. Tatiana-Danai, P. John, K. Anastasia, K. Dimitrios, A. Loukas, I. Panagiotis, K. Efrosini, T. Thomas, and T. Magda, Non-Pharmacological Interventions for the Hallucinations in Patients with Dementia. A Cross-Over Randomized Controlled Trial. J Clin Cases Rep 5 (2022) 139-148.
7	Yes	M.B. Olson, E.M. McCreedy, R.R. Baier, R.R. Shield, E.E. Zediker, R. Uth, K.S. Thomas, V. Mor, R. Gutman, and J.L. Rudolph, Measuring implementation fidelity in a cluster-randomized pragmatic trial: development and use of a quantitative multi-component approach. Trials 23 (2022) 43.
8	No	C.X. Mu, S. Lee, S. Boddupalli, and H. Meng, Effects of music interventions on sleep in people with dementia: A systematic review. Dementia (London) 21 (2022) 2053-2071.
9	Yes	C. McDowell, N. Tamburri, A.P. Smith, C. Dujela, D.J. Sheets, and S.W.S. MacDonald, Exploring the impact of community-based choral participation on cognitive function and well-being for persons with dementia: evidence from the Voices in Motion project. Aging Ment Health (2022) 1-8.
10	No	A.M. Matziorinis, and S. Koelsch, The promise of music therapy for Alzheimer's disease: A review. Ann N Y Acad Sci 1516 (2022) 11-17.
11	No	X. Liang, J.A. Batsis, Y. Zhu, T.M. Driesse, R.M. Roth, D. Kotz, and B. MacWhinney, Evaluating Voice-Assistant Commands for Dementia Detection. Comput Speech Lang 72 (2022).
12	No	K. Li, C. Cui, H. Zhang, L. Jia, R. Li, and H.Y. Hu, Exploration of combined physical activity and music for patients with Alzheimer's disease: A systematic review. Front Aging Neurosci 14 (2022) 962475.
13	No	Y.C. Lee, T.V. Sousa, P.A. Stretton-Smith, C. Gold, M. Geretsegger, and F.A. Baker, Demographic and clinical profile of residents living with dementia and depressive symptoms in Australian private residential aged care: Data from the Music Interventions for Dementia and Depression in ELderly care (MIDDEL) cluster-randomised controlled trial. Australas J Ageing 41 (2022) e387-e396.
14	Yes	S.J. Kim, J.K. Park, and M.S. Yeo, Dual-Task-Based Music Therapy to Improve Executive Functioning of Elderly Patients with Early Stage Alzheimer's Disease: A Multiple Case Study. Int J Environ Res Public Health 19 (2022).
15	No	A.P. Kaiser, and D. Berntsen, The cognitive characteristics of music-evoked autobiographical memories: Evidence from a systematic review of clinical investigations. Wiley Interdiscip Rev Cogn Sci (2022) e1627.
16	No	L.M. Hofbauer, S.D. Ross, and F.S. Rodriguez, Music-based interventions for community-dwelling people with dementia: A systematic review. Health Soc Care Community (2022).
17	No	L. Hobeika, M. Ghilain, L. Schiaratura, M. Lesaffre, F. Puisieux, D. Huvent-Grelle, and S. Samson, The effect of the severity of neurocognitive disorders on emotional and motor responses to music. Ann N Y Acad Sci (2022).
18	No	J. Henning, Somewhere out there in a place no one knows: Yoko Ogawa's The Memory Police and the literature of forgetting. Med Humanit (2022).
19	No	B. Greene, M. Ostroushko, and J. Melius, Finding Joy and Purpose Through Singing: Giving Voice to People Living With Dementia. Creat Nurs 28 (2022) 274-278.
20	No	L. Gassner, M. Geretsegger, and J. Mayer-Ferbas, Effectiveness of music therapy for autism spectrum disorder, dementia, depression, insomnia and schizophrenia: update of systematic reviews. Eur J Public Health 32 (2022) 27-34.
21	No	E.B. García-Navarro, A. Buzón-Pérez, and M. Cabillas-Romero, Effect of Music Therapy as a Non-Pharmacological Measure Applied to Alzheimer's Disease Patients: A Systematic Review. Nurs Rep 12 (2022) 775-790.
22	Yes	B.K. Flo, A.M. Matziorinis, S. Skouras, T.T. Sudmann, C. Gold, and S. Koelsch, Study protocol for the Alzheimer and music therapy study: An RCT to compare the efficacy of music therapy and physical activity on brain plasticity, depressive symptoms, and cognitive decline, in a population with and at risk for Alzheimer's disease. PLoS One 17 (2022) e0270682.
23	No	S. Evers, and B. Tölgyesi, Music and the Cerebellum. Adv Exp Med Biol 1378 (2022) 195-212.
24	Yes	L.A. da Rocha, B.F. Siqueira, C.E. Grella, and A.C.M. Gratão, Effects of concert music on cognitive, physiological, and psychological parameters in the elderly with dementia: a quasi-experimental study. Dement Neuropsychol 16 (2022) 194-201.
25	No	A.J. Colverson, E. Trifilio, and J.B. Williamson, Music, Mind, Mood, and Mingling in Alzheimer's Disease and Related Dementias: A Scoping Review. J Alzheimers Dis 86 (2022) 1569-1588.
26	No	A. Clements-Cortes, and L. Bartel, Long-Term Multi-Sensory Gamma Stimulation of Dementia Patients: A Case Series Report. Int J Environ Res Public Health 19 (2022).
27	No	D.S.K. Cheung, L.Y.W. Ho, R.K.H. Kwok, D.L.L. Lai, and C.K.Y. Lai, The effects of involvement in training and volunteering with families of people with dementia on the knowledge and attitudes of volunteers towards dementia. BMC Public Health 22 (2022) 258.
28	No	S. Chéour, C. Chéour, C. Kilani, A. Guemri, D. Zineddine, R. Khélifa, R. Supriya, N.L. Bragazzi, F. Chéour, J.S. Baker, and S. Gaied-Chortane, Salivary Testosterone and Cortisol Levels in Tunisian Elderly Male Patients With Mild Alzheimer's Disease. Implications of Musical Therapy And/Or Physical Rehabilitation. Front Physiol 13 (2022) 839099.
29	Yes	J. Bufalini, P. Eslinger, E. Lehman, and D.R. George, Effects of a Personalized Music Intervention for Persons with Dementia and their Caregivers. J Alzheimers Dis Rep 6 (2022) 43-48.
30	No	B. Braun, J. Demling, and T.H. Loew, Alzheimer's disease: history, ethics and medical humanities in the context of assisted suicide. Philos Ethics Humanit Med 17 (2022) 4.
31	No	L.I. Berge, M.H. Gedde, J.C. Torrado Vidal, B. Husebo, K.M. Hynninen, S.E. Knardal, and K.G. Madsø, The acceptability, adoption, and feasibility of a music application developed using participatory design for home-dwelling persons with dementia and their caregivers. The "Alight" app in the LIVE@Home.Path trial. Front Psychiatry 13 (2022) 949393.
32	No	E.D. Bakker, I.S. van Maurik, A. Mank, M.D. Zwan, L. Waterink, S. van den Buuse, J.R. van den Broeke, F. Gillissen, M. van de Beek, E. Lemstra, K.A. van den Bosch, M. van Leeuwenstijn, F.H. Bouwman, P. Scheltens, and W.M. van der Flier, Psychosocial Effects of COVID-19 Measures on (Pre-)Dementia Patients During Second Lockdown. J Alzheimers Dis 86 (2022) 931-939.
33	No	H. Yang, Y. Luo, Q. Hu, X. Tian, and H. Wen, Benefits in Alzheimer's Disease of Sensory and Multisensory Stimulation. J Alzheimers Dis 82 (2021) 463-484.
34	No	X.S. Wang, J.J. Li, Y.S. Wang, C.C. Yu, C. He, Z.S. Huang, T. Jiang, Q. Hao, and L.H. Kong, Acupuncture and Related Therapies for the Cognitive Function of Alzheimer's Disease: A Network Meta-Analysis. Iran J Public Health 50 (2021) 2411-2426.
35	No	S.H. Tak, In Quest of Tablet Apps for Elders With Alzheimer's Disease: A Descriptive Review. Comput Inform Nurs 39 (2021) 347-354.
36	No	A. Sternin, L.M. McGarry, A.M. Owen, and J.A. Grahn, The Effect of Familiarity on Neural Representations of Music and Language. J Cogn Neurosci 33 (2021) 1595-1611.
37	No	S.H. Shin, S. Park, C. Wright, A. D'Astous V, and G. Kim, The Role of Polygenic Score and Cognitive Activity in Cognitive Functioning Among Older Adults. Gerontologist 61 (2021) 319-329.
38	No	A. Sharma, E. Moon, G. Kim, and S.U. Kang, Perspectives of Circadian-Based Music Therapy for the Pathogenesis and Symptomatic Treatment of Neurodegenerative Disorders. Front Integr Neurosci 15 (2021) 769142.
39	No	L.C. Popa, M.C. Manea, D. Velcea, I. Șalapa, M. Manea, and A.M. Ciobanu, Impact of Alzheimer's Dementia on Caregivers and Quality Improvement through Art and Music Therapy. Healthcare (Basel) 9 (2021).
40	Yes	H. Platel, M.L. Eustache, R. Coppalle, A. Viard, F. Eustache, M. Groussard, and B. Desgranges, Boosting Autobiographical Memory and the Sense of Identity of Alzheimer Patients Through Repeated Reminiscence Workshops? Front Psychol 12 (2021) 636028.
41	Yes	D.R. Parajuli, A. Kuot, M. Hamiduzzaman, J. Gladman, and V. Isaac, Person-centered, non-pharmacological intervention in reducing psychotropic medications use among residents with dementia in Australian rural aged care homes. BMC Psychiatry 21 (2021) 36.
42	No	P.S. Nair, P. Raijas, M. Ahvenainen, A.K. Philips, L. Ukkola-Vuoti, and I. Järvelä, Music-listening regulates human microRNA expression. Epigenetics 16 (2021) 554-566.
43	Yes	M.N. Liu, Y.J. Liou, W.C. Wang, K.C. Su, H.L. Yeh, C.I. Lau, L.Y. Hu, S.J. Tsai, and H.Y. Chen, Group Music Intervention Using Percussion Instruments to Reduce Anxiety Among Elderly Male Veterans with Alzheimer Disease. Med Sci Monit 27 (2021) e928714.
44	No	K.E. Innes, C. Montgomery, T.K. Selfe, S. Wen, D.S. Khalsa, and M. Flick, Incorporating a Usual Care Comparator into a Study of Meditation and Music Listening for Older Adults with Subjective Cognitive Decline: A Randomized Feasibility Trial. J Alzheimers Dis Rep 5 (2021) 187-206.
45	Yes	T.C. Harrison, S.A. Blozis, B. Schmidt, A. Johnson, R. Moreno, S. Mead, and M. Gayle, Music Compared with Auditory Books: A Randomized Controlled Study Among Long-Term Care Residents with Alzheimer's Disease or Related Dementia. J Am Med Dir Assoc 22 (2021) 1415-1420.
46	Yes	A. Gulliver, G. Pike, M. Banfield, A.R. Morse, N. Katruss, H. Valerius, M. Pescud, M. McMaster, and S. West, The Music Engagement Program for people with Alzheimer's disease and dementia: Pilot feasibility trial outcomes. Eval Program Plann 87 (2021) 101930.
47	Yes	M. Gómez-Gallego, J.C. Gómez-Gallego, M. Gallego-Mellado, and J. García-García, Comparative Efficacy of Active Group Music Intervention versus Group Music Listening in Alzheimer's Disease. Int J Environ Res Public Health 18 (2021).
48	No	M. Ghilain, L. Hobeika, L. Schiaratura, M. Lesaffre, J. Six, F. Desmet, S. Clément, and S. Samson, Sensorimotor synchronisation and non-verbal behaviours in Alzheimer's disease: the inﬂuence of social and musical contexts. Geriatr Psychol Neuropsychiatr Vieil (2021).
49	Yes	C.E. Fischer, N. Churchill, M. Leggieri, V. Vuong, M. Tau, L.R. Fornazzari, M.H. Thaut, and T.A. Schweizer, Long-Known Music Exposure Effects on Brain Imaging and Cognition in Early-Stage Cognitive Decline: A Pilot Study. J Alzheimers Dis 84 (2021) 819-833.
50	No	J.L. Dorris, S. Neely, L. Terhorst, H.M. VonVille, and J. Rodakowski, Effects of music participation for mild cognitive impairment and dementia: A systematic review and meta-analysis. J Am Geriatr Soc 69 (2021) 2659-2667.
51	No	M.C. Del Mastro, M.R. Strollo, and M. El Haj, Music as a social bond in patients with amnesia. Behav Brain Sci 44 (2021) e67.
52	No	X. Bian, Y. Wang, X. Zhao, Z. Zhang, and C. Ding, Does music therapy affect the global cognitive function of patients with dementia? A meta-analysis. NeuroRehabilitation 48 (2021) 553-562.
53	No	E. Benhamou, S. Zhao, H. Sivasathiaseelan, J.C.S. Johnson, M.C. Requena-Komuro, R.L. Bond, J.E.P. van Leeuwen, L.L. Russell, C.V. Greaves, A. Nelson, J.M. Nicholas, C.J.D. Hardy, J.D. Rohrer, and J.D. Warren, Decoding expectation and surprise in dementia: the paradigm of music. Brain Commun 3 (2021) fcab173.
54	No	A. Arab, G.J. Christie, M. Mansouri, M. Ahmadzadeh, A. Sixsmith, M. Ester, and S. Moreno, Moderate-Intensity Physical Activity, Music and Art Activities Preserved Cognitive Health in Older Adults: An Argument for Social Prescribing Solution. Front Aging Neurosci 13 (2021) 693791.
55	No	L.Y. Wang, J. Pei, Y.J. Zhan, and Y.W. Cai, Overview of Meta-Analyses of Five Non-pharmacological Interventions for Alzheimer's Disease. Front Aging Neurosci 12 (2020) 594432.
56	No	D. Wang, A. Belden, S.B. Hanser, M.R. Geddes, and P. Loui, Resting-State Connectivity of Auditory and Reward Systems in Alzheimer's Disease and Mild Cognitive Impairment. Front Hum Neurosci 14 (2020) 280.
57	No	J. VandenBosch, Setting Alzheimer's to Music. Gerontologist 60 (2020) 583-584.
58	No	M.H. Thaut, C.E. Fischer, M. Leggieri, V. Vuong, N.W. Churchill, L.R. Fornazzari, and T.A. Schweizer, Neural Basis of Long-term Musical Memory in Cognitively Impaired Older Persons. Alzheimer Dis Assoc Disord 34 (2020) 267-271.
59	No	B.C. Smith, and M. D'Amico, Sensory-Based Interventions for Adults with Dementia and Alzheimer's Disease: A Scoping Review. Occup Ther Health Care 34 (2020) 171-201.
60	No	A. Skingley, J. McCue, and T. Vella-Burrows, Using music interventions in the care of people with dementia. Nurs Stand 35 (2020) 55-60.
61	No	M. Satoh, J.I. Ogawa, T. Tokita, Y. Matsumoto, K. Nakao, K.I. Tabei, N. Kato, and H. Tomimoto, The Effects of a 5-Year Physical Exercise Intervention with Music in Community- Dwelling Normal Elderly People: The Mihama-Kiho Follow-Up Project. J Alzheimers Dis 78 (2020) 1493-1507.
62	Yes	A.E. Reschke-Hernández, A.M. Belfi, E. Guzmán-Vélez, and D. Tranel, Hooked on a Feeling: Influence of Brief Exposure to Familiar Music on Feelings of Emotion in Individuals with Alzheimer's Disease. J Alzheimers Dis 78 (2020) 1019-1031.
63	No	Z. Quail, M.M. Carter, A. Wei, and X. Li, Management of cognitive decline in Alzheimer's disease using a non-pharmacological intervention program: A case report. Medicine (Baltimore) 99 (2020) e20128.
64	No	L. Pu, N.K. Qureshi, J. Ly, B. Zhang, F. Cong, W.C. Tang, and Z. Liang, Therapeutic benefits of music-based synchronous finger tapping in Parkinson's disease-an fNIRS study protocol for randomized controlled trial in Dalian, China. Trials 21 (2020) 864.
65	Yes	E. Pongan, F. Delphin-Combe, P. Krolak-Salmon, Y. Leveque, B. Tillmann, R. Bachelet, J.C. Getenet, N. Auguste, B. Trombert, J.M. Dorey, B. Laurent, and I. Rouch, Immediate Benefit of Art on Pain and Well-Being in Community-Dwelling Patients with Mild Alzheimer's. Am J Alzheimers Dis Other Demen 35 (2020) 1533317519859202.
66	No	D.V. Petrovsky, N.S. Gooneratne, J. Bradt, L.N. Gitlin, and N.A. Hodgson, Tailored music listening intervention to reduce sleep disturbances in older adults with dementia: Research protocol. Res Nurs Health 43 (2020) 557-567.
67	Yes	J. Park, H. Howard, M.I. Tolea, and J.E. Galvin, Perceived Benefits of Using Nonpharmacological Interventions in Older Adults With Alzheimer's Disease or Dementia With Lewy Bodies. J Gerontol Nurs 46 (2020) 37-46.
68	No	J. Loewy, A. Torossian, M. Appelbaum, A. Fleming, and C. Tomaino, Lincoln center moments: integrating accessibility and enhancement through expanding performing arts experiences. Arts Health 12 (2020) 182-193.
69	No	X. Lai, H. Wen, Y. Li, L. Lu, and C. Tang, The Comparative Efficacy of Multiple Interventions for Mild Cognitive Impairment in Alzheimer's Disease: A Bayesian Network Meta-Analysis. Front Aging Neurosci 12 (2020) 121.
70	Yes	J. Kwak, K. Anderson, and K. O'Connell Valuch, Findings From a Prospective Randomized Controlled Trial of an Individualized Music Listening Program for Persons With Dementia. J Appl Gerontol 39 (2020) 567-575.
71	No	N. Kishita, T. Backhouse, and E. Mioshi, Nonpharmacological Interventions to Improve Depression, Anxiety, and Quality of Life (QoL) in People With Dementia: An Overview of Systematic Reviews. J Geriatr Psychiatry Neurol 33 (2020) 28-41.
72	No	Y.H. Jung, S. Lee, W.J. Kim, J.H. Lee, M.J. Kim, and H.J. Han, Effect of Integrated Cognitive Intervention Therapy in Patients with Mild to Moderate Alzheimer's Disease. Dement Neurocogn Disord 19 (2020) 86-95.
73	No	Z. Jafari, B.E. Kolb, and M.H. Mohajerani, Neural oscillations and brain stimulation in Alzheimer's disease. Prog Neurobiol 194 (2020) 101878.
74	No	S.B. Hanser, A. Clements-Cortes, M. Mercadal-Brotons, and C.M. Tomaino, Editorial: Music Therapy in Geriatrics. Front Med (Lausanne) 7 (2020) 87.
75	No	M. Ghilain, L. Hobeika, L. Schiaratura, M. Lesaffre, J. Six, F. Desmet, S. Clément, and S. Samson, [Sensorimotor synchronization and non-verbal behaviors in Alzheimer's disease: the influence of social and musical context
76	Yes	M. Ghilain, L. Hobeika, M. Lesaffre, L. Schiaratura, A. Singh, J. Six, D. Huvent-Grelle, F. Puisieux, and S. Samson, Does a Live Performance Impact Synchronization to Musical Rhythm in Cognitively Impaired Elderly? J Alzheimers Dis 78 (2020) 939-949.
77	Yes	S. Garrido, L. Dunne, C.J. Stevens, and E. Chang, Music Playlists for People with Dementia: Trialing A Guide for Caregivers. J Alzheimers Dis 77 (2020) 219-226.
78	No	C.E. Garabedian, Dementia: When music is the only way in - An emergency intervention: Innovative Practice. Dementia (London) 19 (2020) 2876-2880.
79	No	F. Epps, J. Choe, K. Alexander, and G. Brewster, Designing Worship Services to Support African-American Persons Living with Dementia. J Relig Health 59 (2020) 2163-2176.
80	No	P.E.G. Cuevas, P.M. Davidson, J.L. Mejilla, and T.W. Rodney, Reminiscence therapy for older adults with Alzheimer's disease: A literature review. Int J Ment Health Nurs 29 (2020) 364-371.
81	Yes	R. Coppalle, C. Mauger, S. Quernet, A. Dewald, O. Letortu, B. Desgranges, M. Groussard, and H. Platel, New Long-Term Encoding in Severely Amnesic Alzheimer's Disease Patients Revealed Through Repeated Exposure to Artistic Items. J Alzheimers Dis 76 (2020) 1567-1579.
82	No	D. Cohen, S.G. Post, A. Lo, R. Lombardo, and B. Pfeffer, "Music & Memory" and improved swallowing in advanced dementia. Dementia (London) 19 (2020) 195-204.
83	No	R.A. Cocchiara, F. De Lucia, L. Koci, E. Lisanti, G. Petruccini, and G. La Torre, Management of the early stage of Alzheimer's disease: a systematic review of literature over the past 10 years. Clin Ter 171 (2020) e357-e368.
84	Yes	I.N. Clark, P.A. Stretton-Smith, F.A. Baker, Y.C. Lee, and J. Tamplin, "It's Feasible to Write a Song": A Feasibility Study Examining Group Therapeutic Songwriting for People Living With Dementia and Their Family Caregivers. Front Psychol 11 (2020) 1951.
85	Yes	X. Chen, D. Li, H. Xu, and Z. Hu, Effect of traditional opera on older adults with dementia. Geriatr Nurs 41 (2020) 118-123.
86	No	S. Berruchon, B. Mac Nab, and V. Bréard, [Musical cognitive skills assessment for patients with Alzheimer disease: the music therapy orientation test
87	No	A. Baird, O. Brancatisano, R. Gelding, and W.F. Thompson, Music evoked autobiographical memories in people with behavioural variant frontotemporal dementia. Memory 28 (2020) 323-336.
88	No	E.M. Arroyo-Anlló, J.C. Sánchez, and R. Gil, Could Self-Consciousness Be Enhanced in Alzheimer's Disease? An Approach from Emotional Sensorial Stimulation. J Alzheimers Dis 77 (2020) 505-521.
89	Yes	S.S. Zhou, X. Gao, Y.J. Hu, Y.M. Zhu, Y.H. Tian, and K. Wang, Selective impairment of musical emotion recognition in patients with amnesic mild cognitive impairment and mild to moderate Alzheimer disease. Chin Med J (Engl) 132 (2019) 2308-2314.
90	Yes	J.E. Wittwer, M. Winbolt, and M.E. Morris, Home-Based Gait Training Using Rhythmic Auditory Cues in Alzheimer's Disease: Feasibility and Outcomes. Front Med (Lausanne) 6 (2019) 335.
91	No	D. Williams, and K. Campbell, CADTH Rapid Response Reports, Electroconvulsive Therapy for the Treatment of the Behavioural and Psychological Symptoms of Dementia: A Review of Clinical Effectiveness and Guidelines, Canadian Agency for Drugs and Technologies in Health
92	No	H. Trainor, Effects of Using Music Therapy for Patients Suffering From Dementia. Health Care Manag (Frederick) 38 (2019) 206-210.
93	No	J. Spildooren, I. Speetjens, J. Abrahams, P. Feys, and A. Timmermans, A physical exercise program using music-supported video-based training in older adults in nursing homes suffering from dementia: a feasibility study. Aging Clin Exp Res 31 (2019) 279-285.
94	No	C.F. Slattery, J.L. Agustus, R.W. Paterson, O. McCallion, A.J.M. Foulkes, K. Macpherson, A.M. Carton, E. Harding, H.L. Golden, K. Jaisin, C.J. Mummery, J.M. Schott, and J.D. Warren, The functional neuroanatomy of musical memory in Alzheimer's disease. Cortex 115 (2019) 357-370.
95	No	M.N. Shiota, M.L. Simpson, H.E. Kirsch, and R.W. Levenson, Emotion recognition in objects in patients with neurological disease. Neuropsychology 33 (2019) 1163-1173.
96	No	C.E. Schneider, A.A. Bristol, and A.A. Brody, A Scoping Review of Dementia Symptom Management in Persons with Dementia Living in Home-based Settings. Curr Geriatr Rep 8 (2019) 291-301.
97	Yes	S. Ratovohery, A. Baudouin, J. Palisson, D. Maillet, O. Bailon, C. Belin, and P. Narme, Music as a mnemonic strategy to mitigate verbal episodic memory in Alzheimer's disease: Does musical valence matter? J Clin Exp Neuropsychol 41 (2019) 1060-1073.
98	Yes	A. Pitkänen, H.M. Alanen, O. Kampman, K. Suontaka-Jamalainen, and E. Leinonen, Implementing physical exercise and music interventions for patients suffering from dementia on an acute psychogeriatric inpatient ward. Nord J Psychiatry 73 (2019) 401-408.
99	No	D.V. Petrovsky, J.K. Johnson, N. Tkacs, D. Mechanic-Hamilton, R.H. Hamilton, and P.Z. Cacchione, Musical and Cognitive Abilities in Older Adults with Mild Cognitive Impairment. Psychol Music 2019 (2019).
100	No	E. Navipour, M. Neamatshahi, Z. Barabadi, M. Neamatshahi, and A. Keykhosravi, Epidemiology and Risk Factors of Alzheimer's Disease in Iran: A Systematic Review. Iran J Public Health 48 (2019) 2133-2139.
101	No	K. Nagy, M. Hill, K.R. Kroustos, and K.F. Sobota, Music Therapy: A Novel Student Pharmacy Outreach to Manage Symptoms of Alzheimer's Dementia. Sr Care Pharm 34 (2019) 600-603.
102	No	E.M. McCreedy, X. Yang, R.R. Baier, J.L. Rudolph, K.S. Thomas, and V. Mor, Measuring Effects of Nondrug Interventions on Behaviors: Music & Memory Pilot Study. J Am Geriatr Soc 67 (2019) 2134-2138.
103	No	E. Lokon, P.E. Sauer, and Y. Li, Activities in dementia care: A comparative assessment of activity types. Dementia (London) 18 (2019) 471-489.
104	No	M. Leggieri, M.H. Thaut, L. Fornazzari, T.A. Schweizer, J. Barfett, D.G. Munoz, and C.E. Fischer, Music Intervention Approaches for Alzheimer's Disease: A Review of the Literature. Front Neurosci 13 (2019) 132.
105	No	J.B. King, K.G. Jones, E. Goldberg, M. Rollins, K. MacNamee, C. Moffit, S.R. Naidu, M.A. Ferguson, E. Garcia-Leavitt, J. Amaro, K.R. Breitenbach, J.M. Watson, R.K. Gurgel, J.S. Anderson, and N.L. Foster, Increased Functional Connectivity After Listening to Favored Music in Adults With Alzheimer Dementia. J Prev Alzheimers Dis 6 (2019) 56-62.
106	No	H.C. Kales, C.G. Lyketsos, E.M. Miller, and C. Ballard, Management of behavioral and psychological symptoms in people with Alzheimer's disease: an international Delphi consensus. Int Psychogeriatr 31 (2019) 83-90.
107	No	P.B. Harris, and C.A. Caporella, Making a university community more dementia friendly through participation in an intergenerational choir. Dementia (London) 18 (2019) 2556-2575.
108	No	A. Gulliver, G. Pike, M. Banfield, A.R. Morse, N. Katruss, M. Pescud, M. McMaster, H. Valerius, and S. West, Evaluation of the Music Engagement Program for people with Alzheimer's disease and dementia: Study protocol for a pilot trial. Contemp Clin Trials Commun 15 (2019) 100419.
109	No	M. Groussard, T.G. Chan, R. Coppalle, and H. Platel, Preservation of Musical Memory Throughout the Progression of Alzheimer's Disease? Toward a Reconciliation of Theoretical, Clinical, and Neuroimaging Evidence. J Alzheimers Dis 68 (2019) 857-883.
110	No	A. Gilson, D. Dodds, A. Kaur, M. Potteiger, and J.H. Ford Ii, Using Computer Tablets to Improve Moods for Older Adults With Dementia and Interactions With Their Caregivers: Pilot Intervention Study. JMIR Form Res 3 (2019) e14530.
111	Yes	E. Fraile, D. Bernon, I. Rouch, E. Pongan, B. Tillmann, and Y. Lévêque, The effect of learning an individualized song on autobiographical memory recall in individuals with Alzheimer's disease: A pilot study. J Clin Exp Neuropsychol 41 (2019) 760-768.
112	No	J.H. Ford Ii, D. Dodds, J. Hyland, and M. Potteiger, Evaluating the Impact of Music & Memory's Personalized Music and Tablet Engagement Program in Wisconsin Assisted Living Communities: Pilot Study. JMIR Aging 2 (2019) e11599.
113	Yes	R.G. Deason, J.V. Strong, M.J. Tat, N.R. Simmons-Stern, and A.E. Budson, Explicit and implicit memory for music in healthy older adults and patients with mild Alzheimer's disease. J Clin Exp Neuropsychol 41 (2019) 158-169.
114	Yes	S. Cunningham, M. Brill, J.H. Whalley, R. Read, G. Anderson, S. Edwards, and R. Picking, Assessing Wellbeing in People Living with Dementia Using Reminiscence Music with a Mobile App (Memory Tracks): A Mixed Methods Cohort Study. J Healthc Eng 2019 (2019) 8924273.
115	No	E. Buller, P.K. Martin, A. Stabler, B. Tucker, J. Smith, L. Norton, and R.W. Schroeder, The Roth Project - Music and Memory: A Community Agency Initiated Individualized Music Intervention for People with Dementia. Kans J Med 12 (2019) 136-140.
116	No	D. Berntsen, and M. Kirk, Watering Memory Trees. Cerebrum 2019 (2019).
117	No	T. Bautrant, M. Grino, C. Peloso, F. Schiettecatte, M. Planelles, C. Oliver, and C. Franqui, Impact of Environmental Modifications to Enhance Day-Night Orientation on Behavior of Nursing Home Residents With Dementia. J Am Med Dir Assoc 20 (2019) 377-381.
118	No	E.M. Arroyo-Anlló, S. Dauphin, M.N. Fargeau, P. Ingrand, and R. Gil, Music and emotion in Alzheimer's disease. Alzheimers Res Ther 11 (2019) 69.
119	No	J.P. Amezquita-Sanchez, N. Mammone, F.C. Morabito, S. Marino, and H. Adeli, A novel methodology for automated differential diagnosis of mild cognitive impairment and the Alzheimer's disease using EEG signals. J Neurosci Methods 322 (2019) 88-95.
120	No	L. Weise, E. Jakob, N.F. Töpfer, and G. Wilz, Study protocol: individualized music for people with dementia - improvement of quality of life and social participation for people with dementia in institutional care. BMC Geriatr 18 (2018) 313.
121	No	T. Särkämö, and A.J. Sihvonen, Golden oldies and silver brains: Deficits, preservation, learning, and rehabilitation effects of music in ageing-related neurological disorders. Cortex 109 (2018) 104-123.
122	No	T. Särkämö, Cognitive, emotional, and neural benefits of musical leisure activities in aging and neurological rehabilitation: A critical review. Ann Phys Rehabil Med 61 (2018) 414-418.
123	No	I. Rouch, E. Pongan, Y. Leveque, B. Tillmann, B. Trombert, J.C. Getenet, N. Auguste, P. Krolak-Salmon, B. Laurent, and J.M. Dorey, Personality Modulates the Efficacy of Art Intervention on Chronic Pain in a Population of Patients with Alzheimer's Disease. J Alzheimers Dis 63 (2018) 617-624.
124	No	R. Rio, A Community-Based Music Therapy Support Group for People With Alzheimer's Disease and Their Caregivers: A Sustainable Partnership Model. Front Med (Lausanne) 5 (2018) 293.
125	Yes	K.D. Ray, and E. Götell, The Use of Music and Music Therapy in Ameliorating Depression Symptoms and Improving Well-Being in Nursing Home Residents With Dementia. Front Med (Lausanne) 5 (2018) 287.
126	No	L.T. Ptomey, A.N. Szabo, E.A. Willis, A.M. Gorczyca, J.L. Greene, J.C. Danon, and J.E. Donnelly, Changes in cognitive function after a 12-week exercise intervention in adults with Down syndrome. Disabil Health J 11 (2018) 486-490.
127	No	M.D. Onieva-Zafra, L. Hernández-Garcia, M.T. Gonzalez-Del-Valle, M.L. Parra-Fernández, and E. Fernandez-Martinez, Music Intervention With Reminiscence Therapy and Reality Orientation for Elderly People With Alzheimer Disease Living in a Nursing Home: A Pilot Study. Holist Nurs Pract 32 (2018) 43-50.
128	No	K. Murphy, W.W. Liu, D. Goltz, E. Fixsen, S. Kirchner, J. Hu, and H. White, Implementation of personalized music listening for assisted living residents with dementia. Geriatr Nurs 39 (2018) 560-565.
129	No	S.V. Moreira, F. Justi, and M. Moreira, Can musical intervention improve memory in Alzheimer's patients? Evidence from a systematic review. Dement Neuropsychol 12 (2018) 133-142.
130	Yes	J. Lyu, J. Zhang, H. Mu, W. Li, M. Champ, Q. Xiong, T. Gao, L. Xie, W. Jin, W. Yang, M. Cui, M. Gao, and M. Li, The Effects of Music Therapy on Cognition, Psychiatric Symptoms, and Activities of Daily Living in Patients with Alzheimer's Disease. J Alzheimers Dis 64 (2018) 1347-1358.
131	No	J.H. Liang, Y. Xu, L. Lin, R.X. Jia, H.B. Zhang, and L. Hang, Comparison of multiple interventions for older adults with Alzheimer disease or mild cognitive impairment: A PRISMA-compliant network meta-analysis. Medicine (Baltimore) 97 (2018) e10744.
132	No	W.C. Kooken, and N. Kerr, Blending the liberal arts and nursing: Creating a portrait for the 21st century. J Prof Nurs 34 (2018) 60-64.
133	No	H. Kazui, [Non-pharmacological Interventions to Treat Clinical Symptoms in Patients with Dementia
134	No	S. Ismail, G. Christopher, E. Dodd, T. Wildschut, C. Sedikides, T.A. Ingram, R.W. Jones, K.A. Noonan, D. Tingley, and R. Cheston, Psychological and Mnemonic Benefits of Nostalgia for People with Dementia. J Alzheimers Dis 65 (2018) 1327-1344.
135	Yes	K.E. Innes, T.K. Selfe, K. Brundage, C. Montgomery, S. Wen, S. Kandati, H. Bowles, D.S. Khalsa, and Z. Huysmans, Effects of Meditation and Music-Listening on Blood Biomarkers of Cellular Aging and Alzheimer's Disease in Adults with Subjective Cognitive Decline: An Exploratory Randomized Clinical Trial. J Alzheimers Dis 66 (2018) 947-970.
136	No	D. Imtiaz, A. Khan, and A. Seelye, A Mobile Multimedia Reminiscence Therapy Application to Reduce Behavioral and Psychological Symptoms in Persons with Alzheimer's. J Healthc Eng 2018 (2018) 1536316.
137	No	R.C. Hamdy, A. Kinser, T. Kendall-Wilson, A. Depelteau, and K. Whalen, Impulsive, Disinhibited Behavior-Dining in a Restaurant. Gerontol Geriatr Med 4 (2018) 2333721418756994.
138	No	A.R. Giovagnoli, V. Manfredi, L. Schifano, C. Paterlini, A. Parente, and F. Tagliavini, Combining drug and music therapy in patients with moderate Alzheimer's disease: a randomized study. Neurol Sci 39 (2018) 1021-1028.
139	Yes	S. Garrido, C.J. Stevens, E. Chang, L. Dunne, and J. Perz, Music and Dementia: Individual Differences in Response to Personalized Playlists. J Alzheimers Dis 64 (2018) 933-941.
140	Yes	J.E. de la Rubia Ortí, M.P. García-Pardo, C.C. Iranzo, J.J.C. Madrigal, S.S. Castillo, M.J. Rochina, and V.J.P. Gascó, Does Music Therapy Improve Anxiety and Depression in Alzheimer's Patients? J Altern Complement Med 24 (2018) 33-36.
141	No	A. Clements-Cortes, and L. Bartel, Are We Doing More Than We Know? Possible Mechanisms of Response to Music Therapy. Front Med (Lausanne) 5 (2018) 255.
142	No	C.N. Clark, H.L. Golden, O. McCallion, J.M. Nicholas, M.H. Cohen, C.F. Slattery, R.W. Paterson, P.D. Fletcher, C.J. Mummery, J.D. Rohrer, S.J. Crutch, and J.D. Warren, Music models aberrant rule decoding and reward valuation in dementia. Soc Cogn Affect Neurosci 13 (2018) 192-202.
143	No	A. Baird, and W.F. Thompson, The Impact of Music on the Self in Dementia. J Alzheimers Dis 61 (2018) 827-841.
144	Yes	A. Baird, O. Brancatisano, R. Gelding, and W.F. Thompson, Characterization of Music and Photograph Evoked Autobiographical Memories in People with Alzheimer's Disease. J Alzheimers Dis 66 (2018) 693-706.
145	Yes	K.S. Thomas, R. Baier, C. Kosar, J. Ogarek, A. Trepman, and V. Mor, Individualized Music Program is Associated with Improved Outcomes for U.S. Nursing Home Residents with Dementia. Am J Geriatr Psychiatry 25 (2017) 931-938.
146	No	M. Satoh, J.I. Ogawa, T. Tokita, N. Nakaguchi, K. Nakao, H. Kida, and H. Tomimoto, Physical Exercise with Music Maintains Activities of Daily Living in Patients with Dementia: Mihama-Kiho Project Part 21. J Alzheimers Dis 57 (2017) 85-96.
147	Yes	K.D. Ray, and M.S. Mittelman, Music therapy: A nonpharmacological approach to the care of agitation and depressive symptoms for nursing home residents with dementia. Dementia (London) 16 (2017) 689-710.
148	Yes	E. Pongan, B. Tillmann, Y. Leveque, B. Trombert, J.C. Getenet, N. Auguste, V. Dauphinot, H. El Haouari, M. Navez, J.M. Dorey, P. Krolak-Salmon, B. Laurent, and I. Rouch, Can Musical or Painting Interventions Improve Chronic Pain, Mood, Quality of Life, and Cognition in Patients with Mild Alzheimer's Disease? Evidence from a Randomized Controlled Trial. J Alzheimers Dis 60 (2017) 663-677.
149	No	A. Midorikawa, F. Kumfor, C.E. Leyton, D. Foxe, R. Landin-Romero, J.R. Hodges, and O. Piguet, Characterisation of "Positive" Behaviours in Primary Progressive Aphasias. Dement Geriatr Cogn Disord 44 (2017) 119-128.
150	No	P. Kontos, K.L. Miller, and A.P. Kontos, Relational citizenship: supporting embodied selfhood and relationality in dementia care. Sociol Health Illn 39 (2017) 182-198.
151	No	L. Jensen, and R. Padilla, Effectiveness of Environment-Based Interventions That Address Behavior, Perception, and Falls in People With Alzheimer's Disease and Related Major Neurocognitive Disorders: A Systematic Review. Am J Occup Ther 71 (2017) 7105180030p1-7105180030p10.
152	Yes	K.E. Innes, T.K. Selfe, D.S. Khalsa, and S. Kandati, Meditation and Music Improve Memory and Cognitive Function in Adults with Subjective Cognitive Decline: A Pilot Randomized Controlled Trial. J Alzheimers Dis 56 (2017) 899-916.
153	No	J.W. Han, H. Lee, J.W. Hong, K. Kim, T. Kim, H.J. Byun, J.W. Ko, J.C. Youn, S.H. Ryu, N.J. Lee, C.U. Pae, and K.W. Kim, Multimodal Cognitive Enhancement Therapy for Patients with Mild Cognitive Impairment and Mild Dementia: A Multi- Center, Randomized, Controlled, Double-Blind, Crossover Trial. J Alzheimers Dis 55 (2017) 787-796.
154	Yes	M. Gómez Gallego, and J. Gómez García, Music therapy and Alzheimer's disease: Cognitive, psychological, and behavioural effects. Neurologia 32 (2017) 300-308.
155	No	H.L. Golden, C.N. Clark, J.M. Nicholas, M.H. Cohen, C.F. Slattery, R.W. Paterson, A.J.M. Foulkes, J.M. Schott, C.J. Mummery, S.J. Crutch, and J.D. Warren, Music Perception in Dementia. J Alzheimers Dis 55 (2017) 933-949.
156	Yes	A.R. Giovagnoli, V. Manfredi, A. Parente, L. Schifano, S. Oliveri, and G. Avanzini, Cognitive training in Alzheimer's disease: a controlled randomized study. Neurol Sci 38 (2017) 1485-1493.
157	No	S. Garrido, L. Dunne, E. Chang, J. Perz, C.J. Stevens, and M. Haertsch, The Use of Music Playlists for People with Dementia: A Critical Synthesis. J Alzheimers Dis 60 (2017) 1129-1142.
158	No	N. Garcia-Casares, R.M. Moreno-Leiva, and J.A. Garcia-Arnes, [Music therapy as a non-pharmacological treatment in Alzheimer's disease. A systematic review
159	No	L. Fornazzari, A. Mansur, K.O. Acuna, T.A. Schweizer, and C.E. Fischer, Always in Tune: The Unforgettable Memory for Music in Alzheimer's Disease. Can J Neurol Sci 44 (2017) 209-211.
160	No	R. Fang, S. Ye, J. Huangfu, and D.P. Calimag, Music therapy is a potential intervention for cognition of Alzheimer's Disease: a mini-review. Transl Neurodegener 6 (2017) 2.
161	No	M. El Haj, M.C. Gandolphe, K. Gallouj, D. Kapogiannis, and P. Antoine, From Nose to Memory: The Involuntary Nature of Odor-evoked Autobiographical Memories in Alzheimer's Disease. Chem Senses 43 (2017) 27-34.
162	No	P. Chevreau, I. Nizard, and P. Allain, Retrieval of memories with the help of music in Alzheimer's disease. Geriatr Psychol Neuropsychiatr Vieil 15 (2017) 309-318.
163	Yes	A. Baird, H. Umbach, and W.F. Thompson, A nonmusician with severe Alzheimer's dementia learns a new song. Neurocase 23 (2017) 36-40.
164	Yes	A. Baird, S. Samson, L. Miller, and K. Chalmers, Does music training facilitate the mnemonic effect of song? An exploration of musicians and nonmusicians with and without Alzheimer's dementia. J Clin Exp Neuropsychol 39 (2017) 9-21.
165	No	I. Abraha, J.M. Rimland, F.M. Trotta, G. Dell'Aquila, A. Cruz-Jentoft, M. Petrovic, A. Gudmundsson, R. Soiza, D. O'Mahony, A. Guaita, and A. Cherubini, Systematic review of systematic reviews of non-pharmacological interventions to treat behavioural disturbances in older patients with dementia. The SENATOR-OnTop series. BMJ Open 7 (2017) e012759.
166	No	A.D. Vanstone, M. Wolf, T. Poon, and L.L. Cuddy, Measuring engagement with music: development of an informant-report questionnaire. Aging Ment Health 20 (2016) 474-84.
167	No	T.O. Sharpee, A. Destexhe, M. Kawato, V. Sekulić, F.K. Skinner, D.K. Wójcik, C. Chintaluri, D. Cserpán, Z. Somogyvári, J.K. Kim, Z.P. Kilpatrick, M.R. Bennett, K. Josić, I. Elices, D. Arroyo, R. Levi, F.B. Rodriguez, P. Varona, E. Hwang, B. Kim, H.B. Han, T. Kim, J.T. McKenna, R.E. Brown, R.W. McCarley, J.H. Choi, J. Rankin, P.O. Popp, J. Rinzel, A. Tabas, A. Rupp, E. Balaguer-Ballester, M.I. Mat…
168	Yes	T. Särkämö, S. Laitinen, A. Numminen, M. Kurki, J.K. Johnson, and P. Rantanen, Clinical and Demographic Factors Associated with the Cognitive and Emotional Efficacy of Regular Musical Activities in Dementia. J Alzheimers Dis 49 (2016) 767-81.
169	Yes	A. Sánchez, A. Maseda, M.P. Marante-Moar, C. de Labra, L. Lorenzo-López, and J.C. Millán-Calenti, Comparing the Effects of Multisensory Stimulation and Individualized Music Sessions on Elderly People with Severe Dementia: A Randomized Controlled Trial. J Alzheimers Dis 52 (2016) 303-15.
170	Yes	I. Rubbi, D. Magnani, G. Naldoni, R. Di Lorenzo, V. Cremonini, P. Capucci, G. Artioli, and P. Ferri, Efficacy of video-music therapy on quality of life improvement in a group of patients with Alzheimer's disease: a pre-post study. Acta Biomed 87 (2016) 30-37.
171	No	S.K. Powell, Ode to Healing Music in Health Care. Prof Case Manag 21 (2016) 1-2.
172	No	S. Porat, N. Goukasian, K.S. Hwang, T. Zanto, T. Do, J. Pierce, S. Joshi, E. Woo, and L.G. Apostolova, Dance Experience and Associations with Cortical Gray Matter Thickness in the Aging Population. Dement Geriatr Cogn Dis Extra 6 (2016) 508-517.
173	No	K.J. Peck, T.A. Girard, F.A. Russo, and A.J. Fiocco, Music and Memory in Alzheimer's Disease and The Potential Underlying Mechanisms. J Alzheimers Dis 51 (2016) 949-59.
174	No	S.E. Osman, V. Tischler, and J. Schneider, 'Singing for the Brain': A qualitative study exploring the health and well-being benefits of singing for people with dementia and their carers. Dementia (London) 15 (2016) 1326-1339.
175	No	J.C. Millán-Calenti, L. Lorenzo-López, B. Alonso-Búa, C. de Labra, I. González-Abraldes, and A. Maseda, Optimal nonpharmacological management of agitation in Alzheimer's disease: challenges and solutions. Clin Interv Aging 11 (2016) 175-84.
176	No	A. Midorikawa, C.E. Leyton, D. Foxe, R. Landin-Romero, J.R. Hodges, and O. Piguet, All Is Not Lost: Positive Behaviors in Alzheimer's Disease and Behavioral-Variant Frontotemporal Dementia with Disease Severity. J Alzheimers Dis 54 (2016) 549-58.
177	No	P.H. Lin, H.H. Chen, N.C. Chen, W.N. Chang, C.W. Huang, Y.T. Chang, S.W. Hsu, C.W. Hsu, and C.C. Chang, Anatomical Correlates of Non-Verbal Perception in Dementia Patients. Front Aging Neurosci 8 (2016) 207.
178	No	H.J. Kim, Y. Yang, J.G. Oh, S. Oh, H. Choi, K.H. Kim, and S.H. Kim, Effectiveness of a community-based multidomain cognitive intervention program in patients with Alzheimer's disease. Geriatr Gerontol Int 16 (2016) 191-9.
179	Yes	K.E. Innes, T.K. Selfe, D.S. Khalsa, and S. Kandati, A randomized controlled trial of two simple mind-body programs, Kirtan Kriya meditation and music listening, for adults with subjective cognitive decline: Feasibility and acceptability. Complement Ther Med 26 (2016) 98-107.
180	Yes	K.E. Innes, T.K. Selfe, D.S. Khalsa, and S. Kandati, Effects of Meditation versus Music Listening on Perceived Stress, Mood, Sleep, and Quality of Life in Adults with Early Memory Loss: A Pilot Randomized Controlled Trial. J Alzheimers Dis 52 (2016) 1277-98.
181	No	E.D. Goris, K.N. Ansel, and D.L. Schutte, Quantitative systematic review of the effects of non-pharmacological interventions on reducing apathy in persons with dementia. J Adv Nurs 72 (2016) 2612-2628.
182	No	M. Corsi, T. Di Raimo, C. Di Lorenzo, M. Rapp-Ricciardi, T. Archer, S. Ricci, and R. Businaro, Cognitive disability in alzheimer's disease and its management. Clin Ter 167 (2016) e123-e126.
183	No	A. Chang, N. Singh, L. Boyd, and C. Lawson, Strategies to Improve Radiographic Practices for Patients With Alzheimer's Disease: A Systematic Review. J Med Imaging Radiat Sci 47 (2016) 362-366.
184	No	A. Campanelli, L. Rendace, F. Parisi, F. D'Antonio, L. Imbriano, C. de Lena, and A. Trebbastoni, Musical cognition in Alzheimer's disease: application of the Montreal Battery of Evaluation of Amusia. Ann N Y Acad Sci 1375 (2016) 28-37.
185	No	L. Brett, V. Traynor, and P. Stapley, Effects of Physical Exercise on Health and Well-Being of Individuals Living With a Dementia in Nursing Homes: A Systematic Review. J Am Med Dir Assoc 17 (2016) 104-16.
186	No	M. Tsolaki, S. Zygouris, I. Lazarou, I. Kompatsiaris, L. Chatzileontiadis, C. Votis, D. Tzovaras, A. Karakostas, C. Karagkiozi, T. Dimitriou, T. Tsiatsios, S. Dimitriadis, I. Tarnanas, D. Dranidis, and P. Bamidis, Our experience with informative and communication technologies (ICT) in dementia. Hell J Nucl Med 18 Suppl 1 (2015) 131-9.
187	Yes	M. Satoh, T. Yuba, K. Tabei, Y. Okubo, H. Kida, H. Sakuma, and H. Tomimoto, Music Therapy Using Singing Training Improves Psychomotor Speed in Patients with Alzheimer's Disease: A Neuropsychological and fMRI Study. Dement Geriatr Cogn Dis Extra 5 (2015) 296-308.
188	No	S. Samson, S. Clément, P. Narme, L. Schiaratura, and N. Ehrlé, Efficacy of musical interventions in dementia: methodological requirements of nonpharmacological trials. Ann N Y Acad Sci 1337 (2015) 249-55.
189	Yes	J. Palisson, C. Roussel-Baclet, D. Maillet, C. Belin, J. Ankri, and P. Narme, Music enhances verbal episodic memory in Alzheimer's disease. J Clin Exp Neuropsychol 37 (2015) 503-17.
190	No	T.D. McClam, C.M. Marano, P.B. Rosenberg, and C.G. Lyketsos, Interventions for Neuropsychiatric Symptoms in Neurocognitive Impairment Due to Alzheimer's Disease: A Review of the Literature. Harv Rev Psychiatry 23 (2015) 377-93.
191	Yes	C.H. Li, C.K. Liu, Y.H. Yang, M.C. Chou, C.H. Chen, and C.L. Lai, Adjunct effect of music therapy on cognition in Alzheimer's disease in Taiwan: a pilot study. Neuropsychiatr Dis Treat 11 (2015) 291-6.
192	No	G.E. Lancioni, N.N. Singh, M.F. O'Reilly, J. Sigafoos, F. D'Amico, G. Sasanelli, F. De Vanna, and M. Signorino, Persons with Alzheimer's disease engage in leisure and mild physical activity with the support of technology-aided programs. Res Dev Disabil 37 (2015) 55-63.
193	Yes	G.E. Lancioni, A. Bosco, M.F. De Caro, N.N. Singh, M.F. O'Reilly, V.A. Green, G. Ferlisi, V. Zullo, F. D'Amico, L.M. Addante, F. Denitto, and N. Zonno, Effects of response-related music stimulation versus general music stimulation on positive participation of patients with Alzheimer's disease. Dev Neurorehabil 18 (2015) 169-76.
194	No	J.K. Johnson, and M.L. Chow, Hearing and music in dementia. Handb Clin Neurol 129 (2015) 667-87.
195	Yes	J.H. Jacobsen, J. Stelzer, T.H. Fritz, G. Chételat, R. La Joie, and R. Turner, Why musical memory can be preserved in advanced Alzheimer's disease. Brain 138 (2015) 2438-50.
196	Yes	A.R. Halpern, H.L. Golden, N. Magdalinou, P. Witoonpanich, and J.D. Warren, Musical tasks targeting preserved and impaired functions in two dementias. Ann N Y Acad Sci 1337 (2015) 241-8.
197	No	B. Galbraith, H. Larkin, A. Moorhouse, and T. Oomen, Intergenerational programs for persons with dementia: a scoping review. J Gerontol Soc Work 58 (2015) 357-78.
198	No	P.D. Fletcher, L.E. Downey, H.L. Golden, C.N. Clark, C.F. Slattery, R.W. Paterson, J.M. Schott, J.D. Rohrer, M.N. Rossor, and J.D. Warren, Auditory hedonic phenotypes in dementia: A behavioural and neuroanatomical analysis. Cortex 67 (2015) 95-105.
199	Yes	M. El Haj, P. Antoine, J.L. Nandrino, M.C. Gély-Nargeot, and S. Raffard, Self-defining memories during exposure to music in Alzheimer's disease. Int Psychogeriatr 27 (2015) 1719-30.
200	No	J. Eggert, C.J. Dye, E. Vincent, V. Parker, S.B. Daily, H. Pham, A.T. Watson, H. Summey, and T. Roy, Effects of viewing a preferred nature image and hearing preferred music on engagement, agitation, and mental status in persons with dementia. SAGE Open Med 3 (2015) 2050312115602579.
201	Yes	L.L. Cuddy, R. Sikka, and A. Vanstone, Preservation of musical memory and engagement in healthy aging and Alzheimer's disease. Ann N Y Acad Sci 1337 (2015) 223-31.
202	No	C.N. Clark, and J.D. Warren, Music, memory and mechanisms in Alzheimer's disease. Brain 138 (2015) 2122-5.
203	No	A. Baird, and S. Samson, Music and dementia. Prog Brain Res 217 (2015) 207-35.
204	No	M.M. Ahmadian-Attari, A. Ahmadiani, M. Kamalinejad, L. Dargahi, M. Shirzad, and M. Mosaddegh, Treatment of Alzheimer's disease in Iranian traditional medicine. Iran Red Crescent Med J 17 (2015) e18052.
205	No	E. Tromeur, [Music therapy and Alzheimer disease
206	No	M. Satoh, J. Ogawa, T. Tokita, N. Nakaguchi, K. Nakao, H. Kida, and H. Tomimoto, The effects of physical exercise with music on cognitive function of elderly people: Mihama-Kiho project. PLoS One 9 (2014) e95230.
207	Yes	T. Särkämö, M. Tervaniemi, S. Laitinen, A. Numminen, M. Kurki, J.K. Johnson, and P. Rantanen, Cognitive, emotional, and social benefits of regular musical activities in early dementia: randomized controlled study. Gerontologist 54 (2014) 634-50.
208	Yes	P. Narme, S. Clément, N. Ehrlé, L. Schiaratura, S. Vachez, B. Courtaigne, F. Munsch, and S. Samson, Efficacy of musical interventions in dementia: evidence from a randomized controlled trial. J Alzheimers Dis 38 (2014) 359-69.
209	Yes	A. Moussard, E. Bigand, S. Belleville, and I. Peretz, Learning sung lyrics aids retention in normal ageing and Alzheimer's disease. Neuropsychol Rehabil 24 (2014) 894-917.
210	Yes	A. Moussard, E. Bigand, S. Belleville, and I. Peretz, Music as a mnemonic to learn gesture sequences in normal aging and Alzheimer's disease. Front Hum Neurosci 8 (2014) 294.
211	No	G.E. Lancioni, N.N. Singh, M.F. O'Reilly, J. Sigafoos, C. Renna, K. Pinto, F. De Vanna, A.O. Caffò, and F. Stasolla, Persons with moderate Alzheimer's disease use simple technology aids to manage daily activities and leisure occupation. Res Dev Disabil 35 (2014) 2117-28.
212	No	T.S. Kumar, M. Muthuraman, and R. Krishnakumar, Effect of the Raga Ananda Bhairavi in Post Operative Pain Relief Management. Indian J Surg 76 (2014) 363-70.
213	Yes	M. Kerer, J. Marksteiner, H. Hinterhuber, G. Kemmler, H.R. Bliem, and E.M. Weiss, Happy and sad judgements in dependence on mode and note density in patients with mild cognitive impairment and early-stage Alzheimer's disease. Gerontology 60 (2014) 402-12.
214	No	M. Hori, M. Iizuka, M. Nakamura, I. Aiba, Y. Saito, M. Kubota, M. Urabe, and A. Kinoshita, [At-home music therapy intervention using video phone (Skype) for elderly people with dementia
215	No	P.B. Harris, and C.A. Caporella, An intergenerational choir formed to lessen Alzheimer's disease stigma in college students and decrease the social isolation of people with Alzheimer's disease and their family members: a pilot study. Am J Alzheimers Dis Other Demen 29 (2014) 270-81.
216	No	J.G. Goldman, and S. Holden, Treatment of psychosis and dementia in Parkinson's disease. Curr Treat Options Neurol 16 (2014) 281.
217	No	L. Ferreri, E. Bigand, S. Perrey, M. Muthalib, P. Bard, and A. Bugaiska, Less Effort, Better Results: How Does Music Act on Prefrontal Cortex in Older Adults during Verbal Encoding? An fNIRS Study. Front Hum Neurosci 8 (2014) 301.
218	Yes	A. Dassa, and D. Amir, The role of singing familiar songs in encouraging conversation among people with middle to late stage Alzheimer's disease. J Music Ther 51 (2014) 131-53.
219	No	R. Blackburn, and T. Bradshaw, Music therapy for service users with dementia: a critical review of the literature. J Psychiatr Ment Health Nurs 21 (2014) 879-88.
220	No	S. Behrman, L. Chouliaras, and K.P. Ebmeier, Considering the senses in the diagnosis and management of dementia. Maturitas 77 (2014) 305-10.
221	Yes	J.E. Wittwer, K.E. Webster, and K. Hill, Effect of rhythmic auditory cueing on gait in people with Alzheimer disease. Arch Phys Med Rehabil 94 (2013) 718-24.
222	Yes	M. Sakamoto, H. Ando, and A. Tsutou, Comparing the effects of different individualized music interventions for elderly individuals with severe dementia. Int Psychogeriatr 25 (2013) 775-84.
223	Yes	G.E. Lancioni, N.N. Singh, M.F. O'Reilly, V.A. Green, G. Ferlisi, G. Ferrarese, V. Zullo, V. Perilli, G. Cassano, N. Cordiano, K. Pinto, and N. Zonno, Self-regulated music stimulation for persons with Alzheimer's disease: impact assessment and social validation. Dev Neurorehabil 16 (2013) 17-26.
224	Yes	G.E. Lancioni, M.F. O'Reilly, N.N. Singh, J. Sigafoos, G. Grumo, K. Pinto, F. Stasolla, M. Signorino, and J. Groeneweg, Assessing the impact and social perception of self-regulated music stimulation with patients with Alzheimer's disease. Res Dev Disabil 34 (2013) 139-46.
225	No	M. Kerer, J. Marksteiner, H. Hinterhuber, G. Mazzola, G. Kemmler, H.R. Bliem, and E.M. Weiss, [Working memory for music in patients with mild cognitive impairment and early stage Alzheimer's disease
226	Yes	M. Kerer, J. Marksteiner, H. Hinterhuber, G. Mazzola, G. Kemmler, H.R. Bliem, and E.M. Weiss, Explicit (semantic) memory for music in patients with mild cognitive impairment and early-stage Alzheimer's disease. Exp Aging Res 39 (2013) 536-64.
227	No	J. Kaldy, Alternative therapies for a new era of health care. Consult Pharm 28 (2013) 84-90.
228	No	S.C. Herholz, R.S. Herholz, and K. Herholz, Non-pharmacological interventions and neuroplasticity in early stage Alzheimer's disease. Expert Rev Neurother 13 (2013) 1235-45.
229	No	S. Guetin, K. Charras, A. Berard, C. Arbus, P. Berthelon, F. Blanc, J.P. Blayac, F. Bonte, J.P. Bouceffa, S. Clement, G. Ducourneau, F. Gzil, N. Laeng, E. Lecourt, S. Ledoux, H. Platel, C. Thomas-Anterion, J. Touchon, F.X. Vrait, and J.M. Leger, An overview of the use of music therapy in the context of Alzheimer's disease: a report of a French expert group. Dementia (London) 12 (2013) 619-34.
230	No	M. Groussard, C. Mauger, and H. Platel, [Musical long-term memory throughout the progression of Alzheimer disease
231	No	L.A. Gerdner, and K.C. Buckwalter, Musical Memories: translating evidence-based gerontological nursing into a children's picture book. J Gerontol Nurs 39 (2013) 32-41.
232	No	L. Ferreri, J.J. Aucouturier, M. Muthalib, E. Bigand, and A. Bugaiska, Music improves verbal memory encoding while decreasing prefrontal cortex activity: an fNIRS study. Front Hum Neurosci 7 (2013) 779.
233	No	F. Delphin-Combe, I. Rouch, G. Martin-Gaujard, S. Relland, and P. Krolak-Salmon, [Effect of a non-pharmacological intervention, Voix d'Or(®), on behavior disturbances in Alzheimer disease and associated disorders
234	Yes	S. Basaglia-Pappas, M. Laterza, C. Borg, A. Richard-Mornas, E. Favre, and C. Thomas-Antérion, Exploration of verbal and non-verbal semantic knowledge and autobiographical memories starting from popular songs in Alzheimer's disease. Int Psychogeriatr 25 (2013) 785-95.
235	Yes	E.M. Arroyo-Anlló, J.P. Díaz, and R. Gil, Familiar music as an enhancer of self-consciousness in patients with Alzheimer's disease. Biomed Res Int 2013 (2013) 752965.
236	No	F.B. Vialatte, J. Dauwels, T. Musha, and A. Cichocki, Audio representations of multi-channel EEG: a new tool for diagnosis of brain disorders. Am J Neurodegener Dis 1 (2012) 292-304.
237	Yes	N.R. Simmons-Stern, R.G. Deason, B.J. Brandler, B.S. Frustace, M.K. O'Connor, B.A. Ally, and A.E. Budson, Music-based memory enhancement in Alzheimer's disease: promise and limitations. Neuropsychologia 50 (2012) 3295-303.
238	No	M. Palmiero, D. Di Giacomo, and D. Passafiume, Creativity and dementia: a review. Cogn Process 13 (2012) 193-209.
239	No	P. Narme, A. Tonini, F. Khatir, L. Schiaratura, S. Clément, and S. Samson, [Non pharmacological treatment for Alzheimer's disease: comparison between musical and non-musical interventions
240	Yes	J.J. Meilán García, R. Iodice, J. Carro, J.A. Sánchez, F. Palmero, and A.M. Mateos, Improvement of autobiographic memory recovery by means of sad music in Alzheimer's Disease type dementia. Aging Clin Exp Res 24 (2012) 227-32.
241	No	B.P. Kay, X. Meng, M.W. Difrancesco, S.K. Holland, and J.P. Szaflarski, Moderating effects of music on resting state networks. Brain Res 1447 (2012) 53-64.
242	No	S. Hsieh, M. Hornberger, O. Piguet, and J.R. Hodges, Brain correlates of musical and facial emotion recognition: evidence from the dementias. Neuropsychologia 50 (2012) 1814-22.
243	No	L.A. Gerdner, Individualized music for dementia: Evolution and application of evidence-based protocol. World J Psychiatry 2 (2012) 26-32.
244	Yes	H. Fukui, A. Arai, and K. Toyoshima, Efficacy of music therapy in treatment for the patients with Alzheimer's disease. Int J Alzheimers Dis 2012 (2012) 531646.
245	No	C. Fischer-Terworth, and P. Probst, [Effects of a psychological group intervention on neuropsychiatric symptoms and communication in Alzheimer's dementia
246	Yes	M. El Haj, L. Fasotti, and P. Allain, The involuntary nature of music-evoked autobiographical memories in Alzheimer's disease. Conscious Cogn 21 (2012) 238-46.
247	No	V.B. Carson, The magic of music in Alzheimer's disease. Caring 31 (2012) 40, 42.
248	No	R. Butler, and R. Radhakrishnan, Dementia. BMJ Clin Evid 2012 (2012).
249	No	G. Bharwani, P.J. Parikh, L.W. Lawhorne, E. VanVlymen, and M. Bharwani, Individualized behavior management program for Alzheimer's/dementia residents using behavior-based ergonomic therapies. Am J Alzheimers Dis Other Demen 27 (2012) 188-95.
250	No	S. Samson, [In search of the musical brain
251	No	R. Padilla, Effectiveness of environment-based interventions for people with Alzheimer's disease and related dementias. Am J Occup Ther 65 (2011) 514-22.
252	No	G.E. Lancioni, V. Perilli, N.N. Singh, M.F. O'Reilly, and G. Cassano, A man with severe Alzheimer's disease stops wandering during a picture colouring activity. Dev Neurorehabil 14 (2011) 242-6.
253	No	S.H. Kim, M. Kim, Y.B. Ahn, H.K. Lim, S.G. Kang, J.H. Cho, S.J. Park, and S.W. Song, Effect of dance exercise on cognitive function in elderly patients with metabolic syndrome: a pilot study. J Sports Sci Med 10 (2011) 671-8.
254	No	J.K. Johnson, C.C. Chang, S.M. Brambati, R. Migliaccio, M.L. Gorno-Tempini, B.L. Miller, and P. Janata, Music recognition in frontotemporal lobar degeneration and Alzheimer disease. Cogn Behav Neurol 24 (2011) 74-84.
255	No	S. Hsieh, M. Hornberger, O. Piguet, and J.R. Hodges, Neural basis of music knowledge: evidence from the dementias. Brain 134 (2011) 2523-34.
256	No	M. Gallagher, Evaluating a protocol to train hospice staff in administering individualized music. Int J Palliat Nurs 17 (2011) 195-201.
257	No	F.A.C. do Vale, Y. Corrêa Neto, P.H.F. Bertolucci, J.C.B. Machado, D.J. da Silva, N. Allam, and M.L.F. Balthazar, Treatment of Alzheimer's disease in Brazil: II. Behavioral and psychological symptoms of dementia. Dement Neuropsychol 5 (2011) 189-197.
258	No	F.A.C. do Vale, Y. Corrêa Neto, P.H.F. Bertolucci, J.C.B. Machado, D.J. da Silva, N. Allam, and M.L.F. Balthazar, Treatment of Alzheimer's disease in Brazil: I. Cognitive disorders. Dement Neuropsychol 5 (2011) 178-188.
259	No	M. Boulay, S. Benveniste, S. Boespflug, P. Jouvelot, and A.S. Rigaud, A pilot usability study of MINWii, a music therapy game for demented patients. Technol Health Care 19 (2011) 233-46.
260	No	M. Zare, A.A. Ebrahimi, and B. Birashk, The effects of music therapy on reducing agitation in patients with Alzheimer's disease, a pre-post study. Int J Geriatr Psychiatry 25 (2010) 1309-10.
261	No	K.A. Wollen, Alzheimer's disease: the pros and cons of pharmaceutical, nutritional, botanical, and stimulatory therapies, with a discussion of treatment strategies from the perspective of patients and practitioners. Altern Med Rev 15 (2010) 223-44.
262	No	J.P. Warner, R. Butler, and S. Gupta, Dementia. BMJ Clin Evid 2010 (2010).
263	Yes	N.R. Simmons-Stern, A.E. Budson, and B.A. Ally, Music as a memory enhancer in patients with Alzheimer's disease. Neuropsychologia 48 (2010) 3164-7.
264	No	L.G. Pawuk, and J.E. Schumacher, Introducing music therapy in hospice and palliative care: an overview of one hospice's experience. Home Healthc Nurse 28 (2010) 37-44.
265	Yes	R. Omar, J.C. Hailstone, J.E. Warren, S.J. Crutch, and J.D. Warren, The cognitive organization of music knowledge: a clinical analysis. Brain 133 (2010) 1200-13.
266	No	C. Hulme, J. Wright, T. Crocker, Y. Oluboyede, and A. House, Non-pharmacological approaches for dementia that informal carers might try or access: a systematic review. Int J Geriatr Psychiatry 25 (2010) 756-63.
267	No	M. Hüll, and I. Wernher, [Psychosocial interventions and caregiver support
268	No	A.M. Cevasco, Effects of the therapist's nonverbal behavior on participation and affect of individuals with Alzheimer's disease during group music therapy sessions. J Music Ther 47 (2010) 282-99.
269	Yes	S. Samson, D. Dellacherie, and H. Platel, Emotional power of music in patients with memory disorders: clinical implications of cognitive neuroscience. Ann N Y Acad Sci 1169 (2009) 245-55.
270	No	V. Provencher, N. Bier, T. Audet, and L. Gagnon, [Long-term effect of a cognitive intervention on learning and participation in a significant leisure activity in early dementia of Alzheimer type: a case study
271	Yes	S. Guétin, F. Portet, M.C. Picot, C. Pommié, M. Messaoudi, L. Djabelkir, A.L. Olsen, M.M. Cano, E. Lecourt, and J. Touchon, Effect of music therapy on anxiety and depression in patients with Alzheimer's type dementia: randomised, controlled study. Dement Geriatr Cogn Disord 28 (2009) 36-46.
272	No	S. Guetin, F. Portet, M.C. Picot, C. Defez, C. Pose, J.P. Blayac, and J. Touchon, [Impact of music therapy on anxiety and depression for patients with Alzheimer's disease and on the burden felt by the main caregiver (feasibility study)
273	No	L.A. Gerdner, Top cited papers in International Psychogeriatrics: 4. Effects of individualized vs. classical "relaxation" music on the frequency of agitation in elderly persons with Alzheimer's disease and related disorders. Int Psychogeriatr 21 (2009) 667-71.
274	Yes	L. Gagnon, I. Peretz, and T. Fülöp, Musical structural determinants of emotional judgments in dementia of the Alzheimer type. Neuropsychology 23 (2009) 90-7.
275	No	J. Drapeau, N. Gosselin, L. Gagnon, I. Peretz, and D. Lorrain, Emotional recognition from face, voice, and music in dementia of the Alzheimer type. Ann N Y Acad Sci 1169 (2009) 342-5.
276	No	M. Belgrave, The effect of expressive and instrumental touch on the behavior states of older adults with late-stage dementia of the Alzheimer's type and on music therapist's perceived rapport. J Music Ther 46 (2009) 132-46.
277	No	C. Ballard, R. Brown, J. Fossey, S. Douglas, P. Bradley, J. Hancock, I.A. James, E. Juszczak, P. Bentham, A. Burns, J. Lindesay, R. Jacoby, J. O'Brien, R. Bullock, T. Johnson, C. Holmes, and R. Howard, Brief psychosocial therapy for the treatment of agitation in Alzheimer disease (the CALM-AD trial). Am J Geriatr Psychiatry 17 (2009) 726-33.
278	No	A. Baird, and S. Samson, Memory for music in Alzheimer's disease: unforgettable? Neuropsychol Rev 19 (2009) 85-101.
279	No	J. Witzke, R.A. Rhone, D. Backhaus, and N.A. Shaver, How sweet the sound: research evidence for the use of music in Alzheimer's dementia. J Gerontol Nurs 34 (2008) 45-52.
280	No	J.A. van Deursen, E.F. Vuurman, F.R. Verhey, V.H. van Kranen-Mastenbroek, and W.J. Riedel, Increased EEG gamma band activity in Alzheimer's disease and mild cognitive impairment. J Neural Transm (Vienna) 115 (2008) 1301-11.
281	No	A. Swedish Council on Health Technology, SBU Systematic Reviews, Dementia -- Caring, Ethics, Ethnical and Economical Aspects: A Systematic Review, Swedish Council on Health Technology Assessment (SBU)
282	No	M. Massimi, E. Berry, G. Browne, G. Smyth, P. Watson, and R.M. Baecker, An exploratory case study of the impact of ambient biographical displays on identity in a patient with Alzheimer's disease. Neuropsychol Rehabil 18 (2008) 742-65.
283	No	H. Fukui, and K. Toyoshima, Music facilitate the neurogenesis, regeneration and repair of neurons. Med Hypotheses 71 (2008) 765-9.
284	Yes	N. Bannan, and C. Montgomery-Smith, 'Singing for the brain': reflections on the human capacity for music arising from a pilot study of group singing with Alzheimer's patients. J R Soc Promot Health 128 (2008) 73-8.
285	Yes	N. Ziv, A. Granot, S. Hai, A. Dassa, and I. Haimov, The effect of background stimulative music on behavior in Alzheimer's patients. J Music Ther 44 (2007) 329-43.
286	Yes	A.J. Ledger, and F.A. Baker, An investigation of long-term effects of group music therapy on agitation levels of people with Alzheimer's Disease. Aging Ment Health 11 (2007) 330-8.
287	No	B. Hodgkinson, S. Koch, R. Nay, and M. Lewis, Managing the wandering behaviour of people living in a residential aged care facility. Int J Evid Based Healthc 5 (2007) 406-36.
288	No	B. Hodgkinson, S. Koch, R. Nay, and M. Lewis, Managing the wandering behaviour of people living in a residential aged care facility. JBI Libr Syst Rev 5 (2007) 454-496.
289	Yes	H.B. Svansdottir, and J. Snaedal, Music therapy in moderate and severe dementia of Alzheimer's type: a case-control study. Int Psychogeriatr 18 (2006) 613-21.
290	Yes	M. Irish, C.J. Cunningham, J.B. Walsh, D. Coakley, B.A. Lawlor, I.H. Robertson, and R.F. Coen, Investigating the enhancing effect of music on autobiographical memory in mild Alzheimer's disease. Dement Geriatr Cogn Disord 22 (2006) 108-20.
291	No	J. Edwards, Music therapy in the treatment and management of mental disorders. Ir J Psychol Med 23 (2006) 33-35.
292	No	M. Boso, P. Politi, F. Barale, and E. Enzo, Neurophysiology and neurobiology of the musical experience. Funct Neurol 21 (2006) 187-91.
293	No	C.F. Vinci, C. Pontesilli, and D. Fo, Telling about the stolen mind. Neurol Sci 26 (2005) 185-7.
294	Yes	R.G. Thompson, C.J. Moulin, S. Hayre, and R.W. Jones, Music enhances category fluency in healthy older adults and Alzheimer's disease patients. Exp Aging Res 31 (2005) 91-9.
295	No	M. Suzuki, M. Kanamori, S. Nagasawa, and T. Saruhara, [Behavioral, stress and immunological evaluation methods of music therapy in elderly patients with senile dementia
296	No	A. Sánchez Sousa, F. Baquero, and C. Nombela, The making of "The Genoma Music.". Rev Iberoam Micol 22 (2005) 242-8.
297	No	M.P. Pancrazi, and P. Metais, [Treatment of the psychological and behavioural disorders of Alzheimer's disease
298	No	J. Palazzolo, G. Brousse, P. Favre, and P.M. Llorca, [The information of the schizophrenic patient: actuality
299	No	G. Liu, and L.X. Yuan, [Clinical observation on acupuncture combined with music for treatment of Alzheimer disease
300	No	P. Janata, Brain networks that track musical structure. Ann N Y Acad Sci 1060 (2005) 111-24.
301	Yes	L.L. Cuddy, and J. Duffin, Music, memory, and Alzheimer's disease: is music recognition spared in dementia, and how can it be assessed? Med Hypotheses 64 (2005) 229-35.
302	No	G. Aktas, and F. Ogce, Dance as a therapy for cancer prevention. Asian Pac J Cancer Prev 6 (2005) 408-11.
303	Yes	M. Suzuki, M. Kanamori, M. Watanabe, S. Nagasawa, E. Kojima, H. Ooshiro, and D. Nakahara, Behavioral and endocrinological evaluation of music therapy for elderly patients with dementia. Nurs Health Sci 6 (2004) 11-8.
304	No	C. Requena, M.I. López Ibor, F. Maestú, P. Campo, J.J. López Ibor, and T. Ortiz, Effects of cholinergic drugs and cognitive training on dementia. Dement Geriatr Cogn Disord 18 (2004) 50-4.
305	No	C. Haass, Take five--BACE and the gamma-secretase quartet conduct Alzheimer's amyloid beta-peptide generation. Embo j 23 (2004) 483-8.
306	No	A.M. Cevasco, and R.E. Grant, Comparison of different methods for eliciting exercise-to-music for clients with Alzheimer's disease. J Music Ther 40 (2003) 41-56.
307	Yes	M. Brotons, and P. Marti, Music therapy with Alzheimer's patients and their family caregivers: a pilot project. J Music Ther 40 (2003) 138-50.
308	Yes	D. Gregory, Music listening for maintaining attention of older adults with cognitive impairments. J Music Ther 39 (2002) 244-64.
309	No	J.C. Chung, C.K. Lai, P.M. Chung, and H.P. French, Snoezelen for dementia. Cochrane Database Syst Rev 2002 (2002) Cd003152.
310	No	P. Zárate, and V. Díaz, [Application of music therapy in medicine
311	No	R. Riello, and G.B. Frisoni, [Music therapy in Alzheimer's disease: is an evidence-based approach possible?
312	No	N. Mahendra, Direct interventions for improving the performance of individuals with Alzheimer's disease. Semin Speech Lang 22 (2001) 291-303; quiz 304.
313	Yes	P. Kydd, Using music therapy to help a client with Alzheimer's disease adapt to long-term care. Am J Alzheimers Dis Other Demen 16 (2001) 103-8.
314	No	Y. Hasegawa, N. Kubota, T. Inagaki, and N. Shinagawa, [Music therapy induced alternations in natural killer cell count and function
315	No	I. Tarnanas, A virtual environment for the assessment and the rehabilitation of the visuo-constructional ability in dementia patients. Stud Health Technol Inform 70 (2000) 341-3.
316	No	A. Myskja, and M. Lindbaek, [Examples of the use of music in clinical medicine
317	No	S.M. Koger, and M. Brotons, Music therapy for dementia symptoms. Cochrane Database Syst Rev (2000) Cd001121.
318	No	S.M. Koger, and M. Brotons, Music therapy for dementia symptoms. Cochrane Database Syst Rev (2000) Cd001121.
319	Yes	A.R. Halpern, and M.G. O'Connor, Implicit memory for music in Alzheimer's disease. Neuropsychology 14 (2000) 391-7.
320	Yes	L.A. Gerdner, Effects of individualized versus classical "relaxation" music on the frequency of agitation in elderly persons with Alzheimer's disease and related disorders. Int Psychogeriatr 12 (2000) 49-65.
321	No	E. Finnema, R.M. Dröes, M. Ribbe, and W. Van Tilburg, The effects of emotion-oriented approaches in the care for persons suffering from dementia: a review of the literature. Int J Geriatr Psychiatry 15 (2000) 141-61.
322	No	P. Cicconetti, A. Fionda, G. Zannino, E. Ettorre, and V. Marigliano, [Rehabilitation in Alzheimer's dementia
323	Yes	M. Brotons, and S.M. Koger, The impact of music therapy on language functioning in dementia. J Music Ther 37 (2000) 183-95.
324*	Yes	E.S. Ihara, C.J. Tompkins, M. Inoue, and S. Sonneman, Results from a person-centered music intervention for individuals living with dementia. Geriatr Gerontol Int 19 (2019) 30-34.
325*	Yes	E. Ceccato, G. Vigato, C. Bonetto, A. Bevilacqua, P. Pizziolo, S. Crociani, E. Zanfretta, L. Pollini, P.A. Caneva, L. Baldin, C. Frongillo, A. Signorini, S. Demoro, and E. Barchi, STAM protocol in dementia: a multicenter, single-blind, randomized, and controlled trial. Am J Alzheimers Dis Other Demen 27 (2012) 301-10.
326*	Yes	T. Doi, J. Verghese, H. Makizako, K. Tsutsumimoto, R. Hotta, S. Nakakubo, T. Suzuki, and H. Shimada, Effects of Cognitive Leisure Activity on Cognition in Mild Cognitive Impairment: Results of a Randomized Controlled Trial. J Am Med Dir Assoc 18 (2017) 686-691.
327*	Yes	L.E. Maguire, P.B. Wanschura, M.M. Battaglia, S.N. Howell, and J.M. Flinn, Participation in active singing leads to cognitive improvements in individuals with dementia. J Am Geriatr Soc 63 (2015) 815-6.
328*	Yes	A. Clements-Cortes, H. Ahonen, M. Evans, M. Freedman, and L. Bartel, Short-Term Effects of Rhythmic Sensory Stimulation in Alzheimer's Disease: An Exploratory Pilot Study. Journal of Alzheimer's disease : JAD 52 (2016) 651-60.
329*	Yes	A.D. Vanstone, L.L. Cuddy, J.M. Duffin, and E. Alexander, Exceptional preservation of memory for tunes and lyrics: case studies of amusia, profound deafness, and Alzheimer's disease. Ann N Y Acad Sci 1169 (2009) 291-4.
330*	Yes	A.D. Vanstone, R. Sikka, L. Tangness, R. Sham, A. Garcia, and L.L. Cuddy, Episodic and semantic memory for melodies in Alzheimer's disease. Music Percept 28 (2012) 501-507.
331*	Yes	M.C. Menard, and S. Belleville, Musical and verbal memory in Alzheimer's disease: a study of long-term and short-term memory. Brain Cogn 71 (2009) 38-45.
332*	Yes	N. Quoniam, A.M. Ergis, P. Fossati, I. Peretz, S. Samson, M. Sarazin, and J.F. Allilaire, Implicit and explicit emotional memory for melodies in Alzheimer's disease and depression. Ann N Y Acad Sci 999 (2003) 381-4.
333*	Yes	A.D. Vanstone, and L.L. Cuddy, Musical memory in Alzheimer disease. Neuropsychol Dev Cogn B Aging Neuropsychol Cogn 17 (2010) 108-28.
334*	Yes	Cowles, W.W. Beatty, S.J. Nixon, L.J. Lutz, J. Paulk, K. Paulk, and E.D. Ross, Musical skill in dementia: a violinist presumed to have Alzheimer's disease learns to play a new song. Neurocase 9 (2003) 493-503.
335*	Yes	L. Fornazzari, T. Castle, S. Nadkarni, M. Ambrose, D. Miranda, N. Apanasiewicz, and F. Phillips, Preservation of episodic musical memory in a pianist with Alzheimer disease. Neurology 66 (2006) 610-1.
336*	Yes	M. El Haj, S. Clémenta, L. Fasottib, and P. Allainde, Effects of music on autobiographical verbal narration in Alzheimer's disease. J Neurolinguistics 26 (2013) 691-700.

## Sheet: Table S1_b_Articles on Therapy
Table S1_b. Selection of relevant articles related to theraphy as filtered from Table S1_a.
Reference ID	Reference
1	A. Zhang, Y. Yang, and M. Xu, Clinical Observation of Computer Vision Technology Combined with Music Therapy in the Treatment of Alzheimer's Disease. Emerg Med Int 2022 (2022) 2567340.
6	D. Tatiana-Danai, P. John, K. Anastasia, K. Dimitrios, A. Loukas, I. Panagiotis, K. Efrosini, T. Thomas, and T. Magda, Non-Pharmacological Interventions for the Hallucinations in Patients with Dementia. A Cross-Over Randomized Controlled Trial. J Clin Cases Rep 5 (2022) 139-148.
7	M.B. Olson, E.M. McCreedy, R.R. Baier, R.R. Shield, E.E. Zediker, R. Uth, K.S. Thomas, V. Mor, R. Gutman, and J.L. Rudolph, Measuring implementation fidelity in a cluster-randomized pragmatic trial: development and use of a quantitative multi-component approach. Trials 23 (2022) 43.
9	C. McDowell, N. Tamburri, A.P. Smith, C. Dujela, D.J. Sheets, and S.W.S. MacDonald, Exploring the impact of community-based choral participation on cognitive function and well-being for persons with dementia: evidence from the Voices in Motion project. Aging Ment Health (2022) 1-8.
14	S.J. Kim, J.K. Park, and M.S. Yeo, Dual-Task-Based Music Therapy to Improve Executive Functioning of Elderly Patients with Early Stage Alzheimer's Disease: A Multiple Case Study. Int J Environ Res Public Health 19 (2022).
22	B.K. Flo, A.M. Matziorinis, S. Skouras, T.T. Sudmann, C. Gold, and S. Koelsch, Study protocol for the Alzheimer and music therapy study: An RCT to compare the efficacy of music therapy and physical activity on brain plasticity, depressive symptoms, and cognitive decline, in a population with and at risk for Alzheimer's disease. PLoS One 17 (2022) e0270682.
24	L.A. da Rocha, B.F. Siqueira, C.E. Grella, and A.C.M. Gratão, Effects of concert music on cognitive, physiological, and psychological parameters in the elderly with dementia: a quasi-experimental study. Dement Neuropsychol 16 (2022) 194-201.
29	J. Bufalini, P. Eslinger, E. Lehman, and D.R. George, Effects of a Personalized Music Intervention for Persons with Dementia and their Caregivers. J Alzheimers Dis Rep 6 (2022) 43-48.
41	D.R. Parajuli, A. Kuot, M. Hamiduzzaman, J. Gladman, and V. Isaac, Person-centered, non-pharmacological intervention in reducing psychotropic medications use among residents with dementia in Australian rural aged care homes. BMC Psychiatry 21 (2021) 36.
43	M.N. Liu, Y.J. Liou, W.C. Wang, K.C. Su, H.L. Yeh, C.I. Lau, L.Y. Hu, S.J. Tsai, and H.Y. Chen, Group Music Intervention Using Percussion Instruments to Reduce Anxiety Among Elderly Male Veterans with Alzheimer Disease. Med Sci Monit 27 (2021) e928714.
45	T.C. Harrison, S.A. Blozis, B. Schmidt, A. Johnson, R. Moreno, S. Mead, and M. Gayle, Music Compared with Auditory Books: A Randomized Controlled Study Among Long-Term Care Residents with Alzheimer's Disease or Related Dementia. J Am Med Dir Assoc 22 (2021) 1415-1420.
46	A. Gulliver, G. Pike, M. Banfield, A.R. Morse, N. Katruss, H. Valerius, M. Pescud, M. McMaster, and S. West, The Music Engagement Program for people with Alzheimer's disease and dementia: Pilot feasibility trial outcomes. Eval Program Plann 87 (2021) 101930.
47	M. Gómez-Gallego, J.C. Gómez-Gallego, M. Gallego-Mellado, and J. García-García, Comparative Efficacy of Active Group Music Intervention versus Group Music Listening in Alzheimer's Disease. Int J Environ Res Public Health 18 (2021).
49	C.E. Fischer, N. Churchill, M. Leggieri, V. Vuong, M. Tau, L.R. Fornazzari, M.H. Thaut, and T.A. Schweizer, Long-Known Music Exposure Effects on Brain Imaging and Cognition in Early-Stage Cognitive Decline: A Pilot Study. J Alzheimers Dis 84 (2021) 819-833.
62	A.E. Reschke-Hernández, A.M. Belfi, E. Guzmán-Vélez, and D. Tranel, Hooked on a Feeling: Influence of Brief Exposure to Familiar Music on Feelings of Emotion in Individuals with Alzheimer's Disease. J Alzheimers Dis 78 (2020) 1019-1031.
65	E. Pongan, F. Delphin-Combe, P. Krolak-Salmon, Y. Leveque, B. Tillmann, R. Bachelet, J.C. Getenet, N. Auguste, B. Trombert, J.M. Dorey, B. Laurent, and I. Rouch, Immediate Benefit of Art on Pain and Well-Being in Community-Dwelling Patients with Mild Alzheimer's. Am J Alzheimers Dis Other Demen 35 (2020) 1533317519859202.
67	J. Park, H. Howard, M.I. Tolea, and J.E. Galvin, Perceived Benefits of Using Nonpharmacological Interventions in Older Adults With Alzheimer's Disease or Dementia With Lewy Bodies. J Gerontol Nurs 46 (2020) 37-46.
70	J. Kwak, K. Anderson, and K. O'Connell Valuch, Findings From a Prospective Randomized Controlled Trial of an Individualized Music Listening Program for Persons With Dementia. J Appl Gerontol 39 (2020) 567-575.
76	M. Ghilain, L. Hobeika, M. Lesaffre, L. Schiaratura, A. Singh, J. Six, D. Huvent-Grelle, F. Puisieux, and S. Samson, Does a Live Performance Impact Synchronization to Musical Rhythm in Cognitively Impaired Elderly? J Alzheimers Dis 78 (2020) 939-949.
81	R. Coppalle, C. Mauger, S. Quernet, A. Dewald, O. Letortu, B. Desgranges, M. Groussard, and H. Platel, New Long-Term Encoding in Severely Amnesic Alzheimer's Disease Patients Revealed Through Repeated Exposure to Artistic Items. J Alzheimers Dis 76 (2020) 1567-1579.
77	S. Garrido, L. Dunne, C.J. Stevens, and E. Chang, Music Playlists for People with Dementia: Trialing A Guide for Caregivers. J Alzheimers Dis 77 (2020) 219-226.
84	I.N. Clark, P.A. Stretton-Smith, F.A. Baker, Y.C. Lee, and J. Tamplin, "It's Feasible to Write a Song": A Feasibility Study Examining Group Therapeutic Songwriting for People Living With Dementia and Their Family Caregivers. Front Psychol 11 (2020) 1951.
85	X. Chen, D. Li, H. Xu, and Z. Hu, Effect of traditional opera on older adults with dementia. Geriatr Nurs 41 (2020) 118-123.
89	S.S. Zhou, X. Gao, Y.J. Hu, Y.M. Zhu, Y.H. Tian, and K. Wang, Selective impairment of musical emotion recognition in patients with amnesic mild cognitive impairment and mild to moderate Alzheimer disease. Chin Med J (Engl) 132 (2019) 2308-2314.
90	J.E. Wittwer, M. Winbolt, and M.E. Morris, Home-Based Gait Training Using Rhythmic Auditory Cues in Alzheimer's Disease: Feasibility and Outcomes. Front Med (Lausanne) 6 (2019) 335.
98	A. Pitkänen, H.M. Alanen, O. Kampman, K. Suontaka-Jamalainen, and E. Leinonen, Implementing physical exercise and music interventions for patients suffering from dementia on an acute psychogeriatric inpatient ward. Nord J Psychiatry 73 (2019) 401-408.
114	S. Cunningham, M. Brill, J.H. Whalley, R. Read, G. Anderson, S. Edwards, and R. Picking, Assessing Wellbeing in People Living with Dementia Using Reminiscence Music with a Mobile App (Memory Tracks): A Mixed Methods Cohort Study. J Healthc Eng 2019 (2019) 8924273.
125	K.D. Ray, and E. Götell, The Use of Music and Music Therapy in Ameliorating Depression Symptoms and Improving Well-Being in Nursing Home Residents With Dementia. Front Med (Lausanne) 5 (2018) 287.
130	J. Lyu, J. Zhang, H. Mu, W. Li, M. Champ, Q. Xiong, T. Gao, L. Xie, W. Jin, W. Yang, M. Cui, M. Gao, and M. Li, The Effects of Music Therapy on Cognition, Psychiatric Symptoms, and Activities of Daily Living in Patients with Alzheimer's Disease. J Alzheimers Dis 64 (2018) 1347-1358.
135	K.E. Innes, T.K. Selfe, K. Brundage, C. Montgomery, S. Wen, S. Kandati, H. Bowles, D.S. Khalsa, and Z. Huysmans, Effects of Meditation and Music-Listening on Blood Biomarkers of Cellular Aging and Alzheimer's Disease in Adults with Subjective Cognitive Decline: An Exploratory Randomized Clinical Trial. J Alzheimers Dis 66 (2018) 947-970.
139	S. Garrido, C.J. Stevens, E. Chang, L. Dunne, and J. Perz, Music and Dementia: Individual Differences in Response to Personalized Playlists. J Alzheimers Dis 64 (2018) 933-941.
140	J.E. de la Rubia Ortí, M.P. García-Pardo, C.C. Iranzo, J.J.C. Madrigal, S.S. Castillo, M.J. Rochina, and V.J.P. Gascó, Does Music Therapy Improve Anxiety and Depression in Alzheimer's Patients? J Altern Complement Med 24 (2018) 33-36.
145	K.S. Thomas, R. Baier, C. Kosar, J. Ogarek, A. Trepman, and V. Mor, Individualized Music Program is Associated with Improved Outcomes for U.S. Nursing Home Residents with Dementia. Am J Geriatr Psychiatry 25 (2017) 931-938.
147	K.D. Ray, and M.S. Mittelman, Music therapy: A nonpharmacological approach to the care of agitation and depressive symptoms for nursing home residents with dementia. Dementia (London) 16 (2017) 689-710.
148	E. Pongan, B. Tillmann, Y. Leveque, B. Trombert, J.C. Getenet, N. Auguste, V. Dauphinot, H. El Haouari, M. Navez, J.M. Dorey, P. Krolak-Salmon, B. Laurent, and I. Rouch, Can Musical or Painting Interventions Improve Chronic Pain, Mood, Quality of Life, and Cognition in Patients with Mild Alzheimer's Disease? Evidence from a Randomized Controlled Trial. J Alzheimers Dis 60 (2017) 663-677.
152	K.E. Innes, T.K. Selfe, D.S. Khalsa, and S. Kandati, Meditation and Music Improve Memory and Cognitive Function in Adults with Subjective Cognitive Decline: A Pilot Randomized Controlled Trial. J Alzheimers Dis 56 (2017) 899-916.
154	M. Gómez Gallego, and J. Gómez García, Music therapy and Alzheimer's disease: Cognitive, psychological, and behavioural effects. Neurologia 32 (2017) 300-308.
156	A.R. Giovagnoli, V. Manfredi, A. Parente, L. Schifano, S. Oliveri, and G. Avanzini, Cognitive training in Alzheimer's disease: a controlled randomized study. Neurol Sci 38 (2017) 1485-1493.
168	T. Särkämö, S. Laitinen, A. Numminen, M. Kurki, J.K. Johnson, and P. Rantanen, Clinical and Demographic Factors Associated with the Cognitive and Emotional Efficacy of Regular Musical Activities in Dementia. J Alzheimers Dis 49 (2016) 767-81.
169	A. Sánchez, A. Maseda, M.P. Marante-Moar, C. de Labra, L. Lorenzo-López, and J.C. Millán-Calenti, Comparing the Effects of Multisensory Stimulation and Individualized Music Sessions on Elderly People with Severe Dementia: A Randomized Controlled Trial. J Alzheimers Dis 52 (2016) 303-15.
170	I. Rubbi, D. Magnani, G. Naldoni, R. Di Lorenzo, V. Cremonini, P. Capucci, G. Artioli, and P. Ferri, Efficacy of video-music therapy on quality of life improvement in a group of patients with Alzheimer's disease: a pre-post study. Acta Biomed 87 (2016) 30-37.
179	K.E. Innes, T.K. Selfe, D.S. Khalsa, and S. Kandati, A randomized controlled trial of two simple mind-body programs, Kirtan Kriya meditation and music listening, for adults with subjective cognitive decline: Feasibility and acceptability. Complement Ther Med 26 (2016) 98-107.
180	K.E. Innes, T.K. Selfe, D.S. Khalsa, and S. Kandati, Effects of Meditation versus Music Listening on Perceived Stress, Mood, Sleep, and Quality of Life in Adults with Early Memory Loss: A Pilot Randomized Controlled Trial. J Alzheimers Dis 52 (2016) 1277-98.
187	M. Satoh, T. Yuba, K. Tabei, Y. Okubo, H. Kida, H. Sakuma, and H. Tomimoto, Music Therapy Using Singing Training Improves Psychomotor Speed in Patients with Alzheimer's Disease: A Neuropsychological and fMRI Study. Dement Geriatr Cogn Dis Extra 5 (2015) 296-308.
191	C.H. Li, C.K. Liu, Y.H. Yang, M.C. Chou, C.H. Chen, and C.L. Lai, Adjunct effect of music therapy on cognition in Alzheimer's disease in Taiwan: a pilot study. Neuropsychiatr Dis Treat 11 (2015) 291-6.
193	G.E. Lancioni, A. Bosco, M.F. De Caro, N.N. Singh, M.F. O'Reilly, V.A. Green, G. Ferlisi, V. Zullo, F. D'Amico, L.M. Addante, F. Denitto, and N. Zonno, Effects of response-related music stimulation versus general music stimulation on positive participation of patients with Alzheimer's disease. Dev Neurorehabil 18 (2015) 169-76.
207	T. Särkämö, M. Tervaniemi, S. Laitinen, A. Numminen, M. Kurki, J.K. Johnson, and P. Rantanen, Cognitive, emotional, and social benefits of regular musical activities in early dementia: randomized controlled study. Gerontologist 54 (2014) 634-50.
208	P. Narme, S. Clément, N. Ehrlé, L. Schiaratura, S. Vachez, B. Courtaigne, F. Munsch, and S. Samson, Efficacy of musical interventions in dementia: evidence from a randomized controlled trial. J Alzheimers Dis 38 (2014) 359-69.
218	A. Dassa, and D. Amir, The role of singing familiar songs in encouraging conversation among people with middle to late stage Alzheimer's disease. J Music Ther 51 (2014) 131-53.
221	J.E. Wittwer, K.E. Webster, and K. Hill, Effect of rhythmic auditory cueing on gait in people with Alzheimer disease. Arch Phys Med Rehabil 94 (2013) 718-24.
222	M. Sakamoto, H. Ando, and A. Tsutou, Comparing the effects of different individualized music interventions for elderly individuals with severe dementia. Int Psychogeriatr 25 (2013) 775-84.
223	G.E. Lancioni, N.N. Singh, M.F. O'Reilly, V.A. Green, G. Ferlisi, G. Ferrarese, V. Zullo, V. Perilli, G. Cassano, N. Cordiano, K. Pinto, and N. Zonno, Self-regulated music stimulation for persons with Alzheimer's disease: impact assessment and social validation. Dev Neurorehabil 16 (2013) 17-26.
224	G.E. Lancioni, M.F. O'Reilly, N.N. Singh, J. Sigafoos, G. Grumo, K. Pinto, F. Stasolla, M. Signorino, and J. Groeneweg, Assessing the impact and social perception of self-regulated music stimulation with patients with Alzheimer's disease. Res Dev Disabil 34 (2013) 139-46.
235	E.M. Arroyo-Anlló, J.P. Díaz, and R. Gil, Familiar music as an enhancer of self-consciousness in patients with Alzheimer's disease. Biomed Res Int 2013 (2013) 752965.
244	H. Fukui, A. Arai, and K. Toyoshima, Efficacy of music therapy in treatment for the patients with Alzheimer's disease. Int J Alzheimers Dis 2012 (2012) 531646.
263	N.R. Simmons-Stern, A.E. Budson, and B.A. Ally, Music as a memory enhancer in patients with Alzheimer's disease. Neuropsychologia 48 (2010) 3164-7.
271	S. Guétin, F. Portet, M.C. Picot, C. Pommié, M. Messaoudi, L. Djabelkir, A.L. Olsen, M.M. Cano, E. Lecourt, and J. Touchon, Effect of music therapy on anxiety and depression in patients with Alzheimer's type dementia: randomised, controlled study. Dement Geriatr Cogn Disord 28 (2009) 36-46.
284	N. Bannan, and C. Montgomery-Smith, 'Singing for the brain': reflections on the human capacity for music arising from a pilot study of group singing with Alzheimer's patients. J R Soc Promot Health 128 (2008) 73-8.
285	N. Ziv, A. Granot, S. Hai, A. Dassa, and I. Haimov, The effect of background stimulative music on behavior in Alzheimer's patients. J Music Ther 44 (2007) 329-43.
286	A.J. Ledger, and F.A. Baker, An investigation of long-term effects of group music therapy on agitation levels of people with Alzheimer's Disease. Aging Ment Health 11 (2007) 330-8.
289	H.B. Svansdottir, and J. Snaedal, Music therapy in moderate and severe dementia of Alzheimer's type: a case-control study. Int Psychogeriatr 18 (2006) 613-21.
294	R.G. Thompson, C.J. Moulin, S. Hayre, and R.W. Jones, Music enhances category fluency in healthy older adults and Alzheimer's disease patients. Exp Aging Res 31 (2005) 91-9.
303	M. Suzuki, M. Kanamori, M. Watanabe, S. Nagasawa, E. Kojima, H. Ooshiro, and D. Nakahara, Behavioral and endocrinological evaluation of music therapy for elderly patients with dementia. Nurs Health Sci 6 (2004) 11-8.
307	M. Brotons, and P. Marti, Music therapy with Alzheimer's patients and their family caregivers: a pilot project. J Music Ther 40 (2003) 138-50.
308	D. Gregory, Music listening for maintaining attention of older adults with cognitive impairments. J Music Ther 39 (2002) 244-64.
313	P. Kydd, Using music therapy to help a client with Alzheimer's disease adapt to long-term care. Am J Alzheimers Dis Other Demen 16 (2001) 103-8.
320	L.A. Gerdner, Effects of individualized versus classical "relaxation" music on the frequency of agitation in elderly persons with Alzheimer's disease and related disorders. Int Psychogeriatr 12 (2000) 49-65.
323	M. Brotons, and S.M. Koger, The impact of music therapy on language functioning in dementia. J Music Ther 37 (2000) 183-95.
324*	E.S. Ihara, C.J. Tompkins, M. Inoue, and S. Sonneman, Results from a person-centered music intervention for individuals living with dementia. Geriatr Gerontol Int 19 (2019) 30-34.
325*	E. Ceccato, G. Vigato, C. Bonetto, A. Bevilacqua, P. Pizziolo, S. Crociani, E. Zanfretta, L. Pollini, P.A. Caneva, L. Baldin, C. Frongillo, A. Signorini, S. Demoro, and E. Barchi, STAM protocol in dementia: a multicenter, single-blind, randomized, and controlled trial. Am J Alzheimers Dis Other Demen 27 (2012) 301-10.
326*	T. Doi, J. Verghese, H. Makizako, K. Tsutsumimoto, R. Hotta, S. Nakakubo, T. Suzuki, and H. Shimada, Effects of Cognitive Leisure Activity on Cognition in Mild Cognitive Impairment: Results of a Randomized Controlled Trial. J Am Med Dir Assoc 18 (2017) 686-691.
327*	L.E. Maguire, P.B. Wanschura, M.M. Battaglia, S.N. Howell, and J.M. Flinn, Participation in active singing leads to cognitive improvements in individuals with dementia. J Am Geriatr Soc 63 (2015) 815-6.
328*	A. Clements-Cortes, H. Ahonen, M. Evans, M. Freedman, and L. Bartel, Short-Term Effects of Rhythmic Sensory Stimulation in Alzheimer's Disease: An Exploratory Pilot Study. Journal of Alzheimer's disease : JAD 52 (2016) 651-60.

## Sheet: Table S1_c_Articles on Memory
Table S1_c. Sub-selection of relevant articles related to memory as filtered from Table S1_b.
Reference ID	Reference
40	H. Platel, M.L. Eustache, R. Coppalle, A. Viard, F. Eustache, M. Groussard, and B. Desgranges, Boosting Autobiographical Memory and the Sense of Identity of Alzheimer Patients Through Repeated Reminiscence Workshops? Front Psychol 12 (2021) 636028.
97	S. Ratovohery, A. Baudouin, J. Palisson, D. Maillet, O. Bailon, C. Belin, and P. Narme, Music as a mnemonic strategy to mitigate verbal episodic memory in Alzheimer's disease: Does musical valence matter? J Clin Exp Neuropsychol 41 (2019) 1060-1073.
111	E. Fraile, D. Bernon, I. Rouch, E. Pongan, B. Tillmann, and Y. Lévêque, The effect of learning an individualized song on autobiographical memory recall in individuals with Alzheimer's disease: A pilot study. J Clin Exp Neuropsychol 41 (2019) 760-768.
113	R.G. Deason, J.V. Strong, M.J. Tat, N.R. Simmons-Stern, and A.E. Budson, Explicit and implicit memory for music in healthy older adults and patients with mild Alzheimer's disease. J Clin Exp Neuropsychol 41 (2019) 158-169.
144	A. Baird, O. Brancatisano, R. Gelding, and W.F. Thompson, Characterization of Music and Photograph Evoked Autobiographical Memories in People with Alzheimer's Disease. J Alzheimers Dis 66 (2018) 693-706.
163	A. Baird, H. Umbach, and W.F. Thompson, A nonmusician with severe Alzheimer's dementia learns a new song. Neurocase 23 (2017) 36-40.
164	A. Baird, S. Samson, L. Miller, and K. Chalmers, Does music training facilitate the mnemonic effect of song? An exploration of musicians and nonmusicians with and without Alzheimer's dementia. J Clin Exp Neuropsychol 39 (2017) 9-21.
189	J. Palisson, C. Roussel-Baclet, D. Maillet, C. Belin, J. Ankri, and P. Narme, Music enhances verbal episodic memory in Alzheimer's disease. J Clin Exp Neuropsychol 37 (2015) 503-17.
195	J.H. Jacobsen, J. Stelzer, T.H. Fritz, G. Chételat, R. La Joie, and R. Turner, Why musical memory can be preserved in advanced Alzheimer's disease. Brain 138 (2015) 2438-50.
196	A.R. Halpern, H.L. Golden, N. Magdalinou, P. Witoonpanich, and J.D. Warren, Musical tasks targeting preserved and impaired functions in two dementias. Ann N Y Acad Sci 1337 (2015) 241-8.
199	M. El Haj, P. Antoine, J.L. Nandrino, M.C. Gély-Nargeot, and S. Raffard, Self-defining memories during exposure to music in Alzheimer's disease. Int Psychogeriatr 27 (2015) 1719-30.
201	L.L. Cuddy, R. Sikka, and A. Vanstone, Preservation of musical memory and engagement in healthy aging and Alzheimer's disease. Ann N Y Acad Sci 1337 (2015) 223-31.
209	A. Moussard, E. Bigand, S. Belleville, and I. Peretz, Learning sung lyrics aids retention in normal ageing and Alzheimer's disease. Neuropsychol Rehabil 24 (2014) 894-917.
210	A. Moussard, E. Bigand, S. Belleville, and I. Peretz, Music as a mnemonic to learn gesture sequences in normal aging and Alzheimer's disease. Front Hum Neurosci 8 (2014) 294.
213	M. Kerer, J. Marksteiner, H. Hinterhuber, G. Kemmler, H.R. Bliem, and E.M. Weiss, Happy and sad judgements in dependence on mode and note density in patients with mild cognitive impairment and early-stage Alzheimer's disease. Gerontology 60 (2014) 402-12.
226	M. Kerer, J. Marksteiner, H. Hinterhuber, G. Mazzola, G. Kemmler, H.R. Bliem, and E.M. Weiss, Explicit (semantic) memory for music in patients with mild cognitive impairment and early-stage Alzheimer's disease. Exp Aging Res 39 (2013) 536-64.
234	S. Basaglia-Pappas, M. Laterza, C. Borg, A. Richard-Mornas, E. Favre, and C. Thomas-Antérion, Exploration of verbal and non-verbal semantic knowledge and autobiographical memories starting from popular songs in Alzheimer's disease. Int Psychogeriatr 25 (2013) 785-95.
237	N.R. Simmons-Stern, R.G. Deason, B.J. Brandler, B.S. Frustace, M.K. O'Connor, B.A. Ally, and A.E. Budson, Music-based memory enhancement in Alzheimer's disease: promise and limitations. Neuropsychologia 50 (2012) 3295-303.
240	J.J. Meilán García, R. Iodice, J. Carro, J.A. Sánchez, F. Palmero, and A.M. Mateos, Improvement of autobiographic memory recovery by means of sad music in Alzheimer's Disease type dementia. Aging Clin Exp Res 24 (2012) 227-32.
246	M. El Haj, L. Fasotti, and P. Allain, The involuntary nature of music-evoked autobiographical memories in Alzheimer's disease. Conscious Cogn 21 (2012) 238-46.
265	R. Omar, J.C. Hailstone, J.E. Warren, S.J. Crutch, and J.D. Warren, The cognitive organization of music knowledge: a clinical analysis. Brain 133 (2010) 1200-13.
269	S. Samson, D. Dellacherie, and H. Platel, Emotional power of music in patients with memory disorders: clinical implications of cognitive neuroscience. Ann N Y Acad Sci 1169 (2009) 245-55.
274	L. Gagnon, I. Peretz, and T. Fülöp, Musical structural determinants of emotional judgments in dementia of the Alzheimer type. Neuropsychology 23 (2009) 90-7.
290	M. Irish, C.J. Cunningham, J.B. Walsh, D. Coakley, B.A. Lawlor, I.H. Robertson, and R.F. Coen, Investigating the enhancing effect of music on autobiographical memory in mild Alzheimer's disease. Dement Geriatr Cogn Disord 22 (2006) 108-20.
301	L.L. Cuddy, and J. Duffin, Music, memory, and Alzheimer's disease: is music recognition spared in dementia, and how can it be assessed? Med Hypotheses 64 (2005) 229-35.
319	A.R. Halpern, and M.G. O'Connor, Implicit memory for music in Alzheimer's disease. Neuropsychology 14 (2000) 391-7.
329*	A.D. Vanstone, L.L. Cuddy, J.M. Duffin, and E. Alexander, Exceptional preservation of memory for tunes and lyrics: case studies of amusia, profound deafness, and Alzheimer's disease. Ann N Y Acad Sci 1169 (2009) 291-4.
330*	A.D. Vanstone, R. Sikka, L. Tangness, R. Sham, A. Garcia, and L.L. Cuddy, Episodic and semantic memory for melodies in Alzheimer's disease. Music Percept 28 (2012) 501-507.
331*	M.C. Menard, and S. Belleville, Musical and verbal memory in Alzheimer's disease: a study of long-term and short-term memory. Brain Cogn 71 (2009) 38-45.
332*	N. Quoniam, A.M. Ergis, P. Fossati, I. Peretz, S. Samson, M. Sarazin, and J.F. Allilaire, Implicit and explicit emotional memory for melodies in Alzheimer's disease and depression. Ann N Y Acad Sci 999 (2003) 381-4.
333*	A.D. Vanstone, and L.L. Cuddy, Musical memory in Alzheimer disease. Neuropsychol Dev Cogn B Aging Neuropsychol Cogn 17 (2010) 108-28.
334*	Cowles, W.W. Beatty, S.J. Nixon, L.J. Lutz, J. Paulk, K. Paulk, and E.D. Ross, Musical skill in dementia: a violinist presumed to have Alzheimer's disease learns to play a new song. Neurocase 9 (2003) 493-503.
335*	L. Fornazzari, T. Castle, S. Nadkarni, M. Ambrose, D. Miranda, N. Apanasiewicz, and F. Phillips, Preservation of episodic musical memory in a pianist with Alzheimer disease. Neurology 66 (2006) 610-1.
336*	M. El Haj, S. Clémenta, L. Fasottib, and P. Allainde, Effects of music on autobiographical verbal narration in Alzheimer's disease. J Neurolinguistics 26 (2013) 691-700.
