# Supplementary material for: Sensogenomics of music and Alzheimer’s disease: An interdisciplinary view from neuroscience, transcriptomics, and epigenomics
Source: Front Aging Neurosci. 2023 Feb 3;15:1063536. doi: 10.3389/fnagi.2023.1063536 (PMC9935844; doi:10.3389/fnagi.2023.1063536)
Supplement: Supplementary file 1 [file Data_Sheet_1.zip › Table 2.XLSX]

## Sheet: Table S2_Gene_list
Table S2. List of music-related candidate genes retrieved from the literature and references. The last free columns indicate if the gene show methylation or transcriptomic disregulation in AD patients, as carried out in the present study.
Gene	Musical phenotypes (in brackets are the reference ID; see 'Table S1_References' sheet)	Disease/condistion phenotypes (in brackets are the reference ID; see 'Table S1_Reference' sheet)	AD methylation	AD gene expression	Gen expression Module
SNCA	Songbirds (8), musical performance (3), music listening (3), music abilities (4, 7)	Lewi-body dementia (9, 10), alzheimer (10, 94), parkinson (5, 9), autism (97), multiple system atrophy(98)	−	Down-regulated	salmon
AVPR1A	Memory and learning (13), musical memory (18), musical perception (11), behaviour and social cognition (14), musical aptitude and creativity (15, 16)	Autism (12, 17), altruism (20), verbal learning (99)	Hypermeth promoter / hypermeth region	−	turquoise
FOS	Music performance (2, 26), music abilities (22), songbirds (2), music listening (24), singing (25)	Stress (21), proto-oncogenesis (23), neurodegenerative diseases (2)	−	Up-regulated	cyan
PLAUR	Songbirds (8), music performance (2)	Speech and language disorders (28), autism (92), alzheimer (93)	−	Up-regulated	yellow
SELENBP1	Songbirds (8), music performance (2)	Schizofrenia (27), speech and language disorders (28)	Hypometh promoter	−	salmon
FTH1	Songbirds (8), music performance (2)	Speech and language disorders (28), autism (95), alzheimer (96), parkinson (100)	−	Up-regulated	yellow
FOXP2	Music performance (26), rhythm (29), auditory perception, voice and language (31), music listening (24), musical ability (81)	Speech and language disorders (28, 30), autism (97), PPA (102)	−	−	−
SLC6A4	Musical memory (18), musical ability (4)	TDAH (35), parkinson (103), alzheimer (104), autism and alzheimer (115)	Hypermeth promoter (2 CpGs) / hypermeth region	−	salmon
DUSP1	Songbirds (8, 36), music performance (2), musical ability (7), music listening (24)	Tumorigenesis and tumor progression (37), hearing loss (105)	−	Up-regulated	yellow
SLC6A8	Music listening (1)	X-linked creatine mental retardation (38), alzheimer (106), autism (107)	−	−	magenta
ZNF223	Music performance (2), songbirds (8)	Alzheimer (108)	−	−	lightyellow
ARHGAP26	Music performance (2), songbirds (8)	Juvenile myelomonocytic leukemia (39), alzheimer (117)	Hypometh body (3 CpGs)	−	tan
SRXN1	Music performance (2)	Tumorigenesis and tumor progression (43), cognitive disorders (111)	−	−	yellow
ASCC2	Music performance (2), songbirds (8)	Alzheimer (112)	Hypometh body	−	salmon
GATA2	Musical ability (40, 4), music listening (24), music performance (26), ear development (109), hearing (111)	Acute myeloid leukemia, myelodysplastic syndrome (42), alzheimer (113), parkinson (110)	−	−	purple
PCDH7	Musical ability (40, 4)	Rett syndrome (41)	−	−	−
PCDH15	Musical ability (40), music performance (2)	Deafness, usher syndrome (44)	−	−	−
DICER1	Music listening (1, 24)	Pituitary adenomas, cushing syndrome	−	Up-regulated	−
GALM	Musical creativity (47), musical ability (4)	−	−	−	blue
CREB1	Music listening (24), music performance (26)	−	−	−	−
JUN	Music listening (24)	−	−	−	turquoise
BDNF	Music listening (24)	Neurodegeneration (multiple diseases), hungtington, alzheimer and autism (115)	−	−	−
RTN4	Music listening (1)	Schizophrenia (134), betaprotein amyloid production (50)	Hypometh body and promoter (4 CpGs) / hypometh region	−	turquoise
STXBP2	Music listening (1)	−	Hypometh body	Up-regulated	purple
FKBP8	Music listening (1), learning and cognition (1)	−	−	−	magenta
UBE2B	Songbirds (8), music listening (1, 24)	−	−	−	greenyellow
CASP3	Music gene expression in cancer (51), music performance (26)	−	Hypometh body	Down-regulated	turquoise
CASP8	Music gene expression in cancer (51), music listening (1)	−	−	−	tan
CCNB1	Music gene expression in cancer (51)	−	−	−	brown
ODC1	Music performance (2)	Neuroblastoma (52), neurodevelopment disorders (53)	−	Down-regulated	salmon
FBXO7	Music performance (2)	Parkinson (54)	−	Down-regulated	salmon
PIP4K2A	Music performance (2)	Myeloid leukemia (55)	Hypometh body (2 CpGs)	−	salmon
CLN8	Music performance (2)	−	−	−	turquoise
DOP1B	Music performance (2), learning, memory and speech (2), musical aptitude (7)	−	−	−	−
GZMA	Music listening (1)	−	−	Down-regulated	turquoise
PYCARD	Music listening (1)	−	−	Up-regulated	yellow
TNFRSF10B	Music listening (1, 24)	−	Hypometh promoter	−	−
DRD4	Musical ability (58)	TDAH (56), autism (58), alzheimer (77)	−	−	brown
TNFSF10	Music listening (24)	Alzheimer (33)	−	Down-regulated	brown
FAM13A	Musical ability (7)	−	Hypometh body / hypometh region	−	−
RNF213	Music performance (2)	Moyamoya diesease (135)	−	Up-regulated	magenta
IL6	Stress and music (57), music performance (26)	−	−	−	brown
SUMO2	Music listening (1)	−	−	Down-regulated	−
ARHGAP24	Musical ability (7)	−	Hypermeth body	−	turquoise
HDAC4	Music listening (1)	Cognitive impairment (136)	Hypometh and hypermeth body (6 CpGs and 3 CpGs)	−	brown
NEDD9	Music listening (1)	Alzheimer (130)	Hypometh body and promoter (2 CpGs)	−	tan
MYL4	Music performance (2)	−	Hypermeth promoter	−	salmon
LRRFIP1	Music listening (1)	−	Hypometh body	−	royalblue
TGFB1	Stress and music (57), music listening (24)	Alzheimer (124), schizophrenia (125)	Hypometh body (2 CpGs)	−	−
NR3C1	Music listening (1), stress and music (57)	Social anxiety disorder (121)	Hypometh body	Down-regulated	−
LYST	Music listening (1)	−	−	−	lightcyan
SYNJ1	Music listening (1)	Alzheimer (126), neurocognitive disorders (127), parkinson (128)	Hypometh body	−	darkred
RGS2	Music listening (1, 24), music performance (2), audition (75)	−	−	−	lightcyan
RGS9	Music listening (1, 24), music performance (2), audition (75)	−	−	−	−
GRIN2B	Musical aptitude (7)	Autism and alzheimer (115)	−	−	−
PDGFRA	Learning and musical memory (68)	−	−	−	−
DUSP6	Music listening (1)	−	−	−	darkred
NPTN	Music listening (1)	−	−	−	turquoise
MYC	Music listening (1)	−	Hypermeth promoter	−	brown
KLF4	Music listening (1)	−	−	−	darkred
SMNDC1	Music listening (1)	−	−	−	turquoise
S100A12	Music listening (1)	−	−	−	turquoise
GZMH	Music listening (1), music performance (2)	−	−	−	black
IFI6	Music listening (1)	−	−	−	green
HSPE1	Music listening (1)	−	−	−	−
ATP5PF	Music listening (1, 24)	−	−	Down-regulated	midnightblue
ATP5MG	Music listening (1)	−	−	Down-regulated	midnightblue
HDC	Music performance (2)	−	−	−	yellow
MAPK10	Musical aptitude (7)	−	Hypometh body	−	−
TET2	Musical aptitude (7)	−	−	−	brown
NUDT9	Musical aptitude (7)	−	−	Down-regulated	−
ARC	Music listening (24)	−	−	Down-regulated	turquoise
PGR	Music listening (1)	−	−	−	−
HOXA9	Music listening (24)	−	−	−	turquoise
IFNA2	Music listening (1)	−	−	−	blue
MAPT	Music listening (24)	Dementia and alzheimer vs auditory alterations (91)	−	−	−
FAM49B	Absolute pitch (62), music listening (1)	−	−	−	−
FTH1P8	Music performance (2)	−	−	−	−
UBE2D3	Musical ability (4), musical aptitude (7)	−	−	−	−
OXTR	Musical ability and musical memory (17)	Autism (65)	−	−	blue
CDK5	Musical creativity (59)	−	−	−	−
VRK2	Music rhythm (60)	−	−	−	brown
FANCL	Music rhythm (60)	−	−	−	−
CCSER1	Music rhythm (60)	−	−	−	greenyellow
UGT8	Singing, musical ability (61)	−	−	−	−
GSDMC	Absolute pitch (62)	−	−	−	−
ASAP1	Absolute pitch (62)	−	Hypometh body and promoter (2 CpGs)	Up-regulated	yellow
ADCY8	Absolute pitch (62)	−	−	−	blue
COL4A1	Sound-color synesthesia (63)	Vascular cognitive impairment (120)	Hypometh body	−	turquoise
ITGA2	Sound-color synesthesia (63)	−	Hypometh body	−	−
MYO10	Sound-color synesthesia (63)	−	Hypometh body	−	green
ROBO3	Sound-color synesthesia (63), music abilities (67)	−	−	Up-regulated	red
SLC9A6	Sound-color synesthesia (63)	−	−	−	−
SLIT2	Sound-color synesthesia (63)	−	−	−	brown
GTF2IRD1	Audition (64)	Williams-Beuren syndrome (64)	Hypometh promoter (4 CpGs) / hypometh region	−	−
EGR1	Music listening (24), musical ability (81)	−	−	−	−
TP53	Music gene expression in cancer (51), music listening (24)	−	−	−	yellow
BBC3	Music gene expression in cancer (51)	−	−	−	magenta
NRGN	Music listening (1)	Alzheimer (129)	Hypometh body	−	yellow
RNA18S5	Music listening (1), music performance (2)	−	−	−	−
AKR1C3	Music listening (1)	−	−	Down-regulated	turquoise
GNPTG	Music listening (1)	−	−	−	green
LOC401261	Music listening (1)	−	−	−	lightgreen
HEATR1	Music listening (1)	−	Hypermeth promoter	−	green
NBPF10	Music listening (1)	−	−	−	lightgreen
PCED1B-AS1	Music listening (1)	−	−	−	−
LBHD1	Music listening (1)	−	−	Down-regulated	−
CYTOR	Music listening (1)	−	−	−	−
SEM1	Music listening (1)	−	−	Down-regulated	turquoise
GOLGA8A	Music listening (1)	−	−	−	−
AKIRIN1	Music listening (1)	−	−	−	turquoise
INTS8	Music listening (1)	−	−	−	brown
ABHD5	Music listening (1)	−	−	−	yellow
APOBEC3A	Music listening (1)	−	−	−	brown
JMJD1C	Music listening (1)	−	−	−	lightcyan
UBALD1	Music listening (1)	−	−	Up-regulated	magenta
ZNF83	Music listening (1)	−	−	−	turquoise
MYADM	Music listening (1)	−	−	Up-regulated	yellow
LOC644936	Music listening (1)	−	−	−	−
PABPC1	Music listening (1)	−	−	−	brown
PRKDC	Music listening (1)	−	Hypermeth body	Up-regulated	−
SPRYD3	Music listening (1)	−	−	−	green
PPP2R3A	Music listening (1), music performance (2)	Dopamine metabolism (73)	−	−	−
GP9	Music listening (1)	−	−	−	blue
NBPF9	Music listening (1), music performance (2, 26)	−	−	−	lightgreen
STIP1	Music listening (1, 24)	−	−	−	−
HLA-A	Music listening (1)	−	−	Up-regulated	brown
APOBR	Music listening (1)	−	Hypometh promoter	Up-regulated	purple
RPL8	Music listening (1)	−	−	−	black
PSMD13	Music listening (1, 24)	−	−	−	−
RPS9	Music listening (1)	−	−	−	greenyellow
TREM1	Music listening (1)	−	Hypometh promoter	Up-regulated	yellow
VAMP8	Music listening (1)	−	−	Down-regulated	midnightblue
GRIPAP1	Music listening (1)	−	−	−	−
HYKK	Music listening (1)	−	−	−	−
FKBP14	Music listening (1)	−	−	−	royalblue
ZNF483	Music listening (1)	−	−	−	−
RALGAPA1	Music listening (1)	−	−	Down-regulated	turquoise
HNRNPU	Music listening (1)	−	−	−	royalblue
UBE4A	Music listening (1)	−	−	−	brown
MBNL1	Music listening (1,24)	−	Hypometh promoter	−	turquoise
MINDY1	Music listening (1)	−	−	−	royalblue
KCTD6	Music listening (1, 24)	−	−	−	turquoise
MTPN	Music listening (1)	−	−	−	−
MAN2A1	Music listening (1)	−	Hypometh promoter	Up-regulated	brown
DDX39B	Music listening (1)	−	−	−	−
CD3E	Music listening (1)	−	−	−	red
FLI1	Music listening (1)	−	Hypometh body (2 CpGs)	−	brown
FCGR3B	Music listening (1)	−	−	−	cyan
SMARCA5	Music listening (1)	−	−	−	turquoise
SPG11	Music listening (1)	Dementia (137)	−	Up-regulated	−
RBM47	Music listening (1)	−	Hypometh promoter (4 CpGs)	−	lightcyan
USP8	Music listening (1)	−	−	−	brown
TLR1	Music listening (1)	−	−	−	darkred
ANXA2P1	Music listening (1)	−	−	−	brown
ZNF91	Music listening (1)	−	−	−	brown
ORC3	Music listening (1)	−	−	Down-regulated	turquoise
CREBRF	Music listening (1, 24)	−	−	Up-regulated	tan
FKBP1A	Music listening (1)	−	−	−	yellow
GABARAPL2	Music listening (1)	−	−	−	brown
ADD3	Music listening (1)	−	−	−	brown
DSTN	Music listening (1, 24)	−	−	−	brown
NFXL1	Music listening (1)	−	−	−	turquoise
TFG	Music listening (1)	−	−	−	−
RNASEH2B	Music listening (1)	−	−	−	brown
JKAMP	Music listening (1)	−	−	−	turquoise
SDHD	Music listening (1)	−	−	−	turquoise
SACM1L	Music listening (1)	−	−	−	turquoise
PPP2CB	Music listening (1)	−	−	−	−
OSBPL8	Music listening (1, 24)	−	−	−	turquoise
PTMA	Music listening (1)	−	−	−	brown
LOC100132352	Music listening (1)	−	−	−	−
AHSA2P	Music listening (1)	−	−	−	brown
SLC4A7	Music listening (1, 24)	−	Hypometh promoter / hypermeth body	−	turquoise
PPP1R12A	Music listening (1)	−	Hypometh promoter	−	turquoise
SNX10	Music listening (1)	−	−	−	turquoise
TMED7	Music listening (1, 24)	−	−	−	turquoise
MFF	Music listening (1)	−	−	Down-regulated	turquoise
MS4A7	Music listening (1)	−	−	−	turquoise
MOB1A	Music listening (1, 24)	−	−	−	lightcyan
MYL12A	Music listening (1)	−	−	−	−
PPDPF	Music listening (1)	−	−	−	magenta
WRNIP1	Music listening (1)	−	Hypometh region	−	−
RAPGEF2	Music listening (1)	−	Hypometh body and promoter (2 CpGs)	−	−
HIGD1A	Music listening (1)	Alzheimer (138)	−	Down-regulated	−
CLDND2	Music performance (2)	−	−	Up-regulated	red
GNLY	Music performance (2)	−	−	−	red
CD160	Music performance (2)	−	−	−	turquoise
MIR181A2HG	Music performance (2)	−	−	−	−
RHOC	Music performance (2)	−	Hypometh promoter	−	red
ADGRG1	Music performance (2)	Neurocognitive disorders (122)	Hypometh promoter	Up-regulated	red
CLIC3	Music performance (2)	−	−	Up-regulated	red
ABI3	Music performance (2, 26)	−	−	−	pink
CTSW	Music performance (2)	−	Hypometh body	Up-regulated	red
FGFBP2	Music performance (2)	−	Hypometh region	−	turquoise
CYTH4	Music performance (2, 26)	−	Hypometh body	Up-regulated	yellow
CNPY3	Music performance (2, 26)	−	−	Up-regulated	−
PLEKHF1	Music performance (2)	−	Hypometh promoter (2 CpGs)	−	green
HOPX	Music performance (2)	−	Hypometh body (2 CpGs) / hypometh region	−	turquoise
CX3CR1	Music performance (2)	Alzheimer and neurocognitive disorders (131)	Hypometh promoter (4 CpGs)	−	turquoise
ADRB2	Music performance (2, 26)	−	−	−	turquoise
SLC27A3	Music performance (2)	Autism (123)	Hypometh promoter (2 CpGs)	Up-regulated	green
TRPM6	Music performance (2)	−	−	−	tan
CHD9	Music performance (2, 26)	Alzheimer (112), neurocognitive disorders (133)	Hypometh promoter (3 CpGs)	−	turquoise
INKA2	Music performance (2)	−	−	Up-regulated	yellow
OSBP2	Music performance (2, 26)	−	−	−	salmon
PLIN5	Music performance (2)	−	−	−	lightyellow
HEMGN	Music performance (2)	−	−	−	magenta
GYPB	Music performance (2)	−	−	−	magenta
YBX1	Music performance (2)	−	−	Down-regulated	salmon
LOC100128274	Music performance (2)	−	−	−	−
GYPE	Music performance (2)	−	−	Down-regulated	salmon
GMPR	Music performance (2)	−	−	−	salmon
YBX3	Music performance (2)	−	−	−	salmon
H2BC21	Music performance (2)	−	−	Up-regulated	yellow
ALAS2	Music performance (2)	−	−	−	salmon
SLC4A5	Music performance (2)	−	−	Up-regulated	lightyellow
HSH2D	Music performance (2)	−	Hypometh promoter and body (3 CpGs)	−	yellow
GSTTP2	Music performance (2)	−	−	−	−
DCAF12	Music performance (2)	−	−	−	salmon
AHSP	Music performance (2)	−	−	−	salmon
PHAX	Music performance (2)	−	−	−	brown
ANKRD44	Music performance (2)	−	−	−	−
ADIPOR1	Music performance (2)	−	−	−	salmon
HAUS2	Music performance (2)	−	Hypermeth body	−	lightyellow
CCR4	Music performance (2)	−	−	−	brown
PRO0628	Music performance (2)	−	−	−	−
UQCRBP1	Music performance (2)	−	−	Down-regulated	midnightblue
CGAS	Music performance (2)	−	−	−	turquoise
NUP43	Music performance (2)	−	−	−	brown
TRMT2B	Music performance (2)	−	−	Down-regulated	−
SLC4A1	Music performance (2)	−	−	−	salmon
HBD	Music performance (2)	−	−	−	pink
CD24	Music performance (2)	−	−	−	turquoise
DCAF16	Music performance (2)	−	−	−	brown
GNRH1	Music listening (24), musical aptitude (83)	−	−	−	−
USF1	Music listening (24)	−	−	−	yellow
CDKN1A	Music listening (24)	−	−	−	blue
CDKN1B	Music listening (24), music performance (26)	−	−	−	turquoise
PTEN	Music listening (24), music performance (26)	Autism and alzheimer (115)	−	−	cyan
TLK2	Music listening (24)	−	−	−	−
IFI16	Music listening (24)	−	−	−	lightcyan
APAF1	Music listening (24)	−	−	Up-regulated	lightcyan
PIK3CA	Music listening (24)	−	−	−	−
AKT1	Music listening (24), music performance (26)	−	−	−	−
IL1A	Music performance (26)	−	−	−	−
CXCL8	Music performance (26)	−	−	−	lightcyan
NHLH2	Music performance (26)	−	−	−	−
FOSL1	Music performance (26)	−	−	−	−
GATA3	Music performance (26)	−	−	−	turquoise
CYP19A1	Cell-level response to music listening (66)	−	−	−	−
UNC5C	Musical ability (67)	−	−	−	midnightblue
DYX6	Musical ability and dyslexia (40)	−	−	−	−
CHRNA9	Musical aptitude (81)	Ear development (69)	−	−	−
KCTD8	Learning and musical memory (70)	−	−	−	blue
PHOX2B	Musical aptitude (81)	Ear development (71)	Hypermeth region	−	−
CDH5	Musical aptitude (81)	Hearing impairment (72)	Hypometh promoter (2 CpGs)	−	−
ADGRV1	Songbirds, hearing (74)	−	−	−	−
USH2A	Musical aptitude (81)	Auditory development (75)	Hypometh body	−	−
FOXP1	Musical aptitude (83), songbirds and speech (78)	Intellectual disability, autism and language impairment (79), speech disorder (116), alzheimer and autism (115)	Hypermeth promoter (6 CpGs) and hypermeth promoter (4 CpGs)	−	−
VLDLR	Musical aptitude (83), vocal learning (80)	Speech and language disorders (28, 79)	−	−	−
SYT4	Musical aptitude (81)	−	−	−	−
PHIP	Musical aptitude (81)	−	−	−	turquoise
DRD1	Musical aptitude (81)	−	−	−	turquoise
NR4A3	Musical aptitude (81)	−	Hypometh body	−	−
IRS2	Musical aptitude (81)	−	Hypermeth body	Up-regulated	cyan
DUSP5	Musical aptitude (81)	−	Hypometh body	−	red
PKIA	Musical aptitude (81)	−	Hypermeth promoter	Down-regulated	turquoise
PNISR	Musical aptitude (81)	−	−	Down-regulated	turquoise
NTRK2	Musical aptitude (81)	−	−	−	−
EPHA7	Absolute pitch (82)	−	−	−	brown
TRPA1	Pitch and rhythm (40)	−	−	−	blue
PCDHA1	Music abilities (47), memory in mice (48), pitch, learning and memory (47)	Autism (49)	−	−	−
PCDHA2	Music abilities (47), memory in mice (48), pitch, learning and memory (47)	Autism (49)	−	−	blue
PCDHA3	Music abilities (47), memory in mice (48), pitch, learning and memory (47)	Autism (49)	−	−	−
PCDHA4	Music abilities (47), memory in mice (48), pitch, learning and memory (47)	Autism (49)	Hypermeth body (2 CpGs)	−	blue
PCDHA5	Music abilities (47), memory in mice (48), pitch, learning and memory (47)	Autism (49)	−	−	blue
PCDHA6	Music abilities (47), memory in mice (48), pitch, learning and memory (47)	Autism (49)	Hypermeth body	−	greenyellow
PCDHA7	Music abilities (47), memory in mice (48), pitch, learning and memory (47)	Autism (49)	Hypermeth body	−	−
PCDHA8	Music abilities (47), memory in mice (48), pitch, learning and memory (47)	Autism (49)	−	−	−
PCDHA9	Music abilities (47), memory in mice (48), pitch, learning and memory (47)	Autism (49)	−	−	−
ZDHHC11	Musical creativity (47)	−	Hypometh body	−	−
MTMR2	Music traits (81)	−	−	−	−
NR4A2	Music traits (81)	−	−	−	−
FOSL2	Music traits (81)	−	Hypometh body and promoter (2 CpGs) / hypometh region	−	tan
FBXL3	Music traits (81)	−	−	−	turquoise
LASP1	Music traits (81)	−	Hypermeth promoter	Up-regulated	blue
RBFOX1	Music traits (81)	−	−	−	−
ARID1B	Music traits (81)	Neurocognitive disorders (139), alzheimer (140)	Hypometh and hypermeth bodyypo/hyper (3CpGs)	−	−
POMC	Music traits (81)	−	−	−	turquoise
RAPGEF5	Musical aptitude (83)	−	−	−	−
DOCK5	Musical aptitude (83)	−	Hypometh body	Up-regulated	yellow
KCTD9	Musical aptitude (83)	−	−	−	−
CDCA2	Musical aptitude (83)	−	−	−	turquoise
SLCO1B1	Musical aptitude (83)	−	−	−	−
SLCO1A2	Musical aptitude (83)	−	−	−	−
IAPP	Musical aptitude (83)	−	−	−	blue
LOC146513	Musical aptitude (83)	−	−	−	−
LINC99917	Musical aptitude (83)	−	−	−	−
FENDRR	Musical aptitude (83)	−	−	−	−
LINC99478	Musical aptitude (83)	−	−	−	−
CDC20B	Musical aptitude (83)	−	−	−	turquoise
GPX8	Musical aptitude (83)	−	−	−	lightyellow
MIR449A	Musical aptitude (83)	−	−	−	−
MIR449B	Musical aptitude (83)	−	−	−	−
MIR449C	Musical aptitude (83)	−	−	−	−
MCIDAS	Musical aptitude (83)	−	−	−	blue
CCNO	Musical aptitude (83)	−	−	−	pink
DHX29	Musical aptitude (83)	−	Hypometh body	Down-regulated	−
ESM1	Musical aptitude (83)	−	−	−	turquoise
GZMK	Musical aptitude (83)	−	−	−	turquoise
LDLRAD4	Musical aptitude (83)	−	Hypometh and hypermeth promoter (2 CpGs) / hypometh and hypermeth body (5 CpGs)	−	turquoise
MIR5190	Musical aptitude (83)	−	−	−	−
LINC00707	Musical aptitude (83)	−	−	−	−
ACTL8	Musical aptitude (83)	−	−	−	pink
UGGT2	Musical aptitude (83)	−	Hypometh body	−	midnightblue
HS6ST3	Musical aptitude (83)	−	−	−	−
PRKD1	Musical aptitude (83)	−	−	−	turquoise
JPH1	Musical aptitude (83)	−	−	−	−
GDAP1	Musical aptitude (83)	−	−	−	−
TMEM132D	Musical aptitude (83)	−	−	−	blue
NFATC2	Musical aptitude (83)	−	Hypometh body (2 CpGs) / hypometh region	−	−
MIR3194	Musical aptitude (83)	−	−	−	−
ASS1	Musical aptitude (83)	−	−	−	−
C11orf53	Musical aptitude (83)	−	−	−	magenta
COLCA1	Musical aptitude (83)	−	−	−	−
COLCA2	Musical aptitude (83)	−	−	−	turquoise
MIR4491	Musical aptitude (83)	−	−	−	−
POU2AF1	Musical aptitude (83)	−	Hypermeth body / hypermeth region	−	red
DRD2	Musical aptitude (15, 85)	−	−	−	−
AVP	Musical memory (18)	−	−	Up-regulated	−
GJB2	Hearing (85), musical ability and hearing (86)	Deafness (141)	Hypometh body	−	turquoise
OXT	Human behaviour (17)	Autism (119)	Hypometh promoter	−	green
TOR1A	Musical ability (90)	Dystonia (132)	Hypometh body	−	−

## Sheet: Table S2_References
Reference ID	Reference
1	Kanduri C, Kuusi T, Ahvenainen M, Philips AK, Lahdesmaki H, Jarvela I. The effect of music performance on the transcriptome of professional musicians. Sci Rep. 2015;5:9506.
2	Kanduri C, Raijas P, Ahvenainen M, Philips AK, Ukkola-Vuoti L, Lahdesmaki H, et al. The effect of listening to music on human transcriptome. PeerJ. 2015;3:e830.
3	Jarvela I. Genomics studies on musical aptitude, music perception, and practice. Ann N Y Acad Sci. 2018.
4	Szyfter K, Witt MP. How far musicality and perfect pitch are derived from genetic factors? J Appl Genet. 2020;61(3):407-14.
5	Oczkowska A, Kozubski W, Lianeri M, Dorszewska J. Mutations in PRKN and SNCA Genes Important for the Progress of Parkinson's Disease. Curr Genomics. 2013;14(8):502-17.
6	Murphy DD, Rueter SM, Trojanowski JQ, Lee VM. Synucleins are developmentally expressed, and alpha-synuclein regulates the size of the presynaptic vesicular pool in primary hippocampal neurons. J Neurosci. 2000;20(9):3214-20.
7	Oikkonen J, Huang Y, Onkamo P, Ukkola-Vuoti L, Raijas P, Karma K, et al. A genome-wide linkage and association study of musical aptitude identifies loci containing genes related to inner ear development and neurocognitive functions. Mol Psychiatry. 2015;20(2):275-82.
8	Pfenning AR, Hara E, Whitney O, Rivas MV, Wang R, Roulhac PL, et al. Convergent transcriptional specializations in the brains of humans and song-learning birds. Science. 2014;346(6215):1256846.
9	Marsal-Garcia L, Urbizu A, Arnaldo L, Campdelacreu J, Vilas D, Ispierto L, et al. Expression Levels of an Alpha-Synuclein Transcript in Blood May Distinguish between Early Dementia with Lewy Bodies and Parkinson's Disease. Int J Mol Sci. 2021;22(2).
10	Linnertz C, Lutz MW, Ervin JF, Allen J, Miller NR, Welsh-Bohmer KA, et al. The genetic contributions of SNCA and LRRK2 genes to Lewy Body pathology in Alzheimer's disease. Hum Mol Genet. 2014;23(18):4814-21.
11	Ukkola-Vuoti L, Oikkonen J, Onkamo P, Karma K, Raijas P, Jarvela I. Association of the arginine vasopressin receptor 1A (AVPR1A) haplotypes with listening to music. J Hum Genet. 2011;56(4):324-9.
12	Wassink TH, Piven J, Vieland VJ, Pietila J, Goedken RJ, Folstein SE, et al. Examination of AVPR1a as an autism susceptibility gene. Mol Psychiatry. 2004;9(10):968-72.
13	Fink S, Excoffier L, Heckel G. High variability and non-neutral evolution of the mammalian avpr1a gene. BMC Evol Biol. 2007;7:176.
14	Donaldson ZR, Young LJ. Oxytocin, vasopressin, and the neurogenetics of sociality. Science. 2008;322(5903):900-4.
15	Ukkola LT, Onkamo P, Raijas P, Karma K, Jarvela I. Musical aptitude is associated with AVPR1A-haplotypes. PLoS One. 2009;4(5):e5534.
16	Bachner-Melman R, Dina C, Zohar AH, Constantini N, Lerer E, Hoch S, et al. AVPR1a and SLC6A4 gene polymorphisms are associated with creative dance performance. PLoS Genet. 2005;1(3):e42.
17	Israel S, Lerer E, Shalev I, Uzefovsky F, Reibold M, Bachner-Melman R, et al. Molecular genetic studies of the arginine vasopressin 1a receptor (AVPR1a) and the oxytocin receptor (OXTR) in human behaviour: from autism to altruism with some notes in between. Prog Brain Res. 2008;170:435-49.
18	Granot RY, Uzefovsky F, Bogopolsky H, Ebstein RP. Effects of arginine vasopressin on musical working memory. Front Psychol. 2013;4:712.
19	Haugas M, Lillevali K, Hakanen J, Salminen M. Gata2 is required for the development of inner ear semicircular ducts and the surrounding perilymphatic space. Dev Dyn. 2010;239(9):2452-69.
20	Avinun R, Israel S, Shalev I, Gritsenko I, Bornstein G, Ebstein RP, et al. AVPR1A variant associated with preschoolers' lower altruistic behavior. PLoS One. 2011;6(9):e25274.
21	Emmert MH, Herman JP. Differential forebrain c-fos mRNA induction by ether inhalation and novelty: evidence for distinctive stress pathways. Brain Res. 1999;845(1):60-7.
22	Navarro L, Martinon-Torres F, Salas A. Sensogenomics and the Biological Background Underlying Musical Stimuli: Perspectives for a New Era of Musical Research. Genes (Basel). 2021;12(9).
23	Morgan JI, Curran T. Stimulus-transcription coupling in the nervous system: involvement of the inducible proto-oncogenes fos and jun. Annu Rev Neurosci. 1991;14:421-51.
24	Nair PS, Raijas P, Ahvenainen M, Philips AK, Ukkola-Vuoti L, Jarvela I. Music-listening regulates human microRNA expression. Epigenetics. 2021;16(5):554-66.
25	Kimpo RR, Doupe AJ. FOS is induced by singing in distinct neuronal populations in a motor network. Neuron. 1997;18(2):315-25.
26	Nair PS, Kuusi T, Ahvenainen M, Philips AK, Jarvela I. Music-performance regulates microRNAs in professional musicians. PeerJ. 2019;7:e6660.
27	Glatt SJ, Everall IP, Kremen WS, Corbeil J, Sasik R, Khanlou N, et al. Comparative gene expression analysis of blood and brain provides concurrent validation of SELENBP1 up-regulation in schizophrenia. Proc Natl Acad Sci U S A. 2005;102(43):15533-8.
28	Vernes SC, Spiteri E, Nicod J, Groszer M, Taylor JM, Davies KE, et al. High-throughput analysis of promoter occupancy reveals direct neural targets of FOXP2, a gene mutated in speech and language disorders. Am J Hum Genet. 2007;81(6):1232-50.
29	Alcock KJ, Passingham RE, Watkins K, Vargha-Khadem F. Pitch and timing abilities in inherited speech and language impairment. Brain Lang. 2000;75(1):34-46.
30	Lai CS, Fisher SE, Hurst JA, Vargha-Khadem F, Monaco AP. A forkhead-domain gene is mutated in a severe speech and language disorder. Nature. 2001;413(6855):519-23.
31	Campbell P, Reep RL, Stoll ML, Ophir AG, Phelps SM. Conservation and diversity of Foxp2 expression in muroid rodents: functional implications. J Comp Neurol. 2009;512(1):84-100.
32	Murugan M, Harward S, Scharff C, Mooney R. Diminished FoxP2 levels affect dopaminergic modulation of corticostriatal signaling important to song variability. Neuron. 2013;80(6):1464-76.
33	Burgaletto C, Platania CBM, Di Benedetto G, Munafo A, Giurdanella G, Federico C, et al. Targeting the miRNA-155/TNFSF10 network restrains inflammatory response in the retina in a mouse model of Alzheimer's disease. Cell Death Dis. 2021;12(10):905.
34	Morley AP, Narayanan M, Mines R, Molokhia A, Baxter S, Craig G, et al. AVPR1A and SLC6A4 polymorphisms in choral singers and non-musicians: a gene association study. PLoS One. 2012;7(2):e31763.
35	Park S, Lee JM, Kim JW, Cho DY, Yun HJ, Han DH, et al. Associations between serotonin transporter gene (SLC6A4) methylation and clinical characteristics and cortical thickness in children with ADHD. Psychol Med. 2015;45(14):3009-17.
36	Horita H, Kobayashi M, Liu WC, Oka K, Jarvis ED, Wada K. Specialized motor-driven dusp1 expression in the song systems of multiple lineages of vocal learning birds. PLoS One. 2012;7(8):e42173.
37	Shen J, Zhang Y, Yu H, Shen B, Liang Y, Jin R, et al. Role of DUSP1/MKP1 in tumorigenesis, tumor progression and therapy. Cancer Med. 2016;5(8):2061-8.
38	Rosenberg EH, Almeida LS, Kleefstra T, deGrauw RS, Yntema HG, Bahi N, et al. High prevalence of SLC6A8 deficiency in X-linked mental retardation. Am J Hum Genet. 2004;75(1):97-105.
39	Aly RM, Ghazy HF. High expression of GTPase regulator associated with the focal adhesion kinase (GRAF) is a favorable prognostic factor in acute myeloid leukemia. Blood Cells Mol Dis. 2014;53(4):185-8.
40	Pulli K, Karma K, Norio R, Sistonen P, Goring HH, Jarvela I. Genome-wide linkage scan for loci of musical aptitude in Finnish families: evidence for a major locus at 4q22. J Med Genet. 2008;45(7):451-6.
41	Miyake K, Hirasawa T, Soutome M, Itoh M, Goto Y, Endoh K, et al. The protocadherins, PCDHB1 and PCDH7, are regulated by MeCP2 in neuronal cells and brain tissues: implication for pathogenesis of Rett syndrome. BMC Neurosci. 2011;12:81.
42	Hsu AP, McReynolds LJ, Holland SM. GATA2 deficiency. Curr Opin Allergy Clin Immunol. 2015;15(1):104-9.
43	Lv X, Yu H, Zhang Q, Huang Q, Hong X, Yu T, et al. SRXN1 stimulates hepatocellular carcinoma tumorigenesis and metastasis through modulating ROS/p65/BTG2 signalling. J Cell Mol Med. 2020;24(18):10714-29.
44	Ahmed ZM, Riazuddin S, Bernstein SL, Ahmed Z, Khan S, Griffith AJ, et al. Mutations of the protocadherin gene PCDH15 cause Usher syndrome type 1F. Am J Hum Genet. 2001;69(1):25-34.
45	Liu P, Li X, Guo X, Chen J, Li C, Chen M, et al. Circular RNA DOCK1 promotes bladder carcinoma progression via modulating circDOCK1/hsa-miR-132-3p/Sox5 signalling pathway. Cell Prolif. 2019;52(4):e12614.
46	Pichler S, Gu W, Hartl D, Gasparoni G, Leidinger P, Keller A, et al. The miRNome of Alzheimer's disease: consistent downregulation of the miR-132/212 cluster. Neurobiol Aging. 2017;50:167 e1- e10.
47	Ukkola-Vuoti L, Kanduri C, Oikkonen J, Buck G, Blancher C, Raijas P, et al. Genome-wide copy number variation analysis in extended families and unrelated individuals characterized for musical aptitude and creativity in music. PLoS One. 2013;8(2):e56356.
48	Hertel N, Redies C, Medina L. Cadherin expression delineates the divisions of the postnatal and adult mouse amygdala. J Comp Neurol. 2012;520(17):3982-4012.
49	Anitha A, Thanseem I, Nakamura K, Yamada K, Iwayama Y, Toyota T, et al. Protocadherin alpha (PCDHA) as a novel susceptibility gene for autism. J Psychiatry Neurosci. 2013;38(3):192-8.
50	Murayama KS, Kametani F, Saito S, Kume H, Akiyama H, Araki W. Reticulons RTN3 and RTN4-B/C interact with BACE1 and inhibit its ability to produce amyloid beta-protein. Eur J Neurosci. 2006;24(5):1237-44.
51	Ramirez-Rivera S, Bernal G. Music Is Capable of Inducing Changes in Gene Expression in Gastric Cancer Cells. J Gastrointest Cancer. 2019;50(1):175-80.
52	Hogarty MD, Norris MD, Davis K, Liu X, Evageliou NF, Hayes CS, et al. ODC1 is a critical determinant of MYCN oncogenesis and a therapeutic target in neuroblastoma. Cancer Res. 2008;68(23):9735-45.
53	Prokop JW, Bupp CP, Frisch A, Bilinovich SM, Campbell DB, Vogt D, et al. Emerging Role of ODC1 in Neurodevelopmental Disorders and Brain Development. Genes (Basel). 2021;12(4).
54	Di Fonzo A, Dekker MC, Montagna P, Baruzzi A, Yonova EH, Correia Guedes L, et al. FBXO7 mutations cause autosomal recessive, early-onset parkinsonian-pyramidal syndrome. Neurology. 2009;72(3):240-5.
55	Jude JG, Spencer GJ, Huang X, Somerville TDD, Jones DR, Divecha N, et al. A targeted knockdown screen of genes coding for phosphoinositide modulators identifies PIP4K2A as required for acute myeloid leukemia cell proliferation and survival. Oncogene. 2015;34(10):1253-62.
56	Sanchez-Mora C, Ribases M, Mulas F, Soutullo C, Sans A, Pamias M, et al. [Genetic bases of attention deficit hyperactivity disorder]. Rev Neurol. 2012;55(10):609-18.
57	Bittman B, Berk L, Shannon M, Sharaf M, Westengard J, Guegler KJ, et al. Recreational music-making modulates the human stress response: a preliminary individualized gene expression strategy. Med Sci Monit. 2005;11(2):BR31-40.
58	Emanuele E, Boso M, Cassola F, Broglia D, Bonoldi I, Mancini L, et al. Increased dopamine DRD4 receptor mRNA expression in lymphocytes of musicians and autistic individuals: bridging the music-autism connection. Neuro Endocrinol Lett. 2010;31(1):122-5.
59	Oikkonen J, Kuusi T, Peltonen P, Raijas P, Ukkola-Vuoti L, Karma K, et al. Creative Activities in Music--A Genome-Wide Linkage Analysis. PLoS One. 2016;11(2):e0148679.
60	Niarchou M, Gustavson DE, Sathirapongsasuti JF, Anglada-Tort M, Eising E, Bell E, et al. Genome-wide association study of musical beat synchronization demonstrates high polygenicity. bioRxiv. 2021:836197.
61	Park H, Lee S, Kim HJ, Ju YS, Shin JY, Hong D, et al. Comprehensive genomic analyses associate UGT8 variants with musical ability in a Mongolian population. J Med Genet. 2012;49(12):747-52.
62	Theusch E, Basu A, Gitschier J. Genome-wide study of families with absolute pitch reveals linkage to 8q24.21 and locus heterogeneity. Am J Hum Genet. 2009;85(1):112-9.
63	Tilot AK, Kucera KS, Vino A, Asher JE, Baron-Cohen S, Fisher SE. Rare variants in axonogenesis genes connect three families with sound-color synesthesia. Proc Natl Acad Sci U S A. 2018;115(12):3168-73.
64	Canales CP, Wong AC, Gunning PW, Housley GD, Hardeman EC, Palmer SJ. The role of GTF2IRD1 in the auditory pathology of Williams-Beuren Syndrome. Eur J Hum Genet. 2015;23(6):774-80.
65	Hammock EA, Young LJ. Oxytocin, vasopressin and pair bonding: implications for autism. Philos Trans R Soc Lond B Biol Sci. 2006;361(1476):2187-98.
66	Pandey M, Singh C, Goud ESK, Vedamurthy VG, Singh D, Onteru SK. Effect of Vedic music on steroidogenic gene expression in 3D-cultured buffalo granulosa cell spheroids model system, a pilot study. Reprod Domest Anim. 2021;56(2):231-8.
67	Beccacece L, Abondio P, Cilli E, Restani D, Luiselli D. Human Genomics and the Biocultural Origin of Music. Int J Mol Sci. 2021;22(10).
68	Di Pasquale G, Davidson BL, Stein CS, Martins I, Scudiero D, Monks A, et al. Identification of PDGFR as a receptor for AAV-5 transduction. Nat Med. 2003;9(10):1306-12.
69	Katz E, Elgoyhen AB, Gomez-Casati ME, Knipper M, Vetter DE, Fuchs PA, et al. Developmental regulation of nicotinic synapses on cochlear inner hair cells. J Neurosci. 2004;24(36):7814-20.
70	Metz M, Gassmann M, Fakler B, Schaeren-Wiemers N, Bettler B. Distribution of the auxiliary GABAB receptor subunits KCTD8, 12, 12b, and 16 in the mouse brain. J Comp Neurol. 2011;519(8):1435-54.
71	Ousdal OT, Anand Brown A, Jensen J, Nakstad PH, Melle I, Agartz I, et al. Associations between variants near a monoaminergic pathways gene (PHOX2B) and amygdala reactivity: a genome-wide functional imaging study. Twin Res Hum Genet. 2012;15(3):273-85.
72	Sotomayor M, Weihofen WA, Gaudet R, Corey DP. Structure of a force-conveying cadherin bond essential for inner-ear mechanotransduction. Nature. 2012;492(7427):128-32.
73	Ahn JH, Sung JY, McAvoy T, Nishi A, Janssens V, Goris J, et al. The B''/PR72 subunit mediates Ca2+-dependent dephosphorylation of DARPP-32 by protein phosphatase 2A. Proc Natl Acad Sci U S A. 2007;104(23):9876-81.
74	Weston MD, Luijendijk MW, Humphrey KD, Moller C, Kimberling WJ. Mutations in the VLGR1 gene implicate G-protein signaling in the pathogenesis of Usher syndrome type II. Am J Hum Genet. 2004;74(2):357-66.
75	McGee J, Goodyear RJ, McMillan DR, Stauffer EA, Holt JR, Locke KG, et al. The very large G-protein-coupled receptor VLGR1: a component of the ankle link complex required for the normal development of auditory hair bundles. J Neurosci. 2006;26(24):6543-53.
76	Rahman Z, Schwarz J, Gold SJ, Zachariou V, Wein MN, Choi KH, et al. RGS9 modulates dopamine signaling in the basal ganglia. Neuron. 2003;38(6):941-52.
77	Liu L, Zhu Y, Fu P, Yang J. A Network Pharmacology Based Research on the Mechanism of Donepezil in Treating Alzheimer's Disease. Front Aging Neurosci. 2022;14:822480.
78	Chen Q, Heston JB, Burkett ZD, White SA. Expression analysis of the speech-related genes FoxP1 and FoxP2 and their relation to singing behavior in two songbird species. J Exp Biol. 2013;216(Pt 19):3682-92.
79	Hamdan FF, Daoud H, Rochefort D, Piton A, Gauthier J, Langlois M, et al. De novo mutations in FOXP1 in cases with intellectual disability, autism, and language impairment. Am J Hum Genet. 2010;87(5):671-8.
80	Hilliard AT, Miller JE, Fraley ER, Horvath S, White SA. Molecular microcircuitry underlies functional specification in a basal ganglia circuit dedicated to vocal learning. Neuron. 2012;73(3):537-52.
81	Oikkonen J, Onkamo P, Jarvela I, Kanduri C. Convergent evidence for the molecular basis of musical traits. Sci Rep. 2016;6:39707.
82	Gregersen PK, Kowalsky E, Lee A, Baron-Cohen S, Fisher SE, Asher JE, et al. Absolute pitch exhibits phenotypic and genetic overlap with synesthesia. Hum Mol Genet. 2013;22(10):2097-104.
83	Liu X, Kanduri C, Oikkonen J, Karma K, Raijas P, Ukkola-Vuoti L, et al. Detecting signatures of positive selection associated with musical aptitude in the human genome. Sci Rep. 2016;6:21198.
84	Mariath LM, Silva AM, Kowalski TW, Gattino GS, Araujo GA, Figueiredo FG, et al. Music genetics research: Association with musicality of a polymorphism in the AVPR1A gene. Genet Mol Biol. 2017;40(2):421-9.
85	Abdurehim Y, Lehmann A, Zeitouni AG. Predictive Value of GJB2 Mutation Status for Hearing Outcomes of Pediatric Cochlear Implantation. Otolaryngol Head Neck Surg. 2017;157(1):16-24.
86	Bhatt IS, Dias R, Torkamani A. Association Analysis of Candidate Gene Polymorphisms and Tinnitus in Young Musicians. Otol Neurotol. 2021;42(9):e1203-e12.
87	Hung PL, Wu KLH, Chen CJ, Siu KK, Hsin YJ, Wang LJ, et al. Music-Based Intervention Ameliorates Mecp2-Loss-Mediated Sociability Repression in Mice through the Prefrontal Cortex FNDC5/BDNF Pathway. Int J Mol Sci. 2021;22(13).
88	Kerr AM, Archer HL, Evans JC, Prescott RJ, Gibbon F. People with MECP2 mutation-positive Rett disorder who converse. J Intellect Disabil Res. 2006;50(Pt 5):386-94.
89	Rech ME, McCarthy JM, Chen CA, Edmond JC, Shah VS, Bosch DGM, et al. Phenotypic expansion of Bosch-Boonstra-Schaaf optic atrophy syndrome and further evidence for genotype-phenotype correlations. Am J Med Genet A. 2020;182(6):1426-37.
90	Kojovic M, Parees I, Sadnicka A, Kassavetis P, Rubio-Agusti I, Saifee TA, et al. The brighter side of music in dystonia. Arch Neurol. 2012;69(7):917-9.
91	Fletcher PD, Downey LE, Golden HL, Clark CN, Slattery CF, Paterson RW, et al. Auditory hedonic phenotypes in dementia: A behavioural and neuroanatomical analysis. Cortex. 2015;67:95-105.
92	Eagleson KL, Campbell DB, Thompson BL, Bergman MY, Levitt P. The autism risk genes MET and PLAUR differentially impact cortical development. Autism Res. 2011;4(1):68-83.
93	Greco I, Day N, Riddoch-Contreras J, Reed J, Soininen H, Kloszewska I, et al. Alzheimer's disease biomarker discovery using in silico literature mining and clinical validation. J Transl Med. 2012;10:217.
94	Yoshino Y, Mori T, Yoshida T, Yamazaki K, Ozaki Y, Sao T, et al. Elevated mRNA Expression and Low Methylation of SNCA in Japanese Alzheimer's Disease Subjects. J Alzheimers Dis. 2016;54(4):1349-57.
95	Meguid NA, Ghozlan SAS, Mohamed MF, Ibrahim MK, Dawood RM, Din N, et al. Expression of Reactive Oxygen Species-Related Transcripts in Egyptian Children With Autism. Biomark Insights. 2017;12:1177271917691035.
96	Pillai JA, Maxwell S, Bena J, Bekris LM, Rao SM, Chance M, et al. Key inflammatory pathway activations in the MCI stage of Alzheimer's disease. Ann Clin Transl Neurol. 2019;6(7):1248-62.
97	Abou-Donia MB, Suliman HB, Siniscalco D, Antonucci N, ElKafrawy P. De novo Blood Biomarkers in Autism: Autoantibodies against Neuronal and Glial Proteins. Behav Sci (Basel). 2019;9(5).
98	Scholz SW, Houlden H, Schulte C, Sharma M, Li A, Berg D, et al. SNCA variants are associated with increased risk for multiple system atrophy. Ann Neurol. 2009;65(5):610-4.
99	Zhang Y, Zhu D, Zhang P, Li W, Qin W, Liu F, et al. Neural mechanisms of AVPR1A RS3-RS1 haplotypes that impact verbal learning and memory. Neuroimage. 2020;222:117283.
100	Tian Y, Lu J, Hao X, Li H, Zhang G, Liu X, et al. FTH1 Inhibits Ferroptosis Through Ferritinophagy in the 6-OHDA Model of Parkinson's Disease. Neurotherapeutics. 2020;17(4):1796-812.
101	Di Sanzo M, Quaresima B, Biamonte F, Palmieri C, Faniello MC. FTH1 Pseudogenes in Cancer and Cell Metabolism. Cells. 2020;9(12).
102	Premi E, Pilotto A, Alberici A, Papetti A, Archetti S, Seripa D, et al. FOXP2, APOE, and PRNP: new modulators in primary progressive aphasia. J Alzheimers Dis. 2012;28(4):941-50.
103	Wang JY, Fan QY, He JH, Zhu SG, Huang CP, Zhang X, et al. SLC6A4 Repeat and Single-Nucleotide Polymorphisms Are Associated With Depression and Rest Tremor in Parkinson's Disease: An Exploratory Study. Front Neurol. 2019;10:333.
104	Calabro M, Mandelli L, Crisafulli C, Porcelli S, Albani D, Politis A, et al. Psychiatric disorders and SLC6A4 gene variants: possible effects on alcohol dependence and alzheimer's disease. Mol Biol Rep. 2020;47(1):191-200.
105	Celaya AM, Sanchez-Perez I, Bermudez-Munoz JM, Rodriguez-de la Rosa L, Pintado-Berninches L, Perona R, et al. Deficit of mitogen-activated protein kinase phosphatase 1 (DUSP1) accelerates progressive hearing loss. Elife. 2019;8.
106	Beard E, Braissant O. Synthesis and transport of creatine in the CNS: importance for cerebral functions. J Neurochem. 2010;115(2):297-313.
107	Newmeyer A, deGrauw T, Clark J, Chuck G, Salomons G. Screening of male patients with autism spectrum disorder for creatine transporter deficiency. Neuropediatrics. 2007;38(6):310-2.
108	Tang S, Buchman AS, Jager P, Bennett DA, Epstein MP, Yang J. Powerful Variance-Component TWAS method identifies novel and known risk genes for clinical and pathologic Alzheimer’s dementia phenotypes. bioRxiv. 2020:2020.05. 26.117515.
109	Trigila AP, Pisciottano F, Franchini LF. Hearing loss genes reveal patterns of adaptive evolution at the coding and non-coding levels in mammals. BMC Biol. 2021;19(1):244.
110	Scherzer CR, Grass JA, Liao Z, Pepivani I, Zheng B, Eklund AC, et al. GATA transcription factors directly regulate the Parkinson's disease-linked gene alpha-synuclein. Proc Natl Acad Sci U S A. 2008;105(31):10907-12.
111	Cucos CA, Cracana I, Dobre M, Popescu BO, Tudose C, Spiru L, et al. Sulfiredoxin-1 blood mRNA expression levels negatively correlate with hippocampal atrophy and cognitive decline. F1000Res. 2022;11:114.
112	Gns HS, Rajalekshmi SG, Burri RR. Revelation of Pivotal Genes Pertinent to Alzheimer's Pathogenesis: A Methodical Evaluation of 32 GEO Datasets. J Mol Neurosci. 2022;72(2):303-22.
113	Abyadeh M, Tofigh N, Hosseinian S, Hasan M, Amirkhani A, Fitzhenry MJ, et al. Key Genes and Biochemical Networks in Various Brain Regions Affected in Alzheimer's Disease. Cells. 2022;11(6).
114	Karaaslan Z, Kahraman OT, Sanli E, Ergen HA, Ulusoy C, Bilgic B, et al. Inflammation and regulatory T cell genes are differentially expressed in peripheral blood mononuclear cells of Parkinson's disease patients. Sci Rep. 2021;11(1):2316.
115	Nadeem MS, Hosawi S, Alshehri S, Ghoneim MM, Imam SS, Murtaza BN, et al. Symptomatic, Genetic, and Mechanistic Overlaps between Autism and Alzheimer's Disease. Biomolecules. 2021;11(11).
116	Alenezi S, Alyahya A, Aldhalaan H. Autism Spectrum Disorder (ASD) and Attention Deficit Hyperactivity Disorder (ADHD) With Language Impairment Accompanied by Developmental Disability Caused by Forkhead Box Protein 1 (FOXP1) Exon Deletion: A Case Report. Cureus. 2021;13(12):e20595.
117	Wang K, Lu Y, Morrow DF, Xiao D, Xu C, Alzheimer's Disease Neuroimaging I. Associations of ARHGAP26 Polymorphisms with Alzheimer's Disease and Cardiovascular Disease. J Mol Neurosci. 2022;72(5):1085-97.
118	Markova TG, Lalayants MR, Alekseeva NN, Ryzhkova OP, Shatokhina OL, Galeeva NM, et al. Early audiological phenotype in patients with mutations in the USH2A gene. Int J Pediatr Otorhinolaryngol. 2022;157:111140.
119	Al-Ali Z, Yasseen AA, Al-Dujailli A, Al-Karaqully AJ, McAllister KA, Jumaah AS. The oxytocin receptor gene polymorphism rs2268491 and serum oxytocin alterations are indicative of autism spectrum disorder: A case-control paediatric study in Iraq with personalized medicine implications. PLoS One. 2022;17(3):e0265217.
120	Monkare S, Kuuluvainen L, Schleutker J, Bras J, Roine S, Poyhonen M, et al. Genetic analysis reveals novel variants for vascular cognitive impairment. Acta Neurol Scand. 2022;146(1):42-50.
121	Wiegand A, Munk MHJ, Drohm S, Fallgatter AJ, MacIsaac JL, Kobor MS, et al. Neural correlates of attentional control in social anxiety disorder: the impact of early-life adversity and DNA methylation. J Psychiatry Neurosci. 2021;46(6):E663-E74.
122	Singh AK, Lin HH. The role of GPR56/ADGRG1 in health and disease. Biomed J. 2021;44(5):534-47.
123	Maekawa M, Iwayama Y, Ohnishi T, Toyoshima M, Shimamoto C, Hisano Y, et al. Erratum: Investigation of the fatty acid transporter-encoding genes SLC27A3 and SLC27A4 in autism. Sci Rep. 2016;6:20268.
124	Petrelis AM, Stathopoulou MG, Kafyra M, Murray H, Masson C, Lamont J, et al. VEGF-A-related genetic variants protect against Alzheimer's disease. Aging (Albany NY). 2022;14(6):2524-36.
125	Pan S, Zhou Y, Yan L, Xuan F, Tong J, Li Y, et al. TGF-beta1 is associated with deficits in cognition and cerebral cortical thickness in first-episode schizophrenia. J Psychiatry Neurosci. 2022;47(2):E86-E98.
126	Zhang Q, Duan K, Miao Y, Tan J. Identification of Genetic Markers and Immune Infiltration Characteristics of Alzheimer’s Disease Through Weighted Gene Co-expression Network Analysis. 2022.
127	Hasina Z, Wang N, Wang CC. Developmental Neuropathology and Neurodegeneration of Down Syndrome: Current Knowledge in Humans. Front Cell Dev Biol. 2022;10:877711.
128	Jacquemyn J, Kuenen S, Swerts J, Pavie B, Vijayan V, Kilic A, et al. Parkinson mutations in DNAJC6 cause lipid defects and neurodegeneration that are rescued by Synj1. bioRxiv. 2022.
129	Sun X, Wang Q, Blennow K, Zetterberg H, McCarthy M, Loewenstein DA, et al. Association of neurogranin gene expression with Alzheimer's disease pathology in the perirhinal cortex. Alzheimers Dement (N Y). 2021;7(1):e12162.
130	Cardona K, Medina J, Orrego-Cardozo M, Restrepo de Mejia F, Elcoroaristizabal X, Naranjo Galvis CA. Inflammatory gene expression profiling in peripheral blood from patients with Alzheimer's disease reveals key pathways and hub genes with potential diagnostic utility: a preliminary study. PeerJ. 2021;9:e12016.
131	Liu Y, Fu H, Wang T. Neuroinflammation in perioperative neurocognitive disorders: From bench to the bedside. CNS Neurosci Ther. 2022;28(4):484-96.
132	di Biase L, Di Santo A, Caminiti ML, Pecoraro PM, Di Lazzaro V. Classification of Dystonia. Life (Basel). 2022;12(2).
133	Morton PD, Ishibashi N, Jonas RA. Neurodevelopmental Abnormalities and Congenital Heart Disease: Insights Into Altered Brain Maturation. Circ Res. 2017;120(6):960-77.
134	Nawaz R, Gul S, Amin R, Huma T, Al Mughairbi F. Overview of schizophrenia research and treatment in Pakistan. Heliyon. 2020;6(11):e05545.
135	Wang C, Sun C, Zhao Y, Song H, Li Z, Jin F, et al. RNF213 gene silencing upregulates transforming growth factor beta1 expression in bone marrow-derived mesenchymal stem cells and is involved in the onset of Moyamoya disease. Exp Ther Med. 2021;22(3):1024.
136	Huang CM, Cai JJ, Jin SW, Lin QC, Fang QJ, Nan K, et al. Class IIa HDAC Downregulation Contributes to Surgery-Induced Cognitive Impairment Through HMGB1-Mediated Inflammatory Response in the Hippocampi of Aged Mice. J Inflamm Res. 2021;14:2301-15.
137	Giau VV, Bagyinszky E, Yang YS, Youn YC, An SSA, Kim SY. Genetic analyses of early-onset Alzheimer's disease using next generation sequencing. Sci Rep. 2019;9(1):8368.
138	Battaglia C, Venturin M, Sojic A, Jesuthasan N, Orro A, Spinelli R, et al. Candidate Genes and MiRNAs Linked to the Inverse Relationship Between Cancer and Alzheimer's Disease: Insights From Data Mining and Enrichment Analysis. Front Genet. 2019;10:846.
139	Lohiya N, Chalipat S, Lohiya N, Malwade S. Neurocognitive, behavioral and socio-adaptive functioning assessment in a case of Coffin-Siris syndrome: A holistic approach/perspective beyond the identification of the disorder. J Pediatr Rehabil Med. 2022.
140	Paulsen B, Velasco S, Kedaigle AJ, Pigoni M, Quadrato G, Deo AJ, et al. Autism genes converge on asynchronous development of shared neuron classes. Nature. 2022;602(7896):268-73.
141	Kremer H, Del Castillo I. Genetics of Hearing Impairment. Genes (Basel). 2022;13(5).
