# Supplementary material for: Sensogenomics of music and Alzheimer’s disease: An interdisciplinary view from neuroscience, transcriptomics, and epigenomics
Source: Front Aging Neurosci. 2023 Feb 3;15:1063536. doi: 10.3389/fnagi.2023.1063536 (PMC9935844; doi:10.3389/fnagi.2023.1063536)
Supplement: Supplementary file 1 [file Data_Sheet_1.zip › Table 3.XLSX]

## Sheet: Table S3_Dopamine Pathways
Table S3. Domamine related biological processes and genes involved downloaded from GO (Gene Ontology) database.
GO ID	Description	Genes
GO:0001963	synaptic transmission, dopaminergic	CDK5 CRH CRHBP DRD1 DRD2 DRD3 DRD4 DRD5 TH
GO:0006585	dopamine biosynthetic process from tyrosine	TH
GO:0007191	adenylate cyclase-activating dopamine receptor signaling pathway	ADCY5 DRD1 DRD3 DRD5 GNAL GNAS GNB1 GNG2 PTGER1 SLC9A3R1
GO:0007195	adenylate cyclase-inhibiting dopamine receptor signaling pathway	ADCY5 DRD2 DRD3 DRD4 FLNA
GO:0007212	dopamine receptor signaling pathway	ADCY6 ARRB2 CALY DRD1 DRD4 DRD5 GNAI3 GNAO1 GNB5 GSK3A GSK3B KLF16 NCSTN NSG1 NSG2 RGS9 SULT1A3 SULT1A4
GO:0014059	regulation of dopamine secretion	CHRNA4 CHRNB2 DRD2 DRD3 DTNBP1 FGF20 HTR1B HTR2A KCNA2 PRKN RAB3A SNCA SNCG SYT1 SYT10 SYT11 SYT12 SYT13 SYT15 SYT17 SYT2 SYT3 SYT4 SYT5 SYT6 SYT7 SYT8 SYT9
GO:0015872	dopamine transport	CHRM5 SLC18A2 SLC6A3
GO:0032225	regulation of synaptic transmission, dopaminergic	CHRNB2 CNTNAP4 PNKD
GO:0032226	positive regulation of synaptic transmission, dopaminergic	ARRB2 FLOT1 PINK1
GO:0032227	negative regulation of synaptic transmission, dopaminergic	SLC6A4
GO:0033602	negative regulation of dopamine secretion	CNR1 DRD2 SYT11
GO:0033603	positive regulation of dopamine secretion	CHRNB2 CXCL12 GDNF NPY2R PINK1 SYT1
GO:0036514	dopaminergic neuron axon guidance	FZD3
GO:0036518	chemorepulsion of dopaminergic neuron axon	RYK WNT5A
GO:0036520	astrocyte-dopaminergic neuron signaling	WNT1
GO:0042053	regulation of dopamine metabolic process	CHRNB2 DRD4 HTR1A NR4A2 PDE1B PNKD PRKN SLC6A3 TACR3
GO:0042416	dopamine biosynthetic process	AGTR2 DAO DDC GCH1 GPR37 NR4A2 SLC6A3 SNCA TGFB2 TH
GO:0042417	dopamine metabolic process	ATP7A COMT DRD1 DRD2 DRD3 DRD4 GRIN2A HPRT1 LRTOMT NPR1 PRKN SNCAIP SNCB
GO:0042420	dopamine catabolic process	DBH MAOA MAOB MOXD1 MOXD2P SLC6A3 SULT1A3 SULT1A4
GO:0045963	negative regulation of dopamine metabolic process	ITGAM ITGB2
GO:0045964	positive regulation of dopamine metabolic process	GPR37 HPRT1 MAOB
GO:0051583	dopamine uptake involved in synaptic transmission	PARK7 PRKN SLC6A2 SLC6A3 SNCA
GO:0051584	regulation of dopamine uptake involved in synaptic transmission	DRD1 DRD2 DRD3 GDNF TOR1A
GO:0051585	negative regulation of dopamine uptake involved in synaptic transmission	SNCA
GO:0051586	positive regulation of dopamine uptake involved in synaptic transmission	DRD2 DRD4 RAB3B
GO:0060158	phospholipase C-activating dopamine receptor signaling pathway	DRD1 DRD2 DRD3 DRD5 GNA11 GNA14 GNA15 SLC9A3R1
GO:0060159	regulation of dopamine receptor signaling pathway	ALK DTNBP1 LRRK2 RGS8
GO:0060160	negative regulation of dopamine receptor signaling pathway	DRD2 PALM RGS4
GO:0060161	positive regulation of dopamine receptor signaling pathway	CAV2 DRD3 LRRK2 VPS35
GO:0071542	dopaminergic neuron differentiation	CDNF DMRTA2 EN1 FGF8 FOXA1 FOXA2 HIF1A LMX1A LMX1B LRP6 MANF NR4A2 OTX2 PHOX2A PHOX2B PITX3 RSPO2 SFRP1 SHH VEGFA VEGFD
GO:0090494	dopamine uptake	MAPK15 SLC22A1 SLC22A2 SLC22A3 SLC29A4 SLC6A3
GO:1903181	positive regulation of dopamine biosynthetic process	PARK7
GO:1903350	response to dopamine	FCSK
GO:1903351	cellular response to dopamine	ABL1 ATF4 DNM2 DRD1 GABPA HCN3 HDAC2 ID1 LRRK2 MAPK1 MAPK3 PRKN SIN3A SULT1A3 SULT1A4
GO:1904338	regulation of dopaminergic neuron differentiation	DKK1 TIAM1
GO:1904339	negative regulation of dopaminergic neuron differentiation	GSK3B SHH WNT3A
GO:1904340	positive regulation of dopaminergic neuron differentiation	FGF20
GO:1904948	midbrain dopaminergic neuron differentiation	CTNNB1 LMX1A LRP6 NR4A2 RYK WNT2 WNT9B
GO:1904953	Wnt signaling pathway involved in midbrain dopaminergic neuron differentiation	FZD1 LRP6 RYK WNT1 WNT3A WNT5A
GO:1904954	canonical Wnt signaling pathway involved in midbrain dopaminergic neuron differentiation	CTNNB1 WNT1 WNT2 WNT3
GO:1904955	planar cell polarity pathway involved in midbrain dopaminergic neuron differentiation	WNT5A
GO:1904956	regulation of midbrain dopaminergic neuron differentiation	SFRP1 SFRP2
GO:1904992	positive regulation of adenylate cyclase-inhibiting dopamine receptor signaling pathway	PRMT5
GO:1905426	positive regulation of Wnt-mediated midbrain dopaminergic neuron differentiation	CSNK1D CSNK1E
GO:1905438	non-canonical Wnt signaling pathway involved in midbrain dopaminergic neuron differentiation	WNT9B

## Sheet: Table S3_Dopamine genes
Table S3. Genes involved in dopamine related processes inferred from GO (Gene Ontology) database and matches with alzheimer DEGs and music gene-set.
Dopamine-related genes (GO)	Up-regulated in AD	Down-regulated in AD	Music-related genes
SNCA		X	X
CDK5			X
DRD1			X
DRD2			X
DRD4			X
NR4A2			X
PHOX2B			X
RGS9			X
SYT4			X
TOR1A			X
HDAC2		X
HPRT1		X
MANF		X
RYK		X
SLC6A4			X
CSNK1D	X
CTNNB1	X
DNM2	X
FCSK	X
FLOT1	X
ITGAM	X
ITGB2	X
MAPK1	X
MAPK3	X
NCSTN	X
PDE1B	X
SLC9A3R1	X
SYT11	X
CRH
CRHBP
DRD3
DRD5
TH
ADCY5
GNAL
GNAS
GNB1
GNG2
PTGER1
FLNA
ADCY6
ARRB2
CALY
GNAI3
GNAO1
GNB5
GSK3A
GSK3B
KLF16
NSG1
NSG2
SULT1A3
SULT1A4
CHRNA4
CHRNB2
DTNBP1
FGF20
HTR1B
HTR2A
KCNA2
PRKN
RAB3A
SNCG
SYT1
SYT10
SYT12
SYT13
SYT15
SYT17
SYT2
SYT3
SYT5
SYT6
SYT7
SYT8
SYT9
CHRM5
SLC18A2
SLC6A3
CNTNAP4
PNKD
PINK1
CNR1
CXCL12
GDNF
NPY2R
FZD3
WNT5A
WNT1
HTR1A
TACR3
AGTR2
DAO
DDC
GCH1
GPR37
TGFB2
ATP7A
COMT
GRIN2A
LRTOMT
NPR1
SNCAIP
SNCB
DBH
MAOA
MAOB
MOXD1
MOXD2P
PARK7
SLC6A2
RAB3B
GNA11
GNA14
GNA15
ALK
LRRK2
RGS8
PALM
RGS4
CAV2
VPS35
CDNF
DMRTA2
EN1
FGF8
FOXA1
FOXA2
HIF1A
LMX1A
LMX1B
LRP6
OTX2
PHOX2A
PITX3
RSPO2
SFRP1
SHH
VEGFA
VEGFD
MAPK15
SLC22A1
SLC22A2
SLC22A3
SLC29A4
ABL1
ATF4
GABPA
HCN3
ID1
SIN3A
DKK1
TIAM1
WNT3A
WNT2
WNT9B
FZD1
WNT3
SFRP2
PRMT5
CSNK1E
