# Supplementary material for: Sensogenomics of music and Alzheimer’s disease: An interdisciplinary view from neuroscience, transcriptomics, and epigenomics
Source: Front Aging Neurosci. 2023 Feb 3;15:1063536. doi: 10.3389/fnagi.2023.1063536 (PMC9935844; doi:10.3389/fnagi.2023.1063536)
Supplement: Supplementary file 1 [file Data_Sheet_1.zip › Table 4.XLSX]

## Sheet: Table S4
Table S4. Over-representation analysis from music related gene-set using GO database (Biological processes) as reference.
ID	Description	GeneRatio	BgRatio	pvalue	p.adjust	qvalue	geneID	Count	FoldEnrichment
GO:0007611	learning or memory	23/280	235/18862	9.38491367815079e-13	3.26407297726084e-09	2.14272397556937e-09	ARC/BDNF/CASP3/CDK5/CLN8/CREB1/CX3CR1/DRD1/DRD2/FOS/FOSL1/GRIN2B/JUN/MAPT/NPTN/NRGN/NTRK2/OXT/OXTR/PTEN/SLC6A4/SYNJ1/VLDLR	23	6.59310030395137
GO:0042326	negative regulation of phosphorylation	29/280	407/18862	3.00372928710324e-12	4.43977331026537e-09	2.91452084076317e-09	AKT1/CASP3/CCNB1/CDKN1A/CDKN1B/DRD2/DUSP1/DUSP5/DUSP6/FBXO7/FKBP8/HDAC4/HNRNPU/INKA2/IRS2/LDLRAD4/MAPT/MYADM/PIP4K2A/PKIA/PRKDC/PTEN/PYCARD/RGS2/SLC4A1/SLIT2/SNCA/TGFB1/UBE2B	29	4.79991224991225
GO:0050890	cognition	24/280	276/18862	3.82959169948134e-12	4.43977331026537e-09	2.91452084076317e-09	ARC/BDNF/CASP3/CDK5/CLN8/CREB1/CX3CR1/DOP1B/DRD1/DRD2/FOS/FOSL1/GRIN2B/JUN/MAPT/NPTN/NRGN/NTRK2/OXT/OXTR/PTEN/SLC6A4/SYNJ1/VLDLR	24	5.85776397515528
GO:1901654	response to ketone	19/280	193/18862	8.57160207695646e-11	7.45300800591365e-08	4.89258023813647e-08	AKR1C3/AKT1/ASS1/AVP/AVPR1A/CDKN1A/DUSP1/FOS/FOSL1/FOXP2/GJB2/GNRH1/KLF4/NR3C1/OXT/OXTR/SLIT2/TGFB1/USP8	19	6.63171724648408
GO:1902893	regulation of pri-miRNA transcription by RNA polymerase II	11/280	51/18862	1.78428007670057e-10	1.24114522135291e-07	8.14758628708111e-08	EGR1/FOS/FOSL1/GATA2/GATA3/HDAC4/JUN/KLF4/NR3C1/TGFB1/TP53	11	14.5295518207283
GO:0061614	pri-miRNA transcription by RNA polymerase II	11/280	52/18862	2.23344410861798e-10	1.25892586105007e-07	8.2643085639587e-08	EGR1/FOS/FOSL1/GATA2/GATA3/HDAC4/JUN/KLF4/NR3C1/TGFB1/TP53	11	14.2501373626374
GO:1902895	positive regulation of pri-miRNA transcription by RNA polymerase II	10/280	40/18862	2.53377832873791e-10	1.25892586105007e-07	8.2643085639587e-08	EGR1/FOS/FOSL1/GATA2/GATA3/JUN/KLF4/NR3C1/TGFB1/TP53	10	16.8410714285714
GO:0048511	rhythmic process	22/280	294/18862	5.65740316434396e-10	2.45955602569853e-07	1.61459308729764e-07	ASS1/CASP3/CDK5/CREB1/DRD2/DRD4/EGR1/FBXL3/GNRH1/HNRNPU/JUN/MAPK10/NHLH2/NTRK2/OXTR/PDGFRA/PGR/PRKDC/PTEN/SLC6A4/SLIT2/TP53	22	5.04086491739553
GO:1901214	regulation of neuron death	22/280	302/18862	9.38745724342183e-10	3.54300625839784e-07	2.32583171649312e-07	AKT1/BDNF/CASP3/CASP8/CDK5/CREB1/CX3CR1/EGR1/EPHA7/FBXO7/FOS/GATA3/GRIN2B/HDAC4/JUN/MAPT/NR4A2/NR4A3/NTRK2/PIK3CA/SNCA/TP53	22	4.90733207190161
GO:0031960	response to corticosteroid	16/280	152/18862	1.01869070109196e-09	3.54300625839784e-07	2.32583171649312e-07	AKR1C3/ASS1/AVPR1A/CASP3/CDKN1A/DUSP1/FOS/FOSL1/GJB2/GNRH1/HNRNPU/IL6/NR3C1/OXT/SLIT2/USP8	16	7.09097744360902
GO:0070997	neuron death	23/280	342/18862	1.81842397312967e-09	5.74952598049544e-07	3.77431731839067e-07	AKT1/APAF1/BDNF/CASP3/CASP8/CDK5/CREB1/CX3CR1/EGR1/EPHA7/FBXO7/FOS/GATA3/GRIN2B/HDAC4/JUN/MAPT/NR4A2/NR4A3/NTRK2/PIK3CA/SNCA/TP53	23	4.53034670008354
GO:0097305	response to alcohol	19/280	233/18862	2.12209131589871e-09	6.15052799724643e-07	4.03755795103886e-07	AKR1C3/AKT1/AVP/AVPR1A/CASP8/CDKN1A/DRD2/DRD4/FOS/FOSL1/GATA3/GNRH1/GRIN2B/KLF4/OXT/PTEN/RGS2/SLIT2/TGFB1	19	5.49322501532802
GO:0007618	mating	9/280	38/18862	3.44327383903348e-09	9.2120818555065e-07	6.04733680717702e-07	AVP/AVPR1A/DRD1/HDAC4/NHLH2/OXT/OXTR/PTEN/SLC6A4	9	15.9546992481203
GO:0042493	response to drug	23/280	359/18862	4.59483211743981e-09	1.10063587198109e-06	7.22520264618803e-07	ASS1/CASP3/CCNB1/CDKN1A/CREB1/DRD1/DRD2/DUSP6/FOS/FOSL1/GATA3/HDAC4/ITGA2/JUN/MYC/NFATC2/OXTR/PPP1R12A/PTEN/SLC6A4/TP53/TRPA1/UBE2B	23	4.3158177477119
GO:0048545	response to steroid hormone	22/280	330/18862	4.87432982570347e-09	1.10063587198109e-06	7.22520264618803e-07	AKR1C3/ASS1/AVPR1A/CASP3/CDKN1A/DUSP1/FOS/FOSL1/FOXP1/GJB2/GNRH1/HNRNPU/IL6/KCTD6/NR3C1/NR4A3/OXT/OXTR/PGR/SLIT2/TGFB1/USP8	22	4.49095238095238
GO:0019098	reproductive behavior	8/280	28/18862	5.12743593836286e-09	1.10063587198109e-06	7.22520264618803e-07	AVP/AVPR1A/DRD1/HDAC4/NHLH2/OXT/OXTR/PTEN	8	19.2469387755102
GO:0001933	negative regulation of protein phosphorylation	23/280	362/18862	5.37976130640557e-09	1.10063587198109e-06	7.22520264618803e-07	AKT1/CASP3/CCNB1/CDKN1A/CDKN1B/DRD2/DUSP1/DUSP5/DUSP6/FBXO7/FKBP8/INKA2/LDLRAD4/MYADM/PKIA/PRKDC/PTEN/PYCARD/RGS2/SLIT2/SNCA/TGFB1/UBE2B	23	4.28005130228887
GO:0001836	release of cytochrome c from mitochondria	10/280	55/18862	7.18597734242123e-09	1.38849051094117e-06	9.11484494486062e-07	AKT1/AVP/BBC3/IFI6/JUN/MFF/PLAUR/PYCARD/TNFSF10/TP53	10	12.2480519480519
GO:0014075	response to amine	9/280	42/18862	8.94177142357043e-09	1.636814790062e-06	1.07449873782406e-06	ASS1/DRD2/DRD4/ITGA2/NR4A2/OXT/OXTR/RGS2/RGS9	9	14.4352040816327
GO:2000116	regulation of cysteine-type endopeptidase activity	18/280	230/18862	1.08542426248689e-08	1.8875527924647e-06	1.23909748701793e-06	AKT1/APAF1/AVP/BBC3/CASP8/EPHA7/GRIN2B/HSPE1/IFI16/IFI6/KLF4/MAPT/MYC/PLAUR/PYCARD/SNCA/TNFRSF10B/TNFSF10	18	5.27198757763975
GO:1901216	positive regulation of neuron death	12/280	92/18862	1.14260054665055e-08	1.89236414345268e-06	1.24225593267421e-06	CASP3/CASP8/CDK5/EGR1/EPHA7/FOS/GRIN2B/HDAC4/JUN/MAPT/SNCA/TP53	12	8.78664596273292
GO:0051384	response to glucocorticoid	14/280	135/18862	1.39848420733947e-08	2.16927306934344e-06	1.42403477116489e-06	ASS1/AVPR1A/CASP3/CDKN1A/DUSP1/FOS/FOSL1/GJB2/HNRNPU/IL6/NR3C1/OXT/SLIT2/USP8	14	6.98592592592593
GO:0007617	mating behavior	7/280	21/18862	1.43453940755891e-08	2.16927306934344e-06	1.42403477116489e-06	AVP/AVPR1A/DRD1/HDAC4/NHLH2/OXT/PTEN	7	22.4547619047619
GO:0021954	central nervous system neuron development	11/280	81/18862	3.06324130164016e-08	4.32834680242459e-06	2.84137411532912e-06	CDK5/DRD1/DRD2/GATA2/MAPT/NR4A2/NTRK2/PHOX2B/PTEN/RAPGEF2/SLIT2	11	9.14823633156966
GO:1990090	cellular response to nerve growth factor stimulus	9/280	48/18862	3.11123260668818e-08	4.32834680242459e-06	2.84137411532912e-06	AKT1/BDNF/CREB1/MAPT/NTRK2/PTEN/RAPGEF2/RPL8/USP8	9	12.6308035714286
GO:0007204	positive regulation of cytosolic calcium ion concentration	20/280	310/18862	4.29620961289339e-08	5.43145951453882e-06	3.56552031931077e-06	AVP/AVPR1A/CCR4/CD24/CDK5/CHRNA9/CX3CR1/DRD1/DRD2/FKBP1A/GATA2/GRIN2B/IAPP/JPH1/NPTN/OXT/OXTR/PDGFRA/SNCA/TRPA1	20	4.34608294930876
GO:0032355	response to estradiol	13/280	125/18862	4.47951170812828e-08	5.43145951453882e-06	3.56552031931077e-06	ASS1/CASP3/CASP8/CYP19A1/DUSP1/GJB2/ITGA2/OXT/OXTR/PTEN/RGS9/SLC6A4/TGFB1	13	7.00588571428571
GO:0035176	social behavior	9/280	50/18862	4.52881903167412e-08	5.43145951453882e-06	3.56552031931077e-06	AVP/AVPR1A/CLN8/CX3CR1/DRD4/OXT/OXTR/PTEN/SLC6A4	9	12.1255714285714
GO:1990089	response to nerve growth factor	9/280	50/18862	4.52881903167412e-08	5.43145951453882e-06	3.56552031931077e-06	AKT1/BDNF/CREB1/MAPT/NTRK2/PTEN/RAPGEF2/RPL8/USP8	9	12.1255714285714
GO:0062197	cellular response to chemical stress	21/280	347/18862	5.86558755618728e-08	6.80017117347312e-06	4.46402084539306e-06	AKR1C3/AKT1/CASP3/FBXO7/FOS/GJB2/GPX8/IL6/JUN/KLF4/MAPT/NR4A2/NR4A3/PDGFRA/PIK3CA/PRKD1/SNCA/SRXN1/TP53/VRK2/YBX3	21	4.07680115273775
GO:0051703	intraspecies interaction between organisms	9/280	52/18862	6.4799727891623e-08	7.2701114066795e-06	4.77251646169542e-06	AVP/AVPR1A/CLN8/CX3CR1/DRD4/OXT/OXTR/PTEN/SLC6A4	9	11.6592032967033
GO:0048638	regulation of developmental growth	20/280	319/18862	6.87990445376032e-08	7.47759615318075e-06	4.90872130269939e-06	ADRB2/AKT1/BDNF/CCNB1/CDK5/CDKN1A/CDKN1B/CREB1/DDX39B/DRD2/DUSP6/EPHA7/MAPT/PIK3CA/PRKDC/PTEN/RGS2/RTN4/SLC6A4/YBX3	20	4.22346618898343
GO:0007612	learning	13/280	130/18862	7.16403567424354e-08	7.55045941667244e-06	4.95655291146228e-06	ARC/CDK5/CLN8/CREB1/DRD1/DRD2/FOS/FOSL1/JUN/NPTN/NRGN/NTRK2/SYNJ1	13	6.73642857142857
GO:0043281	regulation of cysteine-type endopeptidase activity involved in apoptotic process	16/280	205/18862	7.50790864717587e-08	7.68014890437579e-06	5.04168850022429e-06	AKT1/APAF1/AVP/BBC3/CASP8/EPHA7/HSPE1/IFI6/KLF4/MAPT/MYC/PLAUR/PYCARD/SNCA/TNFRSF10B/TNFSF10	16	5.25770034843206
GO:0090066	regulation of anatomical structure size	25/280	493/18862	9.95196821796401e-08	9.87207270545773e-06	6.48059250571648e-06	ADD3/ADRB2/AKT1/AVP/AVPR1A/BDNF/CDK5/CLN8/CREB1/CYRIB/DOCK5/DRD1/DSTN/EPHA7/MAPT/MTPN/MYADM/OXTR/PIK3CA/PTEN/PYCARD/RGS2/RTN4/SLC6A4/SLIT2	25	3.41603882932483
GO:0051348	negative regulation of transferase activity	19/280	296/18862	1.02183616272708e-07	9.87207270545773e-06	6.48059250571648e-06	AKT1/CASP3/CDKN1A/CDKN1B/DUSP1/DUSP5/DUSP6/FBXO7/HNRNPU/INKA2/IRS2/MAPT/PIP4K2A/PKIA/PTEN/PYCARD/RGS2/SNCA/TP53	19	4.32405888030888
GO:0033673	negative regulation of kinase activity	18/280	267/18862	1.07237082081932e-07	1.00802857157016e-05	6.61727542064613e-06	AKT1/CASP3/CDKN1A/CDKN1B/DUSP1/DUSP5/DUSP6/FBXO7/HNRNPU/INKA2/IRS2/MAPT/PIP4K2A/PKIA/PTEN/PYCARD/RGS2/SNCA	18	4.54141252006421
GO:0001975	response to amphetamine	7/280	30/18862	2.24002383345567e-07	1.98355557683341e-05	1.30211919922268e-05	DRD2/DRD4/NR4A2/OXT/OXTR/RGS2/RGS9	7	15.7183333333333
GO:0006979	response to oxidative stress	23/280	444/18862	2.26956269213772e-07	1.98355557683341e-05	1.30211919922268e-05	AKR1C3/AKT1/CASP3/CLN8/DUSP1/FBXO7/FOS/FOSL1/GJB2/GPX8/IL6/JUN/KLF4/MAPT/NR4A2/NR4A3/PDGFRA/PRKD1/SNCA/SRXN1/TP53/TRPA1/VRK2	23	3.48959137709138
GO:0051480	regulation of cytosolic calcium ion concentration	20/280	344/18862	2.33495561592053e-07	1.98355557683341e-05	1.30211919922268e-05	AVP/AVPR1A/CCR4/CD24/CDK5/CHRNA9/CX3CR1/DRD1/DRD2/FKBP1A/GATA2/GRIN2B/IAPP/JPH1/NPTN/OXT/OXTR/PDGFRA/SNCA/TRPA1	20	3.91652823920266
GO:0090199	regulation of release of cytochrome c from mitochondria	8/280	44/18862	2.3799154776483e-07	1.98355557683341e-05	1.30211919922268e-05	AKT1/AVP/BBC3/MFF/PLAUR/PYCARD/TNFSF10/TP53	8	12.2480519480519
GO:0050806	positive regulation of synaptic transmission	13/280	144/18862	2.39532300825196e-07	1.98355557683341e-05	1.30211919922268e-05	ARC/CDK5/CREB1/CX3CR1/DRD1/DRD2/GRIN2B/NPTN/NRGN/NTRK2/OXT/OXTR/PTEN	13	6.08149801587302
GO:0009314	response to radiation	23/280	447/18862	2.55638201738132e-07	2.05260560475492e-05	1.34744758231089e-05	AKT1/CASP3/CCR4/CDK5/CDKN1A/CREB1/DRD1/DRD2/DUSP1/EGR1/FBXL3/FOS/GATA3/IFI16/JUN/MAPK10/MYC/NPTN/PRKDC/TLK2/TP53/UBE2B/USF1	23	3.46617130073506
GO:0071901	negative regulation of protein serine/threonine kinase activity	13/280	145/18862	2.59674084557839e-07	2.05260560475492e-05	1.34744758231089e-05	AKT1/CASP3/CDKN1A/CDKN1B/DUSP1/DUSP5/DUSP6/FBXO7/INKA2/PKIA/PTEN/PYCARD/RGS2	13	6.03955665024631
GO:2001233	regulation of apoptotic signaling pathway	20/280	348/18862	2.8085470856162e-07	2.17069483639403e-05	1.42496810028106e-05	AKT1/APAF1/AVP/BBC3/BDNF/CASP8/CX3CR1/IFI6/IL1A/MIR449A/NR4A2/PHIP/PLAUR/PLEKHF1/PTEN/PYCARD/TNFRSF10B/TNFSF10/TP53/YBX3	20	3.87151067323481
GO:0055074	calcium ion homeostasis	23/280	454/18862	3.36038434526851e-07	2.54074277235736e-05	1.66788870592389e-05	AVP/AVPR1A/CCR4/CD24/CDH5/CDK5/CHRNA9/CX3CR1/DRD1/DRD2/DRD4/FKBP1A/GATA2/GRIN2B/IAPP/JPH1/NPTN/OXT/OXTR/PDGFRA/SNCA/SNX10/TRPA1	23	3.41272813089994
GO:0009612	response to mechanical stimulus	15/280	202/18862	3.67968282319906e-07	2.72296528916731e-05	1.78750997615202e-05	ADGRV1/AKT1/CASP8/CCNB1/CHRNA9/DRD2/FOS/FOSL1/HDAC4/ITGA2/JUN/MTPN/PIK3CA/TNFRSF10B/TRPA1	15	5.00229844413013
GO:0010821	regulation of mitochondrion organization	13/280	151/18862	4.1573200950374e-07	3.01232485219585e-05	1.97746212415266e-05	AKT1/AVP/BBC3/CASP8/CYRIB/FBXO7/IAPP/MAPT/MFF/PLAUR/PYCARD/TNFSF10/TP53	13	5.79957426679281
GO:0007613	memory	11/280	107/18862	5.5672251905158e-07	3.95159371685999e-05	2.59405186642938e-05	ARC/BDNF/CREB1/CX3CR1/DRD2/MAPT/OXT/OXTR/PTEN/SLC6A4/VLDLR	11	6.92530040053405
GO:0034599	cellular response to oxidative stress	18/280	299/18862	5.7342801548688e-07	3.98876527572674e-05	2.6184534012443e-05	AKR1C3/AKT1/FBXO7/FOS/GJB2/GPX8/IL6/JUN/KLF4/MAPT/NR4A2/NR4A3/PDGFRA/PRKD1/SNCA/SRXN1/TP53/VRK2	18	4.05537505972289
GO:0071496	cellular response to external stimulus	18/280	303/18862	6.95588826768747e-07	4.74364301863079e-05	3.11399827711334e-05	AKR1C3/AKT1/AVPR1A/CASP8/CDKN1A/FOS/FOSL1/GABARAPL2/HDAC4/IFI16/ITGA2/JUN/MTPN/NR4A2/PRKD1/TNFRSF10B/TP53/USF1	18	4.0018387553041
GO:0048660	regulation of smooth muscle cell proliferation	13/280	160/18862	8.08105571050949e-07	5.38477824477925e-05	3.53487606698532e-05	AKT1/CDKN1A/CDKN1B/DDX39B/FOXP1/HDAC4/IL6/ITGA2/JUN/KLF4/NR4A3/PRKDC/PTEN	13	5.47334821428571
GO:0006874	cellular calcium ion homeostasis	22/280	442/18862	8.20567127582806e-07	5.38477824477925e-05	3.53487606698532e-05	AVP/AVPR1A/CCR4/CD24/CDH5/CDK5/CHRNA9/CX3CR1/DRD1/DRD2/DRD4/FKBP1A/GATA2/GRIN2B/IAPP/JPH1/NPTN/OXT/OXTR/PDGFRA/SNCA/TRPA1	22	3.35297349709114
GO:0006584	catecholamine metabolic process	8/280	52/18862	9.11846967162279e-07	5.74846063650269e-05	3.77361796573177e-05	DRD1/DRD2/DRD4/GATA3/HDC/MTPN/NR4A2/SNCA	8	10.3637362637363
GO:0009712	catechol-containing compound metabolic process	8/280	52/18862	9.11846967162279e-07	5.74846063650269e-05	3.77361796573177e-05	DRD1/DRD2/DRD4/GATA3/HDC/MTPN/NR4A2/SNCA	8	10.3637362637363
GO:0048659	smooth muscle cell proliferation	13/280	162/18862	9.30913270638231e-07	5.74846063650269e-05	3.77361796573177e-05	AKT1/CDKN1A/CDKN1B/DDX39B/FOXP1/HDAC4/IL6/ITGA2/JUN/KLF4/NR4A3/PRKDC/PTEN	13	5.40577601410935
GO:0051896	regulation of protein kinase B signaling	16/280	247/18862	9.42099644280199e-07	5.74846063650269e-05	3.77361796573177e-05	AKR1C3/AKT1/CX3CR1/DRD2/GATA3/IAPP/IRS2/KLF4/MIR449A/NTRK2/OSBPL8/PDGFRA/PIK3CA/PTEN/RTN4/TGFB1	16	4.36367842683632
GO:0060284	regulation of cell development	23/280	485/18862	1.05518356347842e-06	6.3274628168585e-05	4.15370807474534e-05	BDNF/CDH5/CDK5/CX3CR1/DICER1/DOCK5/DRD2/EPHA7/HDAC4/IL6/MAN2A1/MAPT/MYADM/NEDD9/NPTN/NTRK2/PRKDC/PTEN/RAPGEF2/RTN4/SLIT2/TGFB1/TP53	23	3.19459499263623
GO:0001963	synaptic transmission, dopaminergic	6/280	24/18862	1.09040000685554e-06	6.42781563363316e-05	4.21958539673446e-05	CDK5/DRD1/DRD2/DRD4/SLC6A4/SNCA	6	16.8410714285714
GO:0002237	response to molecule of bacterial origin	19/280	346/18862	1.11319963915277e-06	6.45284724162224e-05	4.23601757424976e-05	AKT1/ASS1/CASP3/CASP8/CD24/CX3CR1/CXCL8/CYRIB/FOS/FOXP1/GJB2/GNRH1/IL1A/IL6/JUN/PYCARD/SNCA/TGFB1/TLR1	19	3.69919488026424
GO:0033002	muscle cell proliferation	15/280	222/18862	1.22226030716774e-06	6.96888745627769e-05	4.57477585202213e-05	AKIRIN1/AKT1/CCNB1/CDKN1A/CDKN1B/DDX39B/FOXP1/HDAC4/IL6/ITGA2/JUN/KLF4/NR4A3/PRKDC/PTEN	15	4.55164092664093
GO:0030099	myeloid cell differentiation	21/280	419/18862	1.31625489149848e-06	7.3837653429544e-05	4.84712539840444e-05	AHSP/ALAS2/CASP3/CASP8/CREB1/FLI1/FOS/FOXP1/GATA2/GATA3/HOXA9/IFI16/JUN/MYC/NR4A3/PIP4K2A/PRKDC/SLC4A1/SNX10/TET2/TGFB1	21	3.37625298329356
GO:0070482	response to oxygen levels	20/280	385/18862	1.36853869266755e-06	7.55520249698053e-05	4.95966654034405e-05	AKT1/ALAS2/APAF1/CASP3/CCNB1/CD24/CDKN1A/CREB1/DRD2/EGR1/HIGD1A/ITGA2/MYC/NR4A2/OXTR/PSMD13/PTEN/SLC6A4/TP53/USF1	20	3.49944341372913
GO:0010038	response to metal ion	19/280	352/18862	1.43754123203093e-06	7.78278309709265e-05	5.10906344771464e-05	ADGRV1/AKR1C3/AKT1/ASS1/CASP3/CASP8/CCNB1/CDKN1B/CREB1/DRD2/DUSP1/FOS/GNRH1/IL1A/JUN/MAPT/PTEN/SNCA/UBE2D3	19	3.63614042207792
GO:0051960	regulation of nervous system development	21/280	422/18862	1.47466783185871e-06	7.78278309709265e-05	5.10906344771464e-05	AKT1/BDNF/CDK5/CX3CR1/DICER1/DRD2/EPHA7/IL6/MAN2A1/MAPT/MTMR2/NPTN/NTRK2/OXT/OXTR/PTEN/RAPGEF2/RTN4/SLIT2/TGFB1/TP53	21	3.35225118483412
GO:0008637	apoptotic mitochondrial changes	11/280	118/18862	1.48855978683575e-06	7.78278309709265e-05	5.10906344771464e-05	AKT1/AVP/BBC3/CASP8/IFI6/JUN/MFF/PLAUR/PYCARD/TNFSF10/TP53	11	6.2797215496368
GO:0051052	regulation of DNA metabolic process	19/280	353/18862	1.49927103940543e-06	7.78278309709265e-05	5.10906344771464e-05	AKT1/APAF1/CDKN1A/CGAS/DDX39B/DUSP1/GATA3/GZMA/HNRNPU/IL6/KLF4/MYC/PIK3CA/PRKDC/TGFB1/TP53/UBE2B/WRNIP1/ZNF91	19	3.62583974099555
GO:0072507	divalent inorganic cation homeostasis	23/280	499/18862	1.71143766922212e-06	8.74663377659818e-05	5.74179009758829e-05	AVP/AVPR1A/CCR4/CD24/CDH5/CDK5/CHRNA9/CX3CR1/DRD1/DRD2/DRD4/FKBP1A/GATA2/GRIN2B/IAPP/JPH1/NPTN/OXT/OXTR/PDGFRA/SNCA/SNX10/TRPA1	23	3.10496707701116
GO:1901653	cellular response to peptide	20/280	391/18862	1.73524361870407e-06	8.74663377659818e-05	5.74179009758829e-05	ADIPOR1/ADRB2/AKT1/ARID1B/ASS1/CDK5/CREB1/GJB2/IRS2/KLF4/NR4A2/NR4A3/OSBPL8/PHIP/PIK3CA/PIP4K2A/PRKDC/PTEN/TP53/USF1	20	3.44574351479722
GO:0001764	neuron migration	12/280	145/18862	1.77140977445658e-06	8.8013759936571e-05	5.77772601623506e-05	ADGRG1/CCR4/CDK5/DRD1/DRD2/GATA2/GATA3/GNRH1/NR4A2/NTRK2/PHOX2B/RAPGEF2	12	5.57497536945813
GO:0036293	response to decreased oxygen levels	19/280	360/18862	2.00340162835746e-06	9.81384628651726e-05	6.44236935790562e-05	AKT1/ALAS2/APAF1/CASP3/CCNB1/CD24/CREB1/DRD2/EGR1/HIGD1A/ITGA2/MYC/NR4A2/OXTR/PSMD13/PTEN/SLC6A4/TP53/USF1	19	3.5553373015873
GO:0090200	positive regulation of release of cytochrome c from mitochondria	6/280	27/18862	2.30993554374708e-06	0.000110490586996576	7.25323335236745e-05	BBC3/MFF/PLAUR/PYCARD/TNFSF10/TP53	6	14.9698412698413
GO:0071214	cellular response to abiotic stimulus	18/280	330/18862	2.35829364837647e-06	0.000110490586996576	7.25323335236745e-05	AKT1/AVPR1A/CASP3/CASP8/CDKN1A/EGR1/GATA3/HDAC4/IFI16/ITGA2/MTPN/MYC/PIK3CA/PTEN/TLK2/TNFRSF10B/TP53/YBX3	18	3.67441558441558
GO:0104004	cellular response to environmental stimulus	18/280	330/18862	2.35829364837647e-06	0.000110490586996576	7.25323335236745e-05	AKT1/AVPR1A/CASP3/CASP8/CDKN1A/EGR1/GATA3/HDAC4/IFI16/ITGA2/MTPN/MYC/PIK3CA/PTEN/TLK2/TNFRSF10B/TP53/YBX3	18	3.67441558441558
GO:0043434	response to peptide hormone	21/280	435/18862	2.38263197951213e-06	0.000110490586996576	7.25323335236745e-05	ADIPOR1/AKT1/ARID1B/ASS1/CREB1/EGR1/GJB2/GNRH1/IRS2/NR4A2/NR4A3/OSBPL8/OXT/OXTR/PHIP/PIK3CA/PIP4K2A/PRKDC/PTEN/TNFSF10/USF1	21	3.25206896551724
GO:0048145	regulation of fibroblast proliferation	9/280	79/18862	2.55513671357313e-06	0.00011404821628276	7.48677646310055e-05	CCNB1/CDKN1A/CREB1/FOSL2/FTH1/MYC/PDGFRA/PRKDC/TP53	9	7.67441229656419
GO:0022407	regulation of cell-cell adhesion	21/280	437/18862	2.56059697117837e-06	0.00011404821628276	7.48677646310055e-05	AKT1/ASS1/CASP3/CD160/CD24/CD3E/CYRIB/EPHA7/GATA3/GNRH1/HLA-A/IFNA2/IL1A/IL6/KLF4/MYADM/NR4A3/PIK3CA/PLAUR/PYCARD/TGFB1	21	3.23718535469108
GO:0042110	T cell activation	22/280	474/18862	2.58884436205136e-06	0.00011404821628276	7.48677646310055e-05	AKT1/CASP3/CASP8/CD160/CD24/CD3E/CGAS/CYRIB/EGR1/FKBP1A/FOXP1/GATA3/GNRH1/HLA-A/IFNA2/IL1A/IL6/NFATC2/PIK3CA/PRKDC/PYCARD/TP53	22	3.12661241711875
GO:2000379	positive regulation of reactive oxygen species metabolic process	10/280	101/18862	2.59051440090224e-06	0.00011404821628276	7.48677646310055e-05	AKR1C3/AKT1/ASS1/CDKN1A/HDAC4/KLF4/MAPT/SNCA/TGFB1/TP53	10	6.66973125884017
GO:0021953	central nervous system neuron differentiation	13/280	178/18862	2.68452295980498e-06	0.000116553588922265	7.65124343610641e-05	CDK5/CLN8/DRD1/DRD2/GATA2/MAPT/MTPN/NR4A2/NTRK2/PHOX2B/PTEN/RAPGEF2/SLIT2	13	4.91986356340289
GO:2001056	positive regulation of cysteine-type endopeptidase activity	12/280	151/18862	2.71444528542364e-06	0.000116553588922265	7.65124343610641e-05	APAF1/BBC3/CASP8/GRIN2B/HSPE1/IFI16/MAPT/MYC/PYCARD/SNCA/TNFRSF10B/TNFSF10	12	5.35345316934721
GO:0048144	fibroblast proliferation	9/280	80/18862	2.84202847999048e-06	0.000120142529118271	7.88684197383644e-05	CCNB1/CDKN1A/CREB1/FOSL2/FTH1/MYC/PDGFRA/PRKDC/TP53	9	7.57848214285714
GO:0009991	response to extracellular stimulus	22/280	477/18862	2.86711613479485e-06	0.000120142529118271	7.88684197383644e-05	ADRB2/AKR1C3/AKT1/APAF1/ASS1/AVPR1A/CD3E/CDKN1A/FOS/FOSL1/GABARAPL2/IFI16/ITGA2/JUN/NR4A2/OXT/POMC/PRKD1/PTEN/SLC6A4/TP53/USF1	22	3.10694818808026
GO:0050804	modulation of chemical synaptic transmission	20/280	405/18862	2.96269374706819e-06	0.000122669629194085	8.05273525988835e-05	ADRB2/ARC/BDNF/CDK5/CREB1/CX3CR1/DRD1/DRD2/GRIN2B/MAPT/MTMR2/NPTN/NRGN/NTRK2/OXT/OXTR/PTEN/RAPGEF2/SLC6A4/USP8	20	3.32663139329806
GO:0099177	regulation of trans-synaptic signaling	20/280	406/18862	3.07507268909345e-06	0.000125824738972553	8.25985469058041e-05	ADRB2/ARC/BDNF/CDK5/CREB1/CX3CR1/DRD1/DRD2/GRIN2B/MAPT/MTMR2/NPTN/NRGN/NTRK2/OXT/OXTR/PTEN/RAPGEF2/SLC6A4/USP8	20	3.31843771991555
GO:0072503	cellular divalent inorganic cation homeostasis	22/280	480/18862	3.17240742497251e-06	0.000128298058419237	8.42221750889274e-05	AVP/AVPR1A/CCR4/CD24/CDH5/CDK5/CHRNA9/CX3CR1/DRD1/DRD2/DRD4/FKBP1A/GATA2/GRIN2B/IAPP/JPH1/NPTN/OXT/OXTR/PDGFRA/SNCA/TRPA1	22	3.08752976190476
GO:0043491	protein kinase B signaling	16/280	273/18862	3.47417351689341e-06	0.000138887074617877	9.11734102618489e-05	AKR1C3/AKT1/CX3CR1/DRD2/GATA3/IAPP/IRS2/KLF4/MIR449A/NTRK2/OSBPL8/PDGFRA/PIK3CA/PTEN/RTN4/TGFB1	16	3.94809000523286
GO:0042698	ovulation cycle	8/280	62/18862	3.60360941001556e-06	0.000141929938200775	9.31709197534826e-05	CASP3/EGR1/GNRH1/NHLH2/OXTR/PDGFRA/PGR/SLIT2	8	8.69216589861751
GO:0007623	circadian rhythm	14/280	212/18862	3.63190468656383e-06	0.000141929938200775	9.31709197534826e-05	ASS1/CREB1/DRD2/DRD4/EGR1/FBXL3/HNRNPU/JUN/MAPK10/NTRK2/PRKDC/PTEN/SLC6A4/TP53	14	4.44858490566038
GO:0060291	long-term synaptic potentiation	9/280	83/18862	3.87498371785958e-06	0.000149746593007951	9.83022185267535e-05	ARC/CREB1/CX3CR1/DRD2/GRIN2B/NPTN/NRGN/NTRK2/PTEN	9	7.30456110154905
GO:0048732	gland development	20/280	413/18862	3.97652167467335e-06	0.000151981784445208	9.97695258804683e-05	AKT1/ASS1/CREB1/DDX39B/DRD2/GATA2/GATA3/HOXA9/IL6/IRS2/ITGA2/MAN2A1/OXTR/PDGFRA/PGR/PIK3CA/PRKDC/PTEN/RTN4/TGFB1	20	3.26219301279834
GO:0033138	positive regulation of peptidyl-serine phosphorylation	10/280	107/18862	4.38181247882392e-06	0.000165651563058148	0.000108743149503079	AKT1/AVP/BDNF/IFNA2/IL6/NTRK2/PIK3CA/PRKD1/SNCA/TGFB1	10	6.29572763684913
GO:0071900	regulation of protein serine/threonine kinase activity	22/280	492/18862	4.71309852780231e-06	0.000176259749244048	0.0001157069689508	ADRB2/AKT1/CASP3/CCNB1/CD24/CDKN1A/CDKN1B/DRD4/DUSP1/DUSP5/DUSP6/FBXO7/INKA2/MAPK10/PKIA/PTEN/PYCARD/RAPGEF2/RGS2/S100A12/SNCA/TGFB1	22	3.01222415795587
GO:0001666	response to hypoxia	18/280	348/18862	4.95220624527829e-06	0.000183231631075297	0.000120283710481619	AKT1/ALAS2/APAF1/CASP3/CCNB1/CD24/CREB1/DRD2/EGR1/HIGD1A/ITGA2/MYC/NR4A2/PSMD13/PTEN/SLC6A4/TP53/USF1	18	3.48435960591133
GO:0051952	regulation of amine transport	9/280	86/18862	5.21504456481201e-06	0.000190925526278065	0.000125334422837421	AVP/AVPR1A/DRD1/DRD2/DRD4/OXT/OXTR/RGS2/SNCA	9	7.04975083056478
GO:0098810	neurotransmitter reuptake	6/280	31/18862	5.46606082309828e-06	0.000198030828570165	0.000129998749180923	CLN8/DRD1/DRD2/DRD4/SLC6A4/SNCA	6	13.0382488479263
GO:0007409	axonogenesis	21/280	460/18862	5.67766826517578e-06	0.000203576600270942	0.000133639310549824	BDNF/CDK5/CREB1/DRD2/EPHA7/GATA3/IRS2/MAPT/NPTN/NR4A2/NTRK2/PHOX2B/PIK3CA/PTEN/ROBO3/RTN4/SLC9A6/SLIT2/SPG11/UNC5C/VLDLR	21	3.07532608695652
GO:0006919	activation of cysteine-type endopeptidase activity involved in apoptotic process	9/280	87/18862	5.74208464068734e-06	0.000203785412043985	0.000133776386526862	APAF1/BBC3/CASP8/HSPE1/MAPT/PYCARD/SNCA/TNFRSF10B/TNFSF10	9	6.96871921182266
GO:0045444	fat cell differentiation	14/280	221/18862	5.87822222955061e-06	0.000206509665801788	0.000135564742327435	ADRB2/AKT1/CREB1/GATA2/GATA3/HNRNPU/IL6/KLF4/NR4A2/NR4A3/OSBPL8/PDGFRA/RGS2/TGFB1	14	4.26742081447964
GO:0030900	forebrain development	18/280	357/18862	7.03890048696623e-06	0.000244812958936685	0.000160709212170839	ADGRG1/APAF1/AVPR1A/CASP3/CDK5/CREB1/DRD1/DRD2/FOXP2/GATA2/NR4A2/NRGN/NTRK2/OXTR/PTEN/RAPGEF2/RTN4/SLIT2	18	3.39651860744298
GO:0008306	associative learning	8/280	68/18862	7.29543028502503e-06	0.000251222836943733	0.000164917022284724	CDK5/CLN8/CREB1/DRD1/DRD2/FOS/NPTN/NRGN	8	7.92521008403361
GO:0010720	positive regulation of cell development	16/280	290/18862	7.48933413129155e-06	0.000255371608908157	0.000167640513217455	BDNF/CDH5/CX3CR1/DICER1/DOCK5/DRD2/IL6/MAN2A1/MAPT/MYADM/NEDD9/NPTN/NTRK2/PRKDC/SLIT2/TGFB1	16	3.71665024630542
GO:0007156	homophilic cell adhesion via plasma membrane adhesion molecules	12/280	167/18862	7.69911336365134e-06	0.000259975886201741	0.00017066302387082	CDH5/NPTN/PCDH15/PCDH7/PCDHA1/PCDHA2/PCDHA3/PCDHA4/PCDHA6/PCDHA8/PCDHA9/ROBO3	12	4.84054747647562
GO:0051954	positive regulation of amine transport	6/280	33/18862	8.02005974778776e-06	0.00026820930579621	0.000176067910859835	AVP/AVPR1A/DRD2/DRD4/OXT/OXTR	6	12.2480519480519
GO:0001819	positive regulation of cytokine production	20/280	437/18862	9.18276468917626e-06	0.000304168148466238	0.000199673349481938	CASP8/CD160/CD3E/CGAS/CREB1/CYRIB/DRD2/EGR1/GATA3/HLA-A/IFI16/IL1A/IL6/LRRFIP1/NR4A3/POU2AF1/PRKDC/PYCARD/TGFB1/TLR1	20	3.08303367113436
GO:0031647	regulation of protein stability	16/280	295/18862	9.28174185531845e-06	0.000304546209177336	0.000199921530130941	ADGRV1/AHSP/CASP3/CDKN1A/CREB1/FBXL3/FBXO7/PRKD1/PRKDC/PTEN/PYCARD/RTN4/SNCA/TP53/UBE2B/USP8	16	3.65365617433414
GO:0002696	positive regulation of leukocyte activation	19/280	401/18862	9.48620152037063e-06	0.000308345877456533	0.000202415849460737	AKT1/CD160/CD24/CD3E/CDKN1A/CYRIB/GATA2/GATA3/HLA-A/IL1A/IL6/IRS2/NFATC2/NR4A3/PIK3CA/PRKDC/PYCARD/TGFB1/VAMP8	19	3.19182401140007
GO:1903037	regulation of leukocyte cell-cell adhesion	17/280	330/18862	9.59733511750848e-06	0.000309069736469393	0.000202891031870135	AKT1/ASS1/CASP3/CD160/CD24/CD3E/CYRIB/GATA3/GNRH1/HLA-A/IFNA2/IL1A/IL6/KLF4/NR4A3/PIK3CA/PYCARD	17	3.47028138528139
GO:0033135	regulation of peptidyl-serine phosphorylation	11/280	143/18862	9.68684441083836e-06	0.000309090319824732	0.000202904543960487	AKT1/AVP/BDNF/IFNA2/IL6/NTRK2/PIK3CA/PRKD1/PTEN/SNCA/TGFB1	11	5.18186813186813
GO:0007159	leukocyte cell-cell adhesion	18/280	366/18862	9.88546794392177e-06	0.000312560522808727	0.000205182583448482	AKT1/ASS1/CASP3/CD160/CD24/CD3E/CX3CR1/CYRIB/GATA3/GNRH1/HLA-A/IFNA2/IL1A/IL6/KLF4/NR4A3/PIK3CA/PYCARD	18	3.31299765807963
GO:1903793	positive regulation of anion transport	21/280	478/18862	1.01869859902363e-05	0.000319192227694071	0.000209536013398033	AKT1/AVP/AVPR1A/BBC3/CASP8/CDK5/CYP19A1/DRD2/DRD4/IL1A/IRS2/MFF/NR4A3/OSBPL8/OXT/OXTR/SLC6A4/TGFB1/TP53/UBE2D3/VAMP8	21	2.95951882845188
GO:0015837	amine transport	9/280	94/18862	1.08782333665551e-05	0.000335788169968715	0.000220430538017052	AVP/AVPR1A/DRD1/DRD2/DRD4/OXT/OXTR/RGS2/SNCA	9	6.44977203647416
GO:0048608	reproductive structure development	19/280	405/18862	1.09097364020888e-05	0.000335788169968715	0.000220430538017052	ADGRG1/AKR1C3/AKT1/CASP3/CASP8/CYP19A1/FOSL1/GATA2/GATA3/GJB2/GNRH1/HOXA9/NHLH2/PDGFRA/PGR/PTEN/SLIT2/TNFSF10/YBX3	19	3.16029982363316
GO:0061458	reproductive system development	19/280	408/18862	1.21004737035477e-05	0.000369170592464378	0.000242344667248338	ADGRG1/AKR1C3/AKT1/CASP3/CASP8/CYP19A1/FOSL1/GATA2/GATA3/GJB2/GNRH1/HOXA9/NHLH2/PDGFRA/PGR/PTEN/SLIT2/TNFSF10/YBX3	19	3.13706232492997
GO:0010332	response to gamma radiation	7/280	53/18862	1.26708386128882e-05	0.00038321023213587	0.000251561088799583	CDKN1A/EGR1/GATA3/MYC/PRKDC/TLK2/TP53	7	8.89716981132075
GO:0048167	regulation of synaptic plasticity	12/280	176/18862	1.31191131546455e-05	0.000393347203033252	0.000258215575611853	ARC/CDK5/CREB1/CX3CR1/DRD2/GRIN2B/MAPT/NPTN/NRGN/NTRK2/PTEN/RAPGEF2	12	4.59301948051948
GO:0050867	positive regulation of cell activation	19/280	412/18862	1.38695477430179e-05	0.000410261542384854	0.000269319114261901	AKT1/CD160/CD24/CD3E/CDKN1A/CYRIB/GATA2/GATA3/HLA-A/IL1A/IL6/IRS2/NFATC2/NR4A3/PIK3CA/PRKDC/PYCARD/TGFB1/VAMP8	19	3.10660540915395
GO:1903532	positive regulation of secretion by cell	15/280	271/18862	1.39191667629134e-05	0.000410261542384854	0.000269319114261901	AVP/AVPR1A/CDK5/CREB1/CYP19A1/DRD2/GATA2/IL1A/IRS2/OXT/OXTR/SLC6A4/SNCA/TGFB1/VAMP8	15	3.72865050079072
GO:0060191	regulation of lipase activity	9/280	97/18862	1.40605470135668e-05	0.000410946071539373	0.000269768478305409	ABHD5/AVPR1A/BDNF/NTRK2/PDGFRA/PLIN5/RGS2/RHOC/SNCA	9	6.25029455081001
GO:0045834	positive regulation of lipid metabolic process	11/280	150/18862	1.52391757655804e-05	0.000441682110939073	0.000289945370487227	ABHD5/AKT1/AVP/AVPR1A/CREB1/IRS2/NR4A3/PDGFRA/PLIN5/PRKD1/TGFB1	11	4.94004761904762
GO:0018105	peptidyl-serine phosphorylation	16/280	310/18862	1.71738747910544e-05	0.00049203445560189	0.000322999526104083	AKT1/AVP/BDNF/CCNB1/CDK5/IFNA2/IL6/NTRK2/PIK3CA/PRKD1/PRKDC/PTEN/SNCA/TGFB1/TLK2/VRK2	16	3.476866359447
GO:0006469	negative regulation of protein kinase activity	14/280	243/18862	1.72594029854602e-05	0.00049203445560189	0.000322999526104083	AKT1/CASP3/CDKN1A/CDKN1B/DUSP1/DUSP5/DUSP6/FBXO7/INKA2/PKIA/PTEN/PYCARD/RGS2/SNCA	14	3.88106995884774
GO:0008406	gonad development	13/280	212/18862	1.79176792001049e-05	0.000506647872015974	0.000332592607488468	ADGRG1/AKR1C3/CASP3/CYP19A1/GATA3/GNRH1/HOXA9/NHLH2/PDGFRA/PGR/SLIT2/TNFSF10/YBX3	13	4.13082884097035
GO:0010950	positive regulation of endopeptidase activity	12/280	182/18862	1.83674012489186e-05	0.000515175980191441	0.00033819094489732	APAF1/BBC3/CASP8/GRIN2B/HSPE1/IFI16/MAPT/MYC/PYCARD/SNCA/TNFRSF10B/TNFSF10	12	4.44160125588697
GO:0001504	neurotransmitter uptake	6/280	38/18862	1.8783945520851e-05	0.000522644500172159	0.000343093708081902	CLN8/DRD1/DRD2/DRD4/SLC6A4/SNCA	6	10.6364661654135
GO:0050767	regulation of neurogenesis	17/280	348/18862	1.90637334212003e-05	0.000526219562213766	0.000345440583045809	BDNF/CDK5/CX3CR1/DICER1/DRD2/EPHA7/IL6/MAN2A1/MAPT/NPTN/NTRK2/PTEN/RAPGEF2/RTN4/SLIT2/TGFB1/TP53	17	3.29078407224959
GO:0014065	phosphatidylinositol 3-kinase signaling	11/280	154/18862	1.95135512418064e-05	0.000534394734007895	0.000350807232851041	AKT1/CD160/GATA3/IRS2/KLF4/MIR449A/NTRK2/PDGFRA/PIK3CA/PIP4K2A/PTEN	11	4.81173469387755
GO:0014706	striated muscle tissue development	17/280	351/18862	2.12722119154275e-05	0.000578005883139507	0.000379436082603308	AKIRIN1/CCNB1/CDK5/CREB1/DDX39B/EGR1/FKBP1A/FOS/HDAC4/HNRNPU/MTPN/PDGFRA/PHOX2B/PTEN/RGS2/TGFB1/YBX3	17	3.26265771265771
GO:0006576	cellular biogenic amine metabolic process	9/280	103/18862	2.28518990037235e-05	0.000613124527156255	0.000402489966829672	DRD1/DRD2/DRD4/GATA3/HDC/MTPN/NR4A2/ODC1/SNCA	9	5.88619972260749
GO:0045137	development of primary sexual characteristics	13/280	217/18862	2.29172479960648e-05	0.000613124527156255	0.000402489966829672	ADGRG1/AKR1C3/CASP3/CYP19A1/GATA3/GNRH1/HOXA9/NHLH2/PDGFRA/PGR/SLIT2/TNFSF10/YBX3	13	4.03564845292956
GO:0097193	intrinsic apoptotic signaling pathway	15/280	283/18862	2.31415713143465e-05	0.000614399885735092	0.000403327185060808	AKT1/APAF1/BBC3/CASP3/CD24/CDKN1A/IFI16/IFI6/PLAUR/PLEKHF1/PRKDC/PYCARD/TNFRSF10B/TP53/YBX3	15	3.57054517920242
GO:0009416	response to light stimulus	16/280	319/18862	2.43726758218409e-05	0.000642183079608809	0.000421565660746196	AKT1/CASP3/CDK5/CDKN1A/CREB1/DRD1/DRD2/DUSP1/FBXL3/FOS/MAPK10/MYC/NPTN/TP53/UBE2B/USF1	16	3.37877295118674
GO:0099565	chemical synaptic transmission, postsynaptic	9/280	105/18862	2.6665279124066e-05	0.000697307073635351	0.000457752199605059	ADRB2/AKT1/CDK5/CHRNA9/DRD2/DRD4/GRIN2B/MTMR2/PTEN	9	5.77408163265306
GO:0018958	phenol-containing compound metabolic process	9/280	106/18862	2.87659859817353e-05	0.000746627606302055	0.000490129014881256	DRD1/DRD2/DRD4/GATA3/HDC/MTPN/NR4A2/RAPGEF2/SNCA	9	5.71960916442048
GO:0071375	cellular response to peptide hormone stimulus	16/280	325/18862	3.05506163699799e-05	0.000787074398035483	0.000516680599660713	ADIPOR1/AKT1/ARID1B/ASS1/CREB1/GJB2/IRS2/NR4A2/NR4A3/OSBPL8/PHIP/PIK3CA/PIP4K2A/PRKDC/PTEN/USF1	16	3.3163956043956
GO:0048640	negative regulation of developmental growth	9/280	107/18862	3.10053488544516e-05	0.000792582800705636	0.000520296629863056	ADRB2/CDK5/CDKN1A/CDKN1B/EPHA7/PTEN/RGS2/RTN4/SLC6A4	9	5.66615487316422
GO:2000377	regulation of reactive oxygen species metabolic process	12/280	192/18862	3.12201965775366e-05	0.000792582800705636	0.000520296629863056	AKR1C3/AKT1/ASS1/CDKN1A/CX3CR1/HDAC4/KLF4/MAPT/PLIN5/SNCA/TGFB1/TP53	12	4.21026785714286
GO:0032496	response to lipopolysaccharide	16/280	326/18862	3.17051135382952e-05	0.000793796734824698	0.000521093525569677	AKT1/ASS1/CASP3/CASP8/CX3CR1/CXCL8/FOS/FOXP1/GJB2/GNRH1/IL1A/IL6/JUN/PYCARD/SNCA/TGFB1	16	3.30622261174408
GO:0000302	response to reactive oxygen species	13/280	224/18862	3.19527150303214e-05	0.000793796734824698	0.000521093525569677	AKR1C3/AKT1/CASP3/DUSP1/FOS/FOSL1/IL6/JUN/KLF4/MAPT/NR4A3/PDGFRA/TRPA1	13	3.90953443877551
GO:2001234	negative regulation of apoptotic signaling pathway	13/280	224/18862	3.19527150303214e-05	0.000793796734824698	0.000521093525569677	AKT1/AVP/BDNF/CASP8/CX3CR1/IFI6/IL1A/NR4A2/PHIP/PLAUR/TNFRSF10B/TNFSF10/YBX3	13	3.90953443877551
GO:0050863	regulation of T cell activation	16/280	327/18862	3.28980577900968e-05	0.000811485425489054	0.00053270539265935	AKT1/CASP3/CD160/CD24/CD3E/CGAS/CYRIB/GATA3/GNRH1/HLA-A/IFNA2/IL1A/IL6/NFATC2/PIK3CA/PYCARD	16	3.29611183923111
GO:0043280	positive regulation of cysteine-type endopeptidase activity involved in apoptotic process	10/280	135/18862	3.41299591839906e-05	0.000835943648182529	0.000548761167309678	APAF1/BBC3/CASP8/HSPE1/MAPT/MYC/PYCARD/SNCA/TNFRSF10B/TNFSF10	10	4.98994708994709
GO:0010822	positive regulation of mitochondrion organization	8/280	84/18862	3.5060762325727e-05	0.000852736582999149	0.000559785009087242	BBC3/CASP8/FBXO7/MFF/PLAUR/PYCARD/TNFSF10/TP53	8	6.4156462585034
GO:0051047	positive regulation of secretion	15/280	295/18862	3.73993391276069e-05	0.000903297926984838	0.000592976363799556	AVP/AVPR1A/CDK5/CREB1/CYP19A1/DRD2/GATA2/IL1A/IRS2/OXT/OXTR/SLC6A4/SNCA/TGFB1/VAMP8	15	3.42530266343826
GO:0043523	regulation of neuron apoptotic process	12/280	197/18862	4.01708952099184e-05	0.000963547403724802	0.000632527562325322	BDNF/CASP3/CDK5/CX3CR1/EPHA7/GATA3/HDAC4/JUN/NR4A2/NTRK2/PIK3CA/TP53	12	4.10340826686004
GO:0018209	peptidyl-serine modification	16/280	333/18862	4.09263981736129e-05	0.000974945293478257	0.000640009788309779	AKT1/AVP/BDNF/CCNB1/CDK5/IFNA2/IL6/NTRK2/PIK3CA/PRKD1/PRKDC/PTEN/SNCA/TGFB1/TLK2/VRK2	16	3.23672243672244
GO:0032535	regulation of cellular component size	17/280	370/18862	4.13619366793574e-05	0.000978617794359218	0.000642420627694423	ADD3/AKT1/BDNF/CDK5/CLN8/CREB1/CYRIB/DSTN/EPHA7/MAPT/MTPN/MYADM/PIK3CA/PTEN/PYCARD/RTN4/SLIT2	17	3.09511583011583
GO:0051402	neuron apoptotic process	13/280	230/18862	4.20329793572698e-05	0.000987775014895841	0.000648431950397712	APAF1/BDNF/CASP3/CDK5/CX3CR1/EPHA7/GATA3/HDAC4/JUN/NR4A2/NTRK2/PIK3CA/TP53	13	3.80754658385093
GO:0060537	muscle tissue development	17/280	371/18862	4.27777822294143e-05	0.00099853105096579	0.000655492826955843	AKIRIN1/CCNB1/CDK5/CREB1/DDX39B/EGR1/FKBP1A/FOS/HDAC4/HNRNPU/MTPN/PDGFRA/PHOX2B/PTEN/RGS2/TGFB1/YBX3	17	3.08677319984598
GO:0021537	telencephalon development	13/280	231/18862	4.39580220128735e-05	0.00101924000373849	0.000669087366638054	ADGRG1/AVPR1A/CASP3/CDK5/DRD1/DRD2/FOXP2/NRGN/NTRK2/OXTR/PTEN/RTN4/SLIT2	13	3.79106369820656
GO:0010952	positive regulation of peptidase activity	12/280	200/18862	4.65459678171292e-05	0.00107209851700646	0.000703786714502288	APAF1/BBC3/CASP8/GRIN2B/HSPE1/IFI16/MAPT/MYC/PYCARD/SNCA/TNFRSF10B/TNFSF10	12	4.04185714285714
GO:0032570	response to progesterone	6/280	45/18862	5.08005613122903e-05	0.00115479968787023	0.000758076487694239	FOS/FOSL1/GJB2/OXT/OXTR/TGFB1	6	8.98190476190476
GO:1900271	regulation of long-term synaptic potentiation	6/280	45/18862	5.08005613122903e-05	0.00115479968787023	0.000758076487694239	ARC/CREB1/CX3CR1/DRD2/NPTN/NRGN	6	8.98190476190476
GO:0007568	aging	15/280	304/18862	5.26928555380943e-05	0.0011900373478019	0.000781208500766415	AKT1/APAF1/ASS1/CDKN1A/CGAS/CLN8/CREB1/FOS/GJB2/GNRH1/JUN/PRKDC/PTEN/TP53/YBX1	15	3.32389567669173
GO:0044706	multi-multicellular organism process	12/280	204/18862	5.63971458797381e-05	0.00126547918303051	0.000830732831328706	AKT1/AVPR1A/FOS/FOSL1/GJB2/GNRH1/ITGA2/OXT/OXTR/PGR/RGS2/SLC6A4	12	3.96260504201681
GO:0007416	synapse assembly	11/280	173/18862	5.70497783228827e-05	0.00126668909494602	0.000831527086631128	BDNF/CDK5/DRD1/DRD2/EPHA7/NPTN/NTRK2/OXT/OXTR/PTEN/SNCA	11	4.28327828241123
GO:0015850	organic hydroxy compound transport	14/280	271/18862	5.71794674831871e-05	0.00126668909494602	0.000831527086631128	CYP19A1/DRD1/DRD2/DRD4/OSBP2/OSBPL8/OXT/OXTR/PIP4K2A/POMC/SLC6A4/SLCO1A2/SLCO1B1/SNCA	14	3.48007380073801
GO:0048146	positive regulation of fibroblast proliferation	6/280	46/18862	5.769951544827e-05	0.00127011971347521	0.00083377914062157	CCNB1/CDKN1A/FOSL2/MYC/PDGFRA/PRKDC	6	8.78664596273292
GO:0098742	cell-cell adhesion via plasma-membrane adhesion molecules	14/280	273/18862	6.18885787512352e-05	0.00135376400564023	0.000888688032515255	CDH5/KLF4/MYADM/NPTN/PCDH15/PCDH7/PCDHA1/PCDHA2/PCDHA3/PCDHA4/PCDHA6/PCDHA8/PCDHA9/ROBO3	14	3.45457875457875
GO:0006869	lipid transport	19/280	461/18862	6.40565421889592e-05	0.0013924290858325	0.000914070000051661	AKT1/AVP/AVPR1A/CLN8/CYP19A1/DRD2/DRD4/IRS2/NTRK2/OSBP2/OSBPL8/OXT/PIP4K2A/POMC/SLC27A3/SLC4A1/SLCO1A2/SLCO1B1/VLDLR	19	2.77640223117446
GO:0010639	negative regulation of organelle organization	16/280	346/18862	6.44914785704196e-05	0.00139317616439701	0.000914560425101275	ADD3/AKT1/AVP/CCNB1/CDH5/CYRIB/DUSP1/HNRNPU/IAPP/MAPT/MTPN/MYADM/PIK3CA/SLIT2/SNCA/TP53	16	3.11511147811726
GO:0045785	positive regulation of cell adhesion	18/280	425/18862	7.07032144263092e-05	0.00151793691218953	0.000996460507411727	ADGRG1/AKT1/CD160/CD24/CD3E/CYRIB/DOCK5/GATA3/HLA-A/IL1A/IL6/ITGA2/MYADM/NEDD9/NR4A3/PIK3CA/PLAUR/PYCARD	18	2.8530756302521
GO:0052548	regulation of endopeptidase activity	18/280	426/18862	7.28502006283048e-05	0.00155443556923463	0.00102042031102869	AKT1/APAF1/AVP/BBC3/CASP8/EPHA7/GRIN2B/HSPE1/IFI16/IFI6/KLF4/MAPT/MYC/PLAUR/PYCARD/SNCA/TNFRSF10B/TNFSF10	18	2.84637826961771
GO:0010975	regulation of neuron projection development	18/280	428/18862	7.73178666583172e-05	0.00163970451364407	0.00107639571747041	AKT1/ARC/BDNF/CDK5/EPHA7/FBXO7/GATA3/KLF4/MAPT/NPTN/NTRK2/PRKD1/PTEN/RAPGEF2/RGS2/RTN4/SLIT2/VLDLR	18	2.83307743658211
GO:0097194	execution phase of apoptosis	8/280	94/18862	7.87911516627114e-05	0.0016608219726237	0.00109025842396441	AKT1/APAF1/BBC3/CASP3/CASP8/DICER1/IL6/TP53	8	5.73313069908815
GO:0045926	negative regulation of growth	13/280	245/18862	8.01777546704822e-05	0.00167986885990323	0.00110276188890473	ADIPOR1/ADRB2/CDK5/CDKN1A/CDKN1B/EPHA7/PTEN/RGS2/RTN4/SLC6A4/SLIT2/TGFB1/TP53	13	3.57443148688047
GO:0016049	cell growth	19/280	470/18862	8.2681063996923e-05	0.00172194455437903	0.0011303827785019	ADIPOR1/AKT1/AVP/AVPR1A/BDNF/CDK5/CDKN1A/CDKN1B/DDX39B/EPHA7/MAPT/MTPN/RGS2/RTN4/SLC9A6/SLIT2/SPG11/TGFB1/TP53	19	2.72323708206687
GO:0015908	fatty acid transport	10/280	150/18862	8.34399779928724e-05	0.00172740621106673	0.0011339681219708	AKT1/AVP/AVPR1A/CLN8/DRD2/DRD4/IRS2/NTRK2/OXT/SLC27A3	10	4.49095238095238
GO:0072593	reactive oxygen species metabolic process	14/280	281/18862	8.42802767441676e-05	0.00173447812139772	0.00113861052792339	AKR1C3/AKT1/ASS1/CDKN1A/CX3CR1/HBD/HDAC4/IFI6/KLF4/MAPT/PLIN5/SNCA/TGFB1/TP53	14	3.35622775800712
GO:0071875	adrenergic receptor signaling pathway	5/280	31/18862	8.6136475437605e-05	0.00176225095042347	0.00115684219953044	ADRB2/DRD1/DRD2/RAPGEF2/RGS2	5	10.8652073732719
GO:0051251	positive regulation of lymphocyte activation	16/280	356/18862	9.00368549299575e-05	0.00183127591489118	0.00120215412953572	AKT1/CD160/CD24/CD3E/CDKN1A/CYRIB/GATA3/HLA-A/IL1A/IL6/IRS2/NFATC2/PIK3CA/PRKDC/PYCARD/TGFB1	16	3.02760834670947
GO:0048661	positive regulation of smooth muscle cell proliferation	8/280	96/18862	9.14931308630273e-05	0.00185007621593959	0.0012144957211867	AKT1/DDX39B/FOXP1/HDAC4/IL6/ITGA2/JUN/NR4A3	8	5.61369047619048
GO:0051098	regulation of binding	16/280	357/18862	9.30235028533135e-05	0.00186183013964685	0.00122221166819831	ADRB2/AKT1/BDNF/CDK5/CDKN1A/FKBP1A/GATA3/GZMA/HDAC4/IFI16/ITGA2/JUN/KLF4/PLAUR/RAPGEF2/TGFB1	16	3.01912765106042
GO:0022029	telencephalon cell migration	6/280	50/18862	9.31450386137298e-05	0.00186183013964685	0.00122221166819831	ADGRG1/CDK5/DRD1/DRD2/RTN4/SLIT2	6	8.08371428571429
GO:0070371	ERK1 and ERK2 cascade	15/280	320/18862	9.3738788823749e-05	0.00186299147159428	0.00122297403283436	AVP/CHRNA9/DRD2/DUSP1/DUSP6/EPHA7/KLF4/MYC/NPTN/OXTR/PDGFRA/PTEN/PYCARD/RAPGEF2/TGFB1	15	3.15770089285714
GO:0045736	negative regulation of cyclin-dependent protein serine/threonine kinase activity	5/280	32/18862	0.000100857278738573	0.00199307736052702	0.00130836984200936	CASP3/CDKN1A/CDKN1B/FBXO7/PTEN	5	10.5256696428571
GO:0060193	positive regulation of lipase activity	7/280	73/18862	0.000104041683172221	0.0020368212351888	0.0013370858203821	ABHD5/AVPR1A/BDNF/NTRK2/PDGFRA/PLIN5/RHOC	7	6.45958904109589
GO:0010565	regulation of cellular ketone metabolic process	11/280	185/18862	0.000104242144871652	0.0020368212351888	0.0013370858203821	ADIPOR1/AKR1C3/AKT1/AVP/AVPR1A/EGR1/IRS2/NR4A3/ODC1/PLIN5/PSMD13	11	4.00544401544402
GO:0045471	response to ethanol	9/280	126/18862	0.000111484395055268	0.00216616048045933	0.00142199149000221	AVP/CASP8/DRD2/DRD4/GATA3/GNRH1/GRIN2B/PTEN/RGS2	9	4.81173469387755
GO:0019216	regulation of lipid metabolic process	17/280	402/18862	0.000114303021380032	0.0022085883797764	0.0014498435869783	ABHD5/ADIPOR1/AKR1C3/AKT1/AVP/AVPR1A/CHD9/CREB1/EGR1/IRS2/MTMR2/NR4A3/PDGFRA/PIP4K2A/PLIN5/PRKD1/TGFB1	17	2.84873845060412
GO:1904030	negative regulation of cyclin-dependent protein kinase activity	5/280	33/18862	0.000117435353558356	0.00225126959408978	0.00147786197438962	CASP3/CDKN1A/CDKN1B/FBXO7/PTEN	5	10.20670995671
GO:0035296	regulation of tube diameter	9/280	127/18862	0.000118453805554465	0.00225126959408978	0.00147786197438962	ADRB2/AKT1/AVP/AVPR1A/DOCK5/DRD1/OXTR/RGS2/SLC6A4	9	4.77384701912261
GO:0097746	regulation of blood vessel diameter	9/280	127/18862	0.000118453805554465	0.00225126959408978	0.00147786197438962	ADRB2/AKT1/AVP/AVPR1A/DOCK5/DRD1/OXTR/RGS2/SLC6A4	9	4.77384701912261
GO:0060079	excitatory postsynaptic potential	8/280	100/18862	0.000122013040036825	0.00230631170243521	0.00151399475880935	ADRB2/AKT1/CDK5/CHRNA9/DRD2/GRIN2B/MTMR2/PTEN	8	5.38914285714286
GO:0010506	regulation of autophagy	15/280	328/18862	0.000123174660197872	0.00231568361171999	0.00152014701547188	ADRB2/AKT1/CASP3/CDK5/FBXO7/IFI16/MAPT/PIK3CA/PIP4K2A/PLEKHF1/PRKD1/PYCARD/SNCA/TLK2/TP53	15	3.08068379790941
GO:0035150	regulation of tube size	9/280	128/18862	0.000125784158721285	0.00234389482247729	0.00153866646589184	ADRB2/AKT1/AVP/AVPR1A/DOCK5/DRD1/OXTR/RGS2/SLC6A4	9	4.73655133928571
GO:1905952	regulation of lipid localization	11/280	189/18862	0.000126023097125719	0.00234389482247729	0.00153866646589184	ABHD5/AKT1/AVP/AVPR1A/CYP19A1/IL6/IRS2/OSBPL8/OXT/PLIN5/POMC	11	3.92067271352986
GO:0045862	positive regulation of proteolysis	16/280	367/18862	0.000128011370482098	0.00235627958792983	0.00154679653346443	AKT1/APAF1/BBC3/CASP8/CDC20B/GRIN2B/HSPE1/IFI16/MAPT/MYC/PTEN/PYCARD/SNCA/SUMO2/TNFRSF10B/TNFSF10	16	2.93686259244842
GO:0044106	cellular amine metabolic process	10/280	158/18862	0.000128499969312321	0.00235627958792983	0.00154679653346443	DRD1/DRD2/DRD4/GATA3/HDC/MTPN/NR4A2/ODC1/PSMD13/SNCA	10	4.26356238698011
GO:0001558	regulation of cell growth	17/280	406/18862	0.000128721426597662	0.00235627958792983	0.00154679653346443	ADIPOR1/AKT1/AVP/AVPR1A/BDNF/CDK5/CDKN1A/CDKN1B/DDX39B/EPHA7/MAPT/MTPN/RGS2/RTN4/SLIT2/TGFB1/TP53	17	2.82067206192822
GO:0021885	forebrain cell migration	6/280	53/18862	0.000129653007124362	0.00236090659046352	0.00154983396226366	ADGRG1/CDK5/DRD1/DRD2/RTN4/SLIT2	6	7.62614555256065
GO:0046620	regulation of organ growth	8/280	102/18862	0.000140166876619524	0.00252590879213837	0.00165815083385737	AKT1/CCNB1/DDX39B/DUSP6/PTEN/RGS2/SLC6A4/YBX3	8	5.28347338935574
GO:0071887	leukocyte apoptotic process	8/280	102/18862	0.000140166876619524	0.00252590879213837	0.00165815083385737	AKT1/CASP3/FOXP1/IL6/IRS2/PTEN/RAPGEF2/TP53	8	5.28347338935574
GO:0046683	response to organophosphorus	9/280	130/18862	0.000141586665361804	0.00253834238210492	0.00166631295263024	ASS1/DUSP1/FOS/FOSL1/JUN/OXT/PTEN/RAPGEF2/SLC6A4	9	4.66368131868132
GO:0043467	regulation of generation of precursor metabolites and energy	10/280	160/18862	0.000142526497295577	0.00254208798766162	0.00166877178210043	AKT1/CCNB1/HDAC4/IRS2/NUP43/PIK3CA/POMC/SLC4A1/SNCA/TP53	10	4.21026785714286
GO:0043525	positive regulation of neuron apoptotic process	6/280	54/18862	0.000144062761054397	0.00255637899462854	0.00167815321550477	CASP3/CDK5/EPHA7/HDAC4/JUN/TP53	6	7.48492063492063
GO:0048015	phosphatidylinositol-mediated signaling	11/280	192/18862	0.000144801047010064	0.00255643675888835	0.00167819113526492	AKT1/CD160/GATA3/IRS2/KLF4/MIR449A/NTRK2/PDGFRA/PIK3CA/PIP4K2A/PTEN	11	3.85941220238095
GO:0031667	response to nutrient levels	18/280	451/18862	0.000149007881907665	0.00261742127916596	0.00171822485836112	ADRB2/AKR1C3/AKT1/APAF1/ASS1/CD3E/CDKN1A/GABARAPL2/IFI16/ITGA2/JUN/OXT/POMC/PRKD1/PTEN/SLC6A4/TP53/USF1	18	2.68859676908457
GO:0050808	synapse organization	17/280	412/18862	0.000153338330150362	0.00267995332795456	0.00175927446758072	ARC/BDNF/CDK5/COL4A1/CX3CR1/DRD1/DRD2/EPHA7/GRIN2B/MAPT/MTMR2/NPTN/NTRK2/OXT/OXTR/PTEN/SNCA	17	2.77959431345354
GO:0001701	in utero embryonic development	15/280	335/18862	0.000155231995400098	0.0026994844000077	0.00177209577906743	AKT1/CASP8/CCNB1/FOSL1/GATA2/GATA3/HOPX/KLF4/MAN2A1/MBNL1/PDGFRA/RTN4/TP53/UBE2B/YBX3	15	3.01631130063966
GO:0007548	sex differentiation	13/280	262/18862	0.000156741846851432	0.00271217981765812	0.00178042977648996	ADGRG1/AKR1C3/CASP3/CYP19A1/GATA3/GNRH1/HOXA9/NHLH2/PDGFRA/PGR/SLIT2/TNFSF10/YBX3	13	3.34250272628135
GO:0032272	negative regulation of protein polymerization	7/280	78/18862	0.00015839948750689	0.00272438803887813	0.0017884439503425	ADD3/CDH5/CYRIB/MTPN/MYADM/SLIT2/SNCA	7	6.04551282051282
GO:0030879	mammary gland development	9/280	132/18862	0.000159014022970748	0.00272438803887813	0.0017884439503425	AKT1/CREB1/GATA3/HOXA9/IRS2/ITGA2/OXTR/PGR/RTN4	9	4.59301948051948
GO:0051962	positive regulation of nervous system development	13/280	263/18862	0.000162743409290201	0.00277461557603587	0.00182141617518289	BDNF/CX3CR1/DICER1/DRD2/IL6/MAN2A1/MAPT/NPTN/NTRK2/OXT/OXTR/SLIT2/TGFB1	13	3.32979359043998
GO:1901215	negative regulation of neuron death	11/280	195/18862	0.000165907826227465	0.00279194357239369	0.00183279126192365	AKT1/BDNF/CDK5/CREB1/CX3CR1/FBXO7/NR4A2/NR4A3/NTRK2/PIK3CA/SNCA	11	3.80003663003663
GO:0009308	amine metabolic process	10/280	163/18862	0.000165976281226397	0.00279194357239369	0.00183279126192365	DRD1/DRD2/DRD4/GATA3/HDC/MTPN/NR4A2/ODC1/PSMD13/SNCA	10	4.13277826468011
GO:0052547	regulation of peptidase activity	18/280	455/18862	0.000166168004452414	0.00279194357239369	0.00183279126192365	AKT1/APAF1/AVP/BBC3/CASP8/EPHA7/GRIN2B/HSPE1/IFI16/IFI6/KLF4/MAPT/MYC/PLAUR/PYCARD/SNCA/TNFRSF10B/TNFSF10	18	2.66496075353218
GO:0015844	monoamine transport	7/280	79/18862	0.000171624917836249	0.00286976665497343	0.00188387877928554	DRD1/DRD2/DRD4/OXT/OXTR/SLC6A4/SNCA	7	5.96898734177215
GO:0048017	inositol lipid-mediated signaling	11/280	196/18862	0.000173499994258185	0.00288723913889936	0.00189534871592044	AKT1/CD160/GATA3/IRS2/KLF4/MIR449A/NTRK2/PDGFRA/PIK3CA/PIP4K2A/PTEN	11	3.78064868804665
GO:2000117	negative regulation of cysteine-type endopeptidase activity	7/280	80/18862	0.000185729346656186	0.00307603175081055	0.00201928297191613	AKT1/AVP/IFI16/IFI6/KLF4/PLAUR/SNCA	7	5.894375
GO:0050671	positive regulation of lymphocyte proliferation	9/280	135/18862	0.000188485485847095	0.00310259888271551	0.00203672315505279	CD24/CD3E/CDKN1A/HLA-A/IL1A/IL6/IRS2/NFATC2/PYCARD	9	4.49095238095238
GO:0009713	catechol-containing compound biosynthetic process	4/280	20/18862	0.000190901713887613	0.00310259888271551	0.00203672315505279	GATA3/HDC/NR4A2/SNCA	4	13.4728571428571
GO:0042423	catecholamine biosynthetic process	4/280	20/18862	0.000190901713887613	0.00310259888271551	0.00203672315505279	GATA3/HDC/NR4A2/SNCA	4	13.4728571428571
GO:0051412	response to corticosterone	4/280	20/18862	0.000190901713887613	0.00310259888271551	0.00203672315505279	AVPR1A/CDKN1A/FOS/FOSL1	4	13.4728571428571
GO:0071216	cellular response to biotic stimulus	12/280	233/18862	0.000198313935508236	0.00319376202634869	0.00209656785059481	AKT1/APAF1/ASS1/CX3CR1/CXCL8/CYRIB/IL1A/IL6/PYCARD/TGFB1/TLR1/TP53	12	3.46940527283875
GO:0032946	positive regulation of mononuclear cell proliferation	9/280	136/18862	0.00019926577335183	0.00319376202634869	0.00209656785059481	CD24/CD3E/CDKN1A/HLA-A/IL1A/IL6/IRS2/NFATC2/PYCARD	9	4.45793067226891
GO:0060078	regulation of postsynaptic membrane potential	9/280	136/18862	0.00019926577335183	0.00319376202634869	0.00209656785059481	ADRB2/AKT1/CDK5/CHRNA9/DRD2/DRD4/GRIN2B/MTMR2/PTEN	9	4.45793067226891
GO:0051146	striated muscle cell differentiation	13/280	269/18862	0.000203071024594908	0.00323982120890409	0.0021268037293402	AKT1/AVPR1A/BDNF/CASP3/CCNB1/DDX39B/HDAC4/HNRNPU/MTPN/NFATC2/PDGFRA/RGS2/TGFB1	13	3.25552310143388
GO:1903039	positive regulation of leukocyte cell-cell adhesion	12/280	234/18862	0.000206320004342196	0.00327662545708747	0.00215096414043846	AKT1/CD160/CD24/CD3E/CYRIB/GATA3/HLA-A/IL1A/IL6/NR4A3/PIK3CA/PYCARD	12	3.45457875457875
GO:2000146	negative regulation of cell motility	15/280	345/18862	0.000213498654718878	0.00337521964141936	0.00221568699562319	ADGRG1/ADIPOR1/AKT1/CX3CR1/DRD2/DUSP1/GATA3/GNRH1/KLF4/LDLRAD4/MIR449A/OSBPL8/PTEN/SLIT2/TGFB1	15	2.92888198757764
GO:0031668	cellular response to extracellular stimulus	12/280	235/18862	0.000214600126836614	0.00337728163410743	0.00221704060542327	AKR1C3/AVPR1A/CDKN1A/FOS/FOSL1/GABARAPL2/IFI16/JUN/NR4A2/PRKD1/TP53/USF1	12	3.43987841945289
GO:0034329	cell junction assembly	17/280	425/18862	0.000221212661598149	0.00346566503170434	0.0022750605168629	BDNF/CDH5/CDK5/DRD1/DRD2/EPHA7/GJB2/ITGA2/NPTN/NTRK2/OXT/OXTR/PTEN/RAPGEF2/RHOC/SNCA/UGT8	17	2.69457142857143
GO:0035812	renal sodium excretion	4/280	21/18862	0.000233078968984499	0.00358065120505594	0.00235054401009846	AVP/AVPR1A/DRD2/OXT	4	12.8312925170068
GO:0042401	cellular biogenic amine biosynthetic process	5/280	38/18862	0.00023377283383945	0.00358065120505594	0.00235054401009846	GATA3/HDC/NR4A2/ODC1/SNCA	5	8.86372180451128
GO:0042417	dopamine metabolic process	5/280	38/18862	0.00023377283383945	0.00358065120505594	0.00235054401009846	DRD1/DRD2/DRD4/NR4A2/SNCA	5	8.86372180451128
GO:0045923	positive regulation of fatty acid metabolic process	5/280	38/18862	0.00023377283383945	0.00358065120505594	0.00235054401009846	AVP/AVPR1A/IRS2/NR4A3/PLIN5	5	8.86372180451128
GO:0071276	cellular response to cadmium ion	5/280	38/18862	0.00023377283383945	0.00358065120505594	0.00235054401009846	AKR1C3/AKT1/FOS/JUN/UBE2D3	5	8.86372180451128
GO:0031333	negative regulation of protein complex assembly	9/280	139/18862	0.000234729291188256	0.00358065120505594	0.00235054401009846	ADD3/CDH5/CYRIB/IAPP/LDLRAD4/MTPN/MYADM/SLIT2/SNCA	9	4.36171634121274
GO:0006940	regulation of smooth muscle contraction	6/280	59/18862	0.000236235705610098	0.00358789425376385	0.00235529876105862	ADRB2/DOCK5/ITGA2/OXT/OXTR/RGS2	6	6.85060532687651
GO:0002573	myeloid leukocyte differentiation	11/280	204/18862	0.000245567925989597	0.00369733872983471	0.00242714436760736	CASP8/CREB1/FOS/FOXP1/GATA2/GATA3/IFI16/JUN/MYC/SNX10/TGFB1	11	3.63238795518207
GO:0050807	regulation of synapse organization	11/280	204/18862	0.000245567925989597	0.00369733872983471	0.00242714436760736	ARC/BDNF/CDK5/DRD2/EPHA7/GRIN2B/NTRK2/OXT/OXTR/PTEN/SNCA	11	3.63238795518207
GO:0009895	negative regulation of catabolic process	14/280	312/18862	0.000250769273736139	0.00375886141668144	0.00246753137398446	AKT1/GABARAPL2/HDAC4/HNRNPU/MTMR2/PABPC1/PIK3CA/PLIN5/SLC4A1/SNCA/TLK2/TP53/YBX1/YBX3	14	3.02275641025641
GO:0002718	regulation of cytokine production involved in immune response	7/280	84/18862	0.000251815615321097	0.00375886141668144	0.00246753137398446	CD160/GATA3/HLA-A/IFNA2/IL6/NR4A3/TGFB1	7	5.61369047619048
GO:0032890	regulation of organic acid transport	6/280	60/18862	0.000259255466178008	0.00383698089943453	0.00251881346535319	AKT1/AVP/AVPR1A/IRS2/OXT/RGS2	6	6.73642857142857
GO:0071384	cellular response to corticosteroid stimulus	6/280	60/18862	0.000259255466178008	0.00383698089943453	0.00251881346535319	AKR1C3/ASS1/GJB2/HNRNPU/NR3C1/USP8	6	6.73642857142857
GO:0022409	positive regulation of cell-cell adhesion	13/280	276/18862	0.000260690087845739	0.00384186493867577	0.00252201962773153	AKT1/CD160/CD24/CD3E/CYRIB/GATA3/HLA-A/IL1A/IL6/NR4A3/PIK3CA/PLAUR/PYCARD	13	3.17295548654244
GO:0051271	negative regulation of cellular component movement	15/280	352/18862	0.000264778957137099	0.00387149577876632	0.00254147100394787	ADGRG1/ADIPOR1/AKT1/CX3CR1/DRD2/DUSP1/GATA3/GNRH1/KLF4/LDLRAD4/MIR449A/OSBPL8/PTEN/SLIT2/TGFB1	15	2.87063717532468
GO:0009309	amine biosynthetic process	5/280	39/18862	0.000264926968184699	0.00387149577876632	0.00254147100394787	GATA3/HDC/NR4A2/ODC1/SNCA	5	8.63644688644689
GO:0008361	regulation of cell size	10/280	173/18862	0.000268938356478075	0.00391367198255542	0.00256915787360029	AKT1/BDNF/CDK5/CLN8/CREB1/EPHA7/MAPT/MTPN/PTEN/RTN4	10	3.89388934764657
GO:0010212	response to ionizing radiation	9/280	142/18862	0.000275280604806745	0.00397272175733551	0.00260792151922179	CASP3/CDKN1A/EGR1/GATA3/IFI16/MYC/PRKDC/TLK2/TP53	9	4.26956740442656
GO:0072655	establishment of protein localization to mitochondrion	9/280	142/18862	0.000275280604806745	0.00397272175733551	0.00260792151922179	AKT1/BBC3/CASP8/FBXO7/GDAP1/MAPT/MFF/TP53/UBE2D3	9	4.26956740442656
GO:0034764	positive regulation of transmembrane transport	11/280	207/18862	0.000278439165294029	0.00398523216828244	0.00261613406767489	ADRB2/AKT1/ARC/CDK5/DRD1/DRD4/IRS2/NR4A3/OSBPL8/RGS9/SNCA	11	3.57974465148378
GO:0034767	positive regulation of ion transmembrane transport	11/280	207/18862	0.000278439165294029	0.00398523216828244	0.00261613406767489	ADRB2/AKT1/ARC/CDK5/DRD1/DRD4/IRS2/NR4A3/OSBPL8/RGS9/SNCA	11	3.57974465148378
GO:0044062	regulation of excretion	4/280	22/18862	0.000281564940943841	0.00401345436312573	0.00263466072867641	AVP/AVPR1A/DRD2/OXT	4	12.2480519480519
GO:1902105	regulation of leukocyte differentiation	13/280	279/18862	0.00028936474681085	0.00410779832411484	0.00269659349444784	CASP8/CREB1/FBXO7/FOS/FOXP1/GATA2/GATA3/IFNA2/JUN/MYC/NFATC2/PRKDC/TGFB1	13	3.13883768561188
GO:0090257	regulation of muscle system process	12/280	243/18862	0.000291648882275019	0.00412339354696145	0.00270683108966417	ADRB2/DDX39B/DOCK5/GTF2IRD1/HDAC4/ITGA2/KLF4/MTPN/NR4A3/OXT/OXTR/RGS2	12	3.32663139329806
GO:0051897	positive regulation of protein kinase B signaling	10/280	175/18862	0.000294905659774069	0.00415255823762839	0.00272597645876819	AKR1C3/CX3CR1/GATA3/IAPP/IRS2/OSBPL8/PDGFRA/PIK3CA/RTN4/TGFB1	10	3.84938775510204
GO:0014074	response to purine-containing compound	9/280	144/18862	0.000305411727894948	0.00427067634324562	0.00280351593126714	ASS1/DUSP1/FOS/FOSL1/JUN/OXT/PTEN/RAPGEF2/SLC6A4	9	4.21026785714286
GO:0062012	regulation of small molecule metabolic process	17/280	437/18862	0.000305749973970144	0.00427067634324562	0.00280351593126714	ADIPOR1/AKR1C3/AKT1/AVP/AVPR1A/EGR1/HDAC4/IRS2/NR4A3/NUP43/ODC1/PLIN5/POMC/PSMD13/SLC4A1/SNCA/TP53	17	2.6205786204642
GO:0010631	epithelial cell migration	15/280	357/18862	0.00030762310323802	0.00427965261224734	0.00280940846704533	ADIPOR1/AKT1/CDH5/DOCK5/FOXP1/GATA2/GATA3/ITGA2/KLF4/PIK3CA/PRKD1/PTEN/RTN4/SLIT2/TGFB1	15	2.83043217286915
GO:0051235	maintenance of location	14/280	319/18862	0.000314108356246715	0.00433671268124461	0.00284686595612105	ABHD5/AKT1/CDK5/DRD1/DRD2/FKBP1A/FTH1/HNRNPU/IL6/JPH1/OSBPL8/PLIN5/SNCA/TRPA1	14	2.9564263322884
GO:0003018	vascular process in circulatory system	12/280	245/18862	0.000314218400136182	0.00433671268124461	0.00284686595612105	ADRB2/AKT1/AVP/AVPR1A/CDH5/DOCK5/DRD1/OXTR/RGS2/SLC6A4/SLIT2/TGFB1	12	3.29947521865889
GO:0046651	lymphocyte proliferation	13/280	282/18862	0.000320691716760917	0.00440856043831805	0.00289403092845612	CASP3/CD24/CD3E/CDKN1A/GNRH1/HLA-A/IFNA2/IL1A/IL6/IRS2/NFATC2/PYCARD/TP53	13	3.10544579533941
GO:0007565	female pregnancy	10/280	177/18862	0.000322936982225476	0.00442194812669373	0.00290281937193145	AKT1/FOS/FOSL1/GJB2/GNRH1/ITGA2/OXT/OXTR/PGR/RGS2	10	3.80589184826473
GO:0042063	gliogenesis	13/280	283/18862	0.000331757031500567	0.00452435224348403	0.00297004328443959	ADGRG1/AKT1/CDK5/CREB1/CX3CR1/DICER1/IL6/MAPT/NTRK2/PHOX2B/PTEN/RTN4/TGFB1	13	3.0944724886421
GO:0090132	epithelium migration	15/280	360/18862	0.000336095234070233	0.00452435224348403	0.00297004328443959	ADIPOR1/AKT1/CDH5/DOCK5/FOXP1/GATA2/GATA3/ITGA2/KLF4/PIK3CA/PRKD1/PTEN/RTN4/SLIT2/TGFB1	15	2.80684523809524
GO:1900273	positive regulation of long-term synaptic potentiation	4/280	23/18862	0.000336884135367719	0.00452435224348403	0.00297004328443959	CREB1/DRD2/NPTN/NRGN	4	11.7155279503106
GO:0015718	monocarboxylic acid transport	10/280	178/18862	0.000337766111698979	0.00452435224348403	0.00297004328443959	AVP/AVPR1A/CLN8/DRD2/DRD4/NTRK2/OXT/SLC6A8/SLCO1A2/SLCO1B1	10	3.78451043338684
GO:0002700	regulation of production of molecular mediator of immune response	9/280	146/18862	0.000338220696752688	0.00452435224348403	0.00297004328443959	CD160/CGAS/GATA3/HLA-A/IFNA2/IL6/NR4A3/PRKDC/TGFB1	9	4.15259295499022
GO:0070585	protein localization to mitochondrion	9/280	146/18862	0.000338220696752688	0.00452435224348403	0.00297004328443959	AKT1/BBC3/CASP8/FBXO7/GDAP1/MAPT/MFF/TP53/UBE2D3	9	4.15259295499022
GO:0050870	positive regulation of T cell activation	11/280	212/18862	0.000341462722224655	0.00455021972374463	0.00298702417626649	AKT1/CD160/CD24/CD3E/CYRIB/GATA3/HLA-A/IL1A/IL6/PIK3CA/PYCARD	11	3.4953167115903
GO:0032943	mononuclear cell proliferation	13/280	285/18862	0.000354867051877808	0.00471079239095808	0.00309243324838476	CASP3/CD24/CD3E/CDKN1A/GNRH1/HLA-A/IFNA2/IL1A/IL6/IRS2/NFATC2/PYCARD/TP53	13	3.07275689223058
GO:0006352	DNA-templated transcription, initiation	12/280	249/18862	0.000363826551060746	0.00481136404786796	0.00315845422954076	CCNB1/CDKN1A/CREB1/FOSL1/JUN/NR3C1/NR4A2/NR4A3/PGR/PTEN/SMARCA5/TP53	12	3.24647160068847
GO:0050803	regulation of synapse structure or activity	11/280	214/18862	0.000369831061378589	0.00487224405861641	0.00319841934661148	ARC/BDNF/CDK5/DRD2/EPHA7/GRIN2B/NTRK2/OXT/OXTR/PTEN/SNCA	11	3.46265020026702
GO:0070665	positive regulation of leukocyte proliferation	9/280	148/18862	0.000373887893159945	0.00490710223551052	0.00322130224533831	CD24/CD3E/CDKN1A/HLA-A/IL1A/IL6/IRS2/NFATC2/PYCARD	9	4.09647683397683
GO:0008542	visual learning	5/280	42/18862	0.000377482845563383	0.00493565916116333	0.00324004864276604	CDK5/CREB1/DRD1/DRD2/NPTN	5	8.01955782312925
GO:0002761	regulation of myeloid leukocyte differentiation	8/280	118/18862	0.000381415089273604	0.00494985701676714	0.00324936892629397	CASP8/CREB1/FOS/FOXP1/GATA2/JUN/MYC/TGFB1	8	4.56707021791768
GO:0051101	regulation of DNA binding	8/280	118/18862	0.000381415089273604	0.00494985701676714	0.00324936892629397	GATA3/GZMA/IFI16/ITGA2/JUN/KLF4/PLAUR/TGFB1	8	4.56707021791768
GO:0090130	tissue migration	15/280	365/18862	0.000388595414999941	0.0050242931352037	0.00329823304689834	ADIPOR1/AKT1/CDH5/DOCK5/FOXP1/GATA2/GATA3/ITGA2/KLF4/PIK3CA/PRKD1/PTEN/RTN4/SLIT2/TGFB1	15	2.76839530332681
GO:0006309	apoptotic DNA fragmentation	4/280	24/18862	0.000399569189617093	0.00514361577782553	0.00337656324630113	APAF1/CASP3/DICER1/IL6	4	11.227380952381
GO:0071479	cellular response to ionizing radiation	6/280	65/18862	0.000402089930864053	0.00514361577782553	0.00337656324630113	CDKN1A/EGR1/GATA3/IFI16/TLK2/TP53	6	6.21824175824176
GO:0001101	response to acid chemical	8/280	119/18862	0.00040373982384887	0.00514361577782553	0.00337656324630113	ASS1/AVPR1A/CASP3/COL4A1/CREB1/NTRK2/PDGFRA/PIK3CA	8	4.52869147659064
GO:2000134	negative regulation of G1/S transition of mitotic cell cycle	8/280	119/18862	0.00040373982384887	0.00514361577782553	0.00337656324630113	CCNB1/CDKN1A/CDKN1B/FBXO7/KLF4/PRKDC/PTEN/TP53	8	4.52869147659064
GO:0050769	positive regulation of neurogenesis	11/280	217/18862	0.000416082215445869	0.00526091342029115	0.00345356411991511	BDNF/CX3CR1/DICER1/DRD2/IL6/MAN2A1/MAPT/NPTN/NTRK2/SLIT2/TGFB1	11	3.41477946017116
GO:0097191	extrinsic apoptotic signaling pathway	11/280	217/18862	0.000416082215445869	0.00526091342029115	0.00345356411991511	AKT1/CASP3/CASP8/IFI6/IL1A/PHIP/PTEN/PYCARD/TGFB1/TNFRSF10B/TNFSF10	11	3.41477946017116
GO:0045927	positive regulation of growth	12/280	253/18862	0.000419910534377717	0.00526091342029115	0.00345356411991511	AKT1/AVP/AVPR1A/BDNF/CCNB1/CREB1/DDX39B/DRD2/MAPT/MTPN/PRKDC/YBX3	12	3.19514398644833
GO:0042220	response to cocaine	5/280	43/18862	0.000422022669425311	0.00526091342029115	0.00345356411991511	CDK5/DRD2/DRD4/OXT/OXTR	5	7.83305647840531
GO:0046189	phenol-containing compound biosynthetic process	5/280	43/18862	0.000422022669425311	0.00526091342029115	0.00345356411991511	GATA3/HDC/NR4A2/RAPGEF2/SNCA	5	7.83305647840531
GO:0046677	response to antibiotic	5/280	43/18862	0.000422022669425311	0.00526091342029115	0.00345356411991511	CASP3/CASP8/CCR4/GJB2/TP53	5	7.83305647840531
GO:0050805	negative regulation of synaptic transmission	6/280	66/18862	0.000436866959003239	0.00542651172647595	0.00356227230856401	ARC/DRD2/MAPT/MTMR2/PTEN/SLC6A4	6	6.12402597402597
GO:1901655	cellular response to ketone	7/280	92/18862	0.000440470013687653	0.00544210506507035	0.00357250866684955	AKR1C3/AKT1/ASS1/GJB2/KLF4/NR3C1/USP8	7	5.12554347826087
GO:0030336	negative regulation of cell migration	14/280	330/18862	0.000441251762032731	0.00544210506507035	0.00357250866684955	ADGRG1/ADIPOR1/AKT1/CX3CR1/DRD2/DUSP1/GNRH1/KLF4/LDLRAD4/MIR449A/OSBPL8/PTEN/SLIT2/TGFB1	14	2.85787878787879
GO:0031330	negative regulation of cellular catabolic process	12/280	255/18862	0.000450585318472022	0.00553758211182223	0.00363518525484774	AKT1/GABARAPL2/HNRNPU/MTMR2/PABPC1/PIK3CA/PLIN5/SNCA/TLK2/TP53/YBX1/YBX3	12	3.17008403361345
GO:1903131	mononuclear cell differentiation	16/280	411/18862	0.000454288826236377	0.00556343851285253	0.00365215887363492	CD3E/EGR1/FBXO7/FOXP1/GATA3/HDAC4/IFI16/IFNA2/IL1A/IL6/JUN/MYC/NFATC2/POU2AF1/PRKDC/TP53	16	2.62245394508168
GO:0030308	negative regulation of cell growth	10/280	185/18862	0.000458320205991435	0.00559304337905738	0.00367159319910882	ADIPOR1/CDK5/CDKN1A/CDKN1B/EPHA7/RGS2/RTN4/SLIT2/TGFB1/TP53	10	3.64131274131274
GO:0003012	muscle system process	17/280	453/18862	0.000461185504441753	0.00559304337905738	0.00367159319910882	ADRB2/DDX39B/DOCK5/DRD2/GTF2IRD1/HDAC4/ITGA2/KLF4/MTPN/MYL12A/MYL4/NR4A3/OXT/OXTR/PIK3CA/RGS2/SLC6A8	17	2.52801955219174
GO:0010632	regulation of epithelial cell migration	13/280	293/18862	0.000461530606609968	0.00559304337905738	0.00367159319910882	ADIPOR1/AKT1/DOCK5/FOXP1/GATA2/GATA3/ITGA2/KLF4/PRKD1/PTEN/RTN4/SLIT2/TGFB1	13	2.9888590931253
GO:0090659	walking behavior	4/280	25/18862	0.000470159636099246	0.0056219233595323	0.00369055166817759	CLN8/DRD1/DRD2/SPG11	4	10.7782857142857
GO:0002367	cytokine production involved in immune response	7/280	93/18862	0.000470379441524986	0.0056219233595323	0.00369055166817759	CD160/GATA3/HLA-A/IFNA2/IL6/NR4A3/TGFB1	7	5.07043010752688
GO:0007631	feeding behavior	7/280	93/18862	0.000470379441524986	0.0056219233595323	0.00369055166817759	DRD2/FOS/IAPP/NR4A3/NTRK2/OXT/OXTR	7	5.07043010752688
GO:0051591	response to cAMP	7/280	93/18862	0.000470379441524986	0.0056219233595323	0.00369055166817759	ASS1/DUSP1/FOS/FOSL1/JUN/OXT/RAPGEF2	7	5.07043010752688
GO:0050670	regulation of lymphocyte proliferation	11/280	221/18862	0.000485217252031159	0.00577940274850812	0.00379393013574472	CASP3/CD24/CD3E/CDKN1A/GNRH1/HLA-A/IL1A/IL6/IRS2/NFATC2/PYCARD	11	3.35297349709114
GO:2001236	regulation of extrinsic apoptotic signaling pathway	9/280	154/18862	0.000499960603193354	0.00593468593142145	0.00389586688818533	AKT1/CASP8/IFI6/IL1A/PHIP/PTEN/PYCARD/TNFRSF10B/TNFSF10	9	3.93687384044527
GO:0051937	catecholamine transport	6/280	68/18862	0.000513431233608434	0.00607385656629297	0.00398722644359718	DRD1/DRD2/DRD4/OXT/OXTR/SNCA	6	5.94390756302521
GO:0032944	regulation of mononuclear cell proliferation	11/280	223/18862	0.000523238056722486	0.00616888800434171	0.00404961050858545	CASP3/CD24/CD3E/CDKN1A/GNRH1/HLA-A/IL1A/IL6/IRS2/NFATC2/PYCARD	11	3.32290198590647
GO:0051053	negative regulation of DNA metabolic process	8/280	124/18862	0.000531875656598985	0.00622849674630057	0.00408874109219635	CDKN1A/CGAS/DUSP1/GATA3/GZMA/HNRNPU/TP53/ZNF91	8	4.34608294930876
GO:1902807	negative regulation of cell cycle G1/S phase transition	8/280	124/18862	0.000531875656598985	0.00622849674630057	0.00408874109219635	CCNB1/CDKN1A/CDKN1B/FBXO7/KLF4/PRKDC/PTEN/TP53	8	4.34608294930876
GO:0071248	cellular response to metal ion	10/280	189/18862	0.000541948822374729	0.00630806837151409	0.00414097645283558	ADGRV1/AKR1C3/AKT1/CCNB1/CDKN1B/CREB1/FOS/JUN/SNCA/UBE2D3	10	3.56424792139078
GO:0050920	regulation of chemotaxis	11/280	224/18862	0.000543163182274732	0.00630806837151409	0.00414097645283558	AKIRIN1/CCR4/CXCL8/CYRIB/DUSP1/IL6/ITGA2/PDGFRA/PRKD1/SLIT2/TGFB1	11	3.30806760204082
GO:0040013	negative regulation of locomotion	15/280	377/18862	0.000544111705420997	0.00630806837151409	0.00414097645283558	ADGRG1/ADIPOR1/AKT1/CX3CR1/DRD2/DUSP1/GATA3/GNRH1/KLF4/LDLRAD4/MIR449A/OSBPL8/PTEN/SLIT2/TGFB1	15	2.68027661993179
GO:0071880	adenylate cyclase-activating adrenergic receptor signaling pathway	4/280	26/18862	0.000549200720446975	0.00634591397247368	0.00416582046738761	ADRB2/DRD1/DRD2/RAPGEF2	4	10.3637362637363
GO:0014823	response to activity	6/280	69/18862	0.000555428821607521	0.00637551630874904	0.00418525313207126	CREB1/IL6/ITGA2/OXT/PRKDC/PTEN	6	5.85776397515528
GO:0071229	cellular response to acid chemical	6/280	69/18862	0.000555428821607521	0.00637551630874904	0.00418525313207126	ASS1/AVPR1A/COL4A1/NTRK2/PDGFRA/PIK3CA	6	5.85776397515528
GO:0060538	skeletal muscle organ development	9/280	157/18862	0.00057499380843027	0.00657838311092262	0.00431842649059991	AKIRIN1/ASS1/CDK5/EGR1/FOS/HDAC4/PHOX2B/TGFB1/YBX3	9	3.86164695177434
GO:0010823	negative regulation of mitochondrion organization	5/280	46/18862	0.000579592087431375	0.00660925009864368	0.00433868934474082	AKT1/AVP/IAPP/MAPT/TP53	5	7.3222049689441
GO:2001235	positive regulation of apoptotic signaling pathway	8/280	126/18862	0.000591553788852943	0.00672360809683182	0.00441376046791205	APAF1/BBC3/MIR449A/PLEKHF1/PTEN/PYCARD/TNFSF10/TP53	8	4.27709750566893
GO:0010517	regulation of phospholipase activity	6/280	70/18862	0.000600047313132542	0.00679793014682404	0.00446254970747294	AVPR1A/BDNF/NTRK2/PDGFRA/RGS2/SNCA	6	5.77408163265306
GO:0043502	regulation of muscle adaptation	7/280	97/18862	0.00060661009026306	0.0068499671881004	0.00449670979419199	DDX39B/GTF2IRD1/HDAC4/KLF4/MTPN/NR4A3/RGS2	7	4.86134020618557
GO:0014066	regulation of phosphatidylinositol 3-kinase signaling	8/280	127/18862	0.000623358829746959	0.0070163171840127	0.00460591143492132	IRS2/KLF4/MIR449A/NTRK2/PDGFRA/PIK3CA/PIP4K2A/PTEN	8	4.24341957255343
GO:0034614	cellular response to reactive oxygen species	9/280	159/18862	0.000629959433763763	0.00706773842138828	0.00463966727277963	AKR1C3/AKT1/FOS/IL6/JUN/KLF4/MAPT/NR4A3/PDGFRA	9	3.81307277628032
GO:0007632	visual behavior	5/280	47/18862	0.00064081411084318	0.00714343422279674	0.00468935832125121	CDK5/CREB1/DRD1/DRD2/NPTN	5	7.16641337386018
GO:0009409	response to cold	5/280	47/18862	0.00064081411084318	0.00714343422279674	0.00468935832125121	ADRB2/CASP8/FOS/GMPR/TRPA1	5	7.16641337386018
GO:0019217	regulation of fatty acid metabolic process	7/280	98/18862	0.000645130388684202	0.0071685734563695	0.00470586115034819	ADIPOR1/AKT1/AVP/AVPR1A/IRS2/NR4A3/PLIN5	7	4.81173469387755
GO:0051091	positive regulation of DNA-binding transcription factor activity	12/280	266/18862	0.000655194997259696	0.00725722356837332	0.00476405614836165	AKT1/CX3CR1/FOSL1/HDAC4/IL6/LRRFIP1/MTPN/NHLH2/PRKD1/PTEN/PYCARD/S100A12	12	3.0389903329753
GO:0031331	positive regulation of cellular catabolic process	15/280	384/18862	0.000657337458876678	0.00725784026023202	0.0047644609801287	ABHD5/ADRB2/AKT1/CDC20B/FBXO7/IL6/IRS2/PABPC1/PIP4K2A/PLEKHF1/PLIN5/PRKD1/PTEN/SNCA/SUMO2	15	2.63141741071429
GO:0098657	import into cell	11/280	230/18862	0.00067649689120788	0.0074457474291804	0.00488781398077912	AKT1/ARC/CLN8/DRD1/DRD2/DRD4/IRS2/RGS2/SLC6A4/SLC9A6/SNCA	11	3.2217701863354
GO:0007626	locomotory behavior	9/280	161/18862	0.000689149953279509	0.00751367880095966	0.00493240801406783	AVP/CLN8/DRD1/DRD2/DRD4/EGR1/NR4A2/PTEN/SPG11	9	3.76570541259982
GO:0055067	monovalent inorganic cation homeostasis	9/280	161/18862	0.000689149953279509	0.00751367880095966	0.00493240801406783	AVP/AVPR1A/DRD2/IL1A/OXT/SLC4A1/SLC4A5/SLC4A7/SLC9A6	9	3.76570541259982
GO:1902904	negative regulation of supramolecular fiber organization	9/280	161/18862	0.000689149953279509	0.00751367880095966	0.00493240801406783	ADD3/CDH5/CYRIB/IAPP/MTPN/MYADM/PIK3CA/SLIT2/SNCA	9	3.76570541259982
GO:0043154	negative regulation of cysteine-type endopeptidase activity involved in apoptotic process	6/280	72/18862	0.000697591845450437	0.00758195137023943	0.00497722602888815	AKT1/AVP/IFI6/KLF4/PLAUR/SNCA	6	5.61369047619048
GO:0007599	hemostasis	14/280	346/18862	0.000703102643905055	0.00761804048442923	0.00500091698517811	FLI1/GATA2/GATA3/HBD/IFNA2/IL6/ITGA2/JMJD1C/MYL12A/PDGFRA/PIK3CA/PLAUR/SLC4A1/USF1	14	2.7257225433526
GO:2000191	regulation of fatty acid transport	5/280	48/18862	0.000706753146076792	0.00763381193184808	0.0050112702642712	AKT1/AVP/AVPR1A/IRS2/OXT	5	7.01711309523809
GO:0019932	second-messenger-mediated signaling	13/280	307/18862	0.000713792232141672	0.00768597332318494	0.00504551198147397	AVPR1A/CCR4/CD3E/CGAS/CX3CR1/CXCL8/GRIN2B/HDAC4/MAPT/NFATC2/RAPGEF2/RGS2/UBE2B	13	2.85255932992089
GO:0006939	smooth muscle contraction	7/280	100/18862	0.000727983849836601	0.00781459206707314	0.00512994467282517	ADRB2/DOCK5/DRD2/ITGA2/OXT/OXTR/RGS2	7	4.7155
GO:0014044	Schwann cell development	4/280	28/18862	0.000734837630815514	0.00783977079747348	0.00514647342989619	AKT1/CDK5/DICER1/NTRK2	4	9.6234693877551
GO:0071480	cellular response to gamma radiation	4/280	28/18862	0.000734837630815514	0.00783977079747348	0.00514647342989619	CDKN1A/EGR1/TLK2/TP53	4	9.6234693877551
GO:0034250	positive regulation of cellular amide metabolic process	9/280	163/18862	0.000752806105001506	0.00800691019325761	0.00525619327779902	CASP3/DDX39B/DHX29/IL6/ITGA2/PABPC1/PRKDC/RPS9/YBX3	9	3.71950043821209
GO:0000079	regulation of cyclin-dependent protein serine/threonine kinase activity	7/280	101/18862	0.00077245272882736	0.0081908249721389	0.00537692544552806	AKT1/CASP3/CCNB1/CDKN1A/CDKN1B/FBXO7/PTEN	7	4.66881188118812
GO:0007422	peripheral nervous system development	6/280	74/18862	0.000806975564086144	0.00850503336936851	0.00558318978788787	AKT1/BDNF/CDK5/DICER1/NTRK2/UGT8	6	5.46196911196911
GO:0071260	cellular response to mechanical stimulus	6/280	74/18862	0.000806975564086144	0.00850503336936851	0.00558318978788787	AKT1/CASP8/HDAC4/ITGA2/MTPN/TNFRSF10B	6	5.46196911196911
GO:0045639	positive regulation of myeloid cell differentiation	7/280	102/18862	0.000819042212674254	0.00860612935251074	0.00564955496673702	CASP8/CREB1/FOS/GATA2/JUN/PRKDC/TGFB1	7	4.62303921568627
GO:0070661	leukocyte proliferation	13/280	312/18862	0.000828323563259137	0.00867743781028698	0.00569636591220377	CASP3/CD24/CD3E/CDKN1A/GNRH1/HLA-A/IFNA2/IL1A/IL6/IRS2/NFATC2/PYCARD/TP53	13	2.80684523809524
GO:0071549	cellular response to dexamethasone stimulus	4/280	29/18862	0.00084254261178485	0.00874072557374005	0.00573791161570236	ASS1/GJB2/NR3C1/USP8	4	9.29162561576355
GO:1903579	negative regulation of ATP metabolic process	4/280	29/18862	0.00084254261178485	0.00874072557374005	0.00573791161570236	HDAC4/SLC4A1/SNCA/TP53	4	9.29162561576355
GO:0045727	positive regulation of translation	8/280	133/18862	0.000844417421729919	0.00874072557374005	0.00573791161570236	DDX39B/DHX29/IL6/ITGA2/PABPC1/PRKDC/RPS9/YBX3	8	4.05198711063373
GO:0050768	negative regulation of neurogenesis	8/280	133/18862	0.000844417421729919	0.00874072557374005	0.00573791161570236	CDK5/DICER1/EPHA7/IL6/PTEN/RAPGEF2/RTN4/TP53	8	4.05198711063373
GO:0002931	response to ischemia	5/280	50/18862	0.000853689666149115	0.00878441615049297	0.00576659260628288	ARID1B/CX3CR1/EGR1/GJB2/TP53	5	6.73642857142857
GO:0045744	negative regulation of G protein-coupled receptor signaling pathway	5/280	50/18862	0.000853689666149115	0.00878441615049297	0.00576659260628288	ADRB2/CXCL8/DRD2/RGS2/SNCA	5	6.73642857142857
GO:0032651	regulation of interleukin-1 beta production	7/280	103/18862	0.000867823184135865	0.00887732068948394	0.00582758045322196	CASP8/CX3CR1/EGR1/FOXP1/IFI16/IL6/PYCARD	7	4.57815533980583
GO:2001237	negative regulation of extrinsic apoptotic signaling pathway	7/280	103/18862	0.000867823184135865	0.00887732068948394	0.00582758045322196	AKT1/CASP8/IFI6/IL1A/PHIP/TNFRSF10B/TNFSF10	7	4.57815533980583
GO:0071383	cellular response to steroid hormone stimulus	10/280	201/18862	0.000871899302904433	0.00889286151173495	0.00583778233677949	AKR1C3/ASS1/FOXP1/GJB2/HNRNPU/KCTD6/NR3C1/NR4A3/PGR/USP8	10	3.35145700071073
GO:0000082	G1/S transition of mitotic cell cycle	12/280	275/18862	0.000875965148565827	0.0089082069786899	0.00584785597796023	AKT1/CCNB1/CDK5/CDKN1A/CDKN1B/FBXO7/KLF4/MYC/ORC3/PRKDC/PTEN/TP53	12	2.93953246753247
GO:0008584	male gonad development	8/280	134/18862	0.000886717250576081	0.00899126121721169	0.00590237752493331	ADGRG1/AKR1C3/GATA3/HOXA9/NHLH2/PDGFRA/TNFSF10/YBX3	8	4.02174840085288
GO:0042542	response to hydrogen peroxide	8/280	135/18862	0.000930700353866094	0.00937992037044473	0.00615751559683261	CASP3/DUSP1/FOSL1/IL6/JUN/KLF4/NR4A3/TRPA1	8	3.99195767195767
GO:0046546	development of primary male sexual characteristics	8/280	135/18862	0.000930700353866094	0.00937992037044473	0.00615751559683261	ADGRG1/AKR1C3/GATA3/HOXA9/NHLH2/PDGFRA/TNFSF10/YBX3	8	3.99195767195767
GO:0043112	receptor metabolic process	9/280	168/18862	0.000933137564167302	0.00937992037044473	0.00615751559683261	ARC/CDK5/CXCL8/DRD2/DRD4/MTMR2/SNCA/TGFB1/VLDLR	9	3.60880102040816
GO:0007517	muscle organ development	13/280	317/18862	0.000957921630428144	0.00956056631852604	0.00627610191727943	AKIRIN1/ASS1/CDK5/CREB1/EGR1/FKBP1A/FOS/HDAC4/JPH1/MTPN/PHOX2B/TGFB1/YBX3	13	2.76257323118522
GO:0034694	response to prostaglandin	4/280	30/18862	0.00096091453386841	0.00956056631852604	0.00627610191727943	AKR1C3/AKT1/GNRH1/OXT	4	8.98190476190476
GO:0070528	protein kinase C signaling	4/280	30/18862	0.00096091453386841	0.00956056631852604	0.00627610191727943	ADGRG1/ADGRV1/AVP/MYADM	4	8.98190476190476
GO:0032868	response to insulin	12/280	278/18862	0.000962104143612454	0.00956056631852604	0.00627610191727943	ADIPOR1/AKT1/EGR1/IRS2/OSBPL8/PHIP/PIK3CA/PIP4K2A/PRKDC/PTEN/TNFSF10/USF1	12	2.90781089414183
GO:1904029	regulation of cyclin-dependent protein kinase activity	7/280	105/18862	0.000972249042822636	0.00963385233885222	0.00632421104778017	AKT1/CASP3/CCNB1/CDKN1A/CDKN1B/FBXO7/PTEN	7	4.49095238095238
GO:0070663	regulation of leukocyte proliferation	11/280	241/18862	0.000991730448162418	0.00979897300769571	0.00643260568799128	CASP3/CD24/CD3E/CDKN1A/GNRH1/HLA-A/IL1A/IL6/IRS2/NFATC2/PYCARD	11	3.07471843509188
GO:0009615	response to virus	14/280	359/18862	0.00100336885693883	0.00988588352530669	0.00648965871686396	APOBEC3A/CGAS/FOSL1/GATA3/IFI16/IFI6/IFNA2/IL6/LYST/ODC1/POU2AF1/PYCARD/VAMP8/ZDHHC11	14	2.62701949860724
GO:0048639	positive regulation of developmental growth	9/280	170/18862	0.00101443776732123	0.00993863254857246	0.0065242861892357	AKT1/BDNF/CCNB1/CREB1/DDX39B/DRD2/MAPT/PRKDC/YBX3	9	3.56634453781513
GO:0051099	positive regulation of binding	9/280	170/18862	0.00101443776732123	0.00993863254857246	0.0065242861892357	BDNF/CDK5/FKBP1A/GATA3/ITGA2/KLF4/PLAUR/RAPGEF2/TGFB1	9	3.56634453781513
GO:0031644	regulation of neurological system process	8/280	137/18862	0.00102391026772368	0.0100032581773679	0.00656671014397596	ADRB2/AVP/AVPR1A/DICER1/ITGA2/MTMR2/OXT/PTEN	8	3.93368091762252
GO:0051090	regulation of DNA-binding transcription factor activity	16/280	444/18862	0.00103435339880518	0.0100769779300964	0.00661510400120429	AKT1/CX3CR1/FOS/FOSL1/HDAC4/IL6/JUN/KLF4/LRRFIP1/MAPK10/MTPN/NHLH2/PRKD1/PTEN/PYCARD/S100A12	16	2.42754182754183
GO:0006109	regulation of carbohydrate metabolic process	10/280	206/18862	0.00105107874348812	0.0102113180722114	0.00670329254520942	ADIPOR1/AKT1/HDAC4/IRS2/NUP43/POMC/SLC4A1/SNCA/TGFB1/TP53	10	3.27011095700416
GO:0002683	negative regulation of immune system process	15/280	403/18862	0.00107054963802826	0.0103628367300482	0.00680275804832619	AKT1/CASP3/CD160/DRD2/DUSP1/FBXO7/GATA2/GNRH1/HLA-A/IFI16/IFNA2/MYC/PRKDC/SLIT2/TGFB1	15	2.50735554767813
GO:0051961	negative regulation of nervous system development	8/280	138/18862	0.00107323588987471	0.0103628367300482	0.00680275804832619	CDK5/DICER1/EPHA7/IL6/PTEN/RAPGEF2/RTN4/TP53	8	3.90517598343685
GO:0043254	regulation of protein complex assembly	16/280	446/18862	0.00108391020523558	0.0103628367300482	0.00680275804832619	ADD3/ASAP1/CDH5/CREB1/CYRIB/IAPP/LDLRAD4/MAPT/MTPN/MYADM/PYCARD/RHOC/SLIT2/SNCA/TGFB1/TP53	16	2.41665598975016
GO:2000278	regulation of DNA biosynthetic process	7/280	107/18862	0.00108632085520407	0.0103628367300482	0.00680275804832619	CDKN1A/DDX39B/DUSP1/HNRNPU/KLF4/MYC/TP53	7	4.40700934579439
GO:0000737	DNA catabolic process, endonucleolytic	4/280	31/18862	0.00109051128326557	0.0103628367300482	0.00680275804832619	APAF1/CASP3/DICER1/IL6	4	8.69216589861751
GO:0030431	sleep	4/280	31/18862	0.00109051128326557	0.0103628367300482	0.00680275804832619	DRD2/FOS/OXT/OXTR	4	8.69216589861751
GO:0045907	positive regulation of vasoconstriction	4/280	31/18862	0.00109051128326557	0.0103628367300482	0.00680275804832619	AKT1/AVP/AVPR1A/OXTR	4	8.69216589861751
GO:0046856	phosphatidylinositol dephosphorylation	4/280	31/18862	0.00109051128326557	0.0103628367300482	0.00680275804832619	MTMR2/PTEN/SACM1L/SYNJ1	4	8.69216589861751
GO:0002720	positive regulation of cytokine production involved in immune response	5/280	53/18862	0.00111522777683353	0.0105688343537521	0.00693798665696811	CD160/GATA3/HLA-A/IL6/NR4A3	5	6.35512129380054
GO:0030902	hindbrain development	8/280	139/18862	0.00112444239971816	0.0105984028894844	0.00695739713304432	CD3E/CDK5/GATA2/MTPN/NHLH2/PHOX2B/SLC6A4/TP53	8	3.87708119218911
GO:0050921	positive regulation of chemotaxis	8/280	139/18862	0.00112444239971816	0.0105984028894844	0.00695739713304432	AKIRIN1/CCR4/CXCL8/IL6/ITGA2/PRKD1/SLIT2/TGFB1	8	3.87708119218911
GO:0042310	vasoconstriction	6/280	79/18862	0.00113849895624828	0.0107018901887338	0.00702533210839977	AKT1/AVP/AVPR1A/DOCK5/OXTR/SLC6A4	6	5.11627486437613
GO:0032611	interleukin-1 beta production	7/280	108/18862	0.00114716355537673	0.010754271821025	0.00705971840434709	CASP8/CX3CR1/EGR1/FOXP1/IFI16/IL6/PYCARD	7	4.3662037037037
GO:0015849	organic acid transport	13/280	324/18862	0.00116757941570473	0.0108440931652773	0.00711868226611983	AKT1/AVP/AVPR1A/CLN8/DRD2/DRD4/IRS2/NTRK2/OXT/RGS2/SLC27A3/SLCO1A2/SLCO1B1	13	2.70288800705467
GO:0002703	regulation of leukocyte mediated immunity	10/280	209/18862	0.0011723343962462	0.0108440931652773	0.00711868226611983	CD160/CYRIB/GATA2/GATA3/HLA-A/IFNA2/IL6/STXBP2/TGFB1/VAMP8	10	3.22317156527683
GO:0006836	neurotransmitter transport	10/280	209/18862	0.0011723343962462	0.0108440931652773	0.00711868226611983	CDK5/CLN8/DRD1/DRD2/DRD4/SLC6A4/SLC6A8/SNCA/STXBP2/SYNJ1	10	3.22317156527683
GO:0051651	maintenance of location in cell	10/280	209/18862	0.0011723343962462	0.0108440931652773	0.00711868226611983	AKT1/CDK5/DRD1/DRD2/FKBP1A/FTH1/HNRNPU/JPH1/SNCA/TRPA1	10	3.22317156527683
GO:0071219	cellular response to molecule of bacterial origin	10/280	209/18862	0.0011723343962462	0.0108440931652773	0.00711868226611983	AKT1/ASS1/CX3CR1/CXCL8/CYRIB/IL1A/IL6/PYCARD/TGFB1/TLR1	10	3.22317156527683
GO:0009896	positive regulation of catabolic process	16/280	450/18862	0.00118908425428285	0.0109698542079463	0.00720123899913305	ABHD5/ADRB2/AKT1/CDC20B/CDKN1B/FBXO7/IL6/IRS2/PABPC1/PIP4K2A/PLEKHF1/PLIN5/PRKD1/PTEN/SNCA/SUMO2	16	2.3951746031746
GO:2000045	regulation of G1/S transition of mitotic cell cycle	9/280	174/18862	0.00119427530808582	0.0109885966177844	0.0072135425876863	AKT1/CCNB1/CDKN1A/CDKN1B/FBXO7/KLF4/PRKDC/PTEN/TP53	9	3.48435960591133
GO:0055078	sodium ion homeostasis	5/280	54/18862	0.0012143262478314	0.0111436060421045	0.0073152996293468	AVP/AVPR1A/DRD2/IL1A/OXT	5	6.23743386243386
GO:0010165	response to X-ray	4/280	32/18862	0.00123189042676942	0.011186722987739	0.0073436040556902	CASP3/CDKN1A/GATA3/TP53	4	8.42053571428571
GO:0050974	detection of mechanical stimulus involved in sensory perception	4/280	32/18862	0.00123189042676942	0.011186722987739	0.0073436040556902	ADGRV1/CHRNA9/ITGA2/TRPA1	4	8.42053571428571
GO:0051385	response to mineralocorticoid	4/280	32/18862	0.00123189042676942	0.011186722987739	0.0073436040556902	AVPR1A/CDKN1A/FOS/FOSL1	4	8.42053571428571
GO:0098801	regulation of renal system process	4/280	32/18862	0.00123189042676942	0.011186722987739	0.0073436040556902	AVP/AVPR1A/DRD2/OXT	4	8.42053571428571
GO:0010634	positive regulation of epithelial cell migration	9/280	175/18862	0.00124303631311478	0.0112585424401385	0.00739075044722026	AKT1/DOCK5/FOXP1/GATA2/GATA3/ITGA2/PRKD1/RTN4/TGFB1	9	3.46444897959184
GO:0048872	homeostasis of number of cells	11/280	249/18862	0.00129024841278551	0.0116539325117775	0.00765030707849198	ADGRG1/AHSP/AKT1/ALAS2/CASP3/CCR4/GATA2/GATA3/IL6/PRKDC/SLC4A1	11	2.9759323006311
GO:0048839	inner ear development	9/280	176/18862	0.00129339216490687	0.0116539325117775	0.00765030707849198	ADGRV1/CHRNA9/GATA2/GATA3/GJB2/PCDH15/PHOX2B/SLC4A7/USH2A	9	3.44476461038961
GO:0140353	lipid export from cell	6/280	81/18862	0.00129695013033378	0.0116557947113718	0.00765152953269134	AVP/AVPR1A/CYP19A1/NTRK2/OXT/POMC	6	4.98994708994709
GO:0044262	cellular carbohydrate metabolic process	12/280	288/18862	0.00130181532997323	0.0116693652516673	0.00766043801061297	ADIPOR1/AKT1/GNPTG/HDAC4/IRS2/MTMR2/POMC/PTEN/SLC4A1/SNCA/SYNJ1/TP53	12	2.80684523809524
GO:0071385	cellular response to glucocorticoid stimulus	5/280	55/18862	0.00131978771742115	0.0118000557357089	0.00774623071055734	ASS1/GJB2/HNRNPU/NR3C1/USP8	5	6.12402597402597
GO:2001257	regulation of cation channel activity	9/280	177/18862	0.00134538083540766	0.0119980372962765	0.00787619711740679	ADRB2/ARC/CDK5/DRD2/DRD4/FKBP1A/GRIN2B/JPH1/RGS9	9	3.42530266343826
GO:0006970	response to osmotic stress	6/280	82/18862	0.00138222921765739	0.0122003693761091	0.00800901945364264	AVP/CASP3/ITGA2/OXT/TP53/YBX3	6	4.92909407665505
GO:2000177	regulation of neural precursor cell proliferation	6/280	82/18862	0.00138222921765739	0.0122003693761091	0.00800901945364264	ADGRG1/CX3CR1/DRD2/GATA2/SLC6A4/TP53	6	4.92909407665505
GO:0002724	regulation of T cell cytokine production	4/280	33/18862	0.00138560836790198	0.0122003693761091	0.00800901945364264	GATA3/HLA-A/IFNA2/IL6	4	8.16536796536796
GO:0030262	apoptotic nuclear changes	4/280	33/18862	0.00138560836790198	0.0122003693761091	0.00800901945364264	APAF1/CASP3/DICER1/IL6	4	8.16536796536796
GO:0046320	regulation of fatty acid oxidation	4/280	33/18862	0.00138560836790198	0.0122003693761091	0.00800901945364264	AKT1/IRS2/NR4A3/PLIN5	4	8.16536796536796
GO:0010675	regulation of cellular carbohydrate metabolic process	8/280	144/18862	0.00141050746057498	0.0123882448178782	0.00813235162676003	ADIPOR1/AKT1/HDAC4/IRS2/POMC/SLC4A1/SNCA/TP53	8	3.74246031746032
GO:0021782	glial cell development	7/280	112/18862	0.00141774049009943	0.012420406610997	0.00815346446513501	AKT1/CDK5/DICER1/IL6/MAPT/NTRK2/PTEN	7	4.21026785714286
GO:1903706	regulation of hemopoiesis	15/280	415/18862	0.00143091829744319	0.012450002241109	0.00817289272750986	CASP8/CREB1/FBXO7/FOS/FOXP1/GATA2/GATA3/HOXA9/IFNA2/JUN/MYC/NFATC2/NR4A3/PRKDC/TGFB1	15	2.43485370051635
GO:0032731	positive regulation of interleukin-1 beta production	5/280	56/18862	0.00143185764705106	0.012450002241109	0.00817289272750986	CASP8/EGR1/IFI16/IL6/PYCARD	5	6.01466836734694
GO:0043388	positive regulation of DNA binding	5/280	56/18862	0.00143185764705106	0.012450002241109	0.00817289272750986	GATA3/ITGA2/KLF4/PLAUR/TGFB1	5	6.01466836734694
GO:1904705	regulation of vascular smooth muscle cell proliferation	6/280	83/18862	0.00147172089350824	0.0126904030011603	0.00833070552026778	CDKN1A/CDKN1B/DDX39B/JUN/NR4A3/PTEN	6	4.8697074010327
GO:1990874	vascular smooth muscle cell proliferation	6/280	83/18862	0.00147172089350824	0.0126904030011603	0.00833070552026778	CDKN1A/CDKN1B/DDX39B/JUN/NR4A3/PTEN	6	4.8697074010327
GO:0002262	myeloid cell homeostasis	8/280	145/18862	0.00147410086614973	0.0126904030011603	0.00833070552026778	AHSP/ALAS2/CASP3/GATA2/GATA3/IL6/PRKDC/SLC4A1	8	3.71665024630542
GO:1903169	regulation of calcium ion transmembrane transport	8/280	145/18862	0.00147410086614973	0.0126904030011603	0.00833070552026778	CDK5/DRD1/DRD2/DRD4/FKBP1A/JPH1/RGS9/SNCA	8	3.71665024630542
GO:0071241	cellular response to inorganic substance	10/280	216/18862	0.00150010730017372	0.0128824029382819	0.00845674524776294	ADGRV1/AKR1C3/AKT1/CCNB1/CDKN1B/CREB1/FOS/JUN/SNCA/UBE2D3	10	3.11871693121693
GO:0042180	cellular ketone metabolic process	11/280	254/18862	0.00151176843516221	0.0129505680233846	0.00850149270382895	ADIPOR1/AKR1C3/AKT1/AVP/AVPR1A/EGR1/IRS2/NR4A3/ODC1/PLIN5/PSMD13	11	2.91735095613048
GO:0031295	T cell costimulation	5/280	57/18862	0.00155078348137401	0.0131082682002582	0.00860501610918558	AKT1/CD160/CD24/CD3E/PIK3CA	5	5.90914786967419
GO:0072431	signal transduction involved in mitotic G1 DNA damage checkpoint	5/280	57/18862	0.00155078348137401	0.0131082682002582	0.00860501610918558	CCNB1/CDKN1A/CDKN1B/PRKDC/TP53	5	5.90914786967419
GO:1902400	intracellular signal transduction involved in G1 DNA damage checkpoint	5/280	57/18862	0.00155078348137401	0.0131082682002582	0.00860501610918558	CCNB1/CDKN1A/CDKN1B/PRKDC/TP53	5	5.90914786967419
GO:0035510	DNA dealkylation	4/280	34/18862	0.00155221954523565	0.0131082682002582	0.00860501610918558	APOBEC3A/ASCC2/GATA3/TET2	4	7.92521008403361
GO:0045777	positive regulation of blood pressure	4/280	34/18862	0.00155221954523565	0.0131082682002582	0.00860501610918558	AVP/AVPR1A/OXT/OXTR	4	7.92521008403361
GO:0015711	organic anion transport	14/280	376/18862	0.00155279082763266	0.0131082682002582	0.00860501610918558	AVP/AVPR1A/CLN8/DRD2/DRD4/NTRK2/OXT/RGS2/SLC4A1/SLC4A5/SLC4A7/SLC6A8/SLCO1A2/SLCO1B1	14	2.50824468085106
GO:0043409	negative regulation of MAPK cascade	9/280	181/18862	0.00157044039190198	0.0132251614601334	0.00868175152296518	AKT1/CHRNA9/DUSP1/DUSP5/DUSP6/KLF4/MYC/PTEN/RGS2	9	3.34960536700868
GO:0007519	skeletal muscle tissue development	8/280	147/18862	0.00160810804537721	0.0135096613087486	0.00886851347679423	AKIRIN1/CDK5/EGR1/FOS/HDAC4/PHOX2B/TGFB1/YBX3	8	3.66608357628766
GO:0030004	cellular monovalent inorganic cation homeostasis	7/280	115/18862	0.00165150728354682	0.013807553683115	0.00906406704962816	AVP/AVPR1A/IL1A/SLC4A1/SLC4A5/SLC4A7/SLC9A6	7	4.1004347826087
GO:0030218	erythrocyte differentiation	7/280	115/18862	0.00165150728354682	0.013807553683115	0.00906406704962816	AHSP/ALAS2/CASP3/GATA2/GATA3/PRKDC/SLC4A1	7	4.1004347826087
GO:0002699	positive regulation of immune effector process	10/280	219/18862	0.00166166721034531	0.0138591811932398	0.00909795829670324	CD160/CYRIB/GATA2/GATA3/HLA-A/IL6/NR4A3/STXBP2/TGFB1/VAMP8	10	3.07599478147423
GO:0002763	positive regulation of myeloid leukocyte differentiation	5/280	58/18862	0.00167681445012504	0.0138856206131783	0.00911531464240905	CASP8/CREB1/FOS/JUN/TGFB1	5	5.80726600985222
GO:0035306	positive regulation of dephosphorylation	5/280	58/18862	0.00167681445012504	0.0138856206131783	0.00911531464240905	CDCA2/CDH5/ITGA2/PPP1R12A/TGFB1	5	5.80726600985222
GO:2000351	regulation of endothelial cell apoptotic process	5/280	58/18862	0.00167681445012504	0.0138856206131783	0.00911531464240905	AKR1C3/CD160/CDH5/GATA2/GATA3	5	5.80726600985222
GO:0045637	regulation of myeloid cell differentiation	11/280	258/18862	0.00171062126856669	0.0141319258244061	0.00927700345423468	CASP8/CREB1/FOS/FOXP1/GATA2/HOXA9/JUN/MYC/NR4A3/PRKDC/TGFB1	11	2.87212070874862
GO:0006921	cellular component disassembly involved in execution phase of apoptosis	4/280	35/18862	0.0017322756714999	0.0142348400205321	0.00934456221195909	APAF1/CASP3/DICER1/IL6	4	7.69877551020408
GO:0021955	central nervous system neuron axonogenesis	4/280	35/18862	0.0017322756714999	0.0142348400205321	0.00934456221195909	NR4A2/PHOX2B/PTEN/SLIT2	4	7.69877551020408
GO:0044843	cell cycle G1/S phase transition	12/280	298/18862	0.00173535715028913	0.0142348400205321	0.00934456221195909	AKT1/CCNB1/CDK5/CDKN1A/CDKN1B/FBXO7/KLF4/MYC/ORC3/PRKDC/PTEN/TP53	12	2.71265580057526
GO:1904062	regulation of cation transmembrane transport	13/280	340/18862	0.00179367306536637	0.0146785762855158	0.00963585604651307	ADRB2/ARC/CDK5/DRD1/DRD2/DRD4/FKBP1A/GRIN2B/JPH1/PTEN/RGS2/RGS9/SNCA	13	2.57569327731092
GO:0031294	lymphocyte costimulation	5/280	59/18862	0.00181020137091346	0.0147100008598996	0.00965648493239375	AKT1/CD160/CD24/CD3E/PIK3CA	5	5.70883777239709
GO:1902402	signal transduction involved in mitotic DNA damage checkpoint	5/280	59/18862	0.00181020137091346	0.0147100008598996	0.00965648493239375	CCNB1/CDKN1A/CDKN1B/PRKDC/TP53	5	5.70883777239709
GO:1902403	signal transduction involved in mitotic DNA integrity checkpoint	5/280	59/18862	0.00181020137091346	0.0147100008598996	0.00965648493239375	CCNB1/CDKN1A/CDKN1B/PRKDC/TP53	5	5.70883777239709
GO:0030534	adult behavior	7/280	117/18862	0.0018232877397221	0.0147595814299617	0.00968903245107195	CDK5/CLN8/DRD1/DRD2/DRD4/NR4A2/PTEN	7	4.03034188034188
GO:1902275	regulation of chromatin organization	9/280	185/18862	0.00182479011353753	0.0147595814299617	0.00968903245107195	CCNB1/GATA2/GATA3/HNRNPU/PRKD1/SNCA/TLK2/TP53/UBE2B	9	3.27718146718147
GO:0048588	developmental cell growth	10/280	222/18862	0.00183705437346142	0.0148243042016214	0.00973152017593801	BDNF/CDK5/DDX39B/EPHA7/MAPT/RGS2/RTN4/SLC9A6/SLIT2/SPG11	10	3.03442728442728
GO:0070372	regulation of ERK1 and ERK2 cascade	12/280	301/18862	0.0018864389464518	0.01515782441656	0.00995046189870726	CHRNA9/DRD2/DUSP1/DUSP6/EPHA7/KLF4/NPTN/PDGFRA/PTEN/PYCARD/RAPGEF2/TGFB1	12	2.68561936402468
GO:0007596	blood coagulation	13/280	342/18862	0.00188851495571087	0.01515782441656	0.00995046189870726	GATA2/GATA3/HBD/IFNA2/IL6/ITGA2/JMJD1C/MYL12A/PDGFRA/PIK3CA/PLAUR/SLC4A1/USF1	13	2.56063074352548
GO:0050770	regulation of axonogenesis	8/280	151/18862	0.00190500120173236	0.01515782441656	0.00995046189870726	BDNF/CDK5/EPHA7/MAPT/NTRK2/PTEN/RTN4/SLIT2	8	3.56896877956481
GO:0003014	renal system process	7/280	118/18862	0.00191421664560623	0.01515782441656	0.00995046189870726	AKR1C3/AVP/AVPR1A/DRD2/OXT/SLC4A1/SLC4A5	7	3.99618644067797
GO:0042752	regulation of circadian rhythm	7/280	118/18862	0.00191421664560623	0.01515782441656	0.00995046189870726	CREB1/DRD2/DRD4/FBXL3/MAPK10/PRKDC/TP53	7	3.99618644067797
GO:0043500	muscle adaptation	7/280	118/18862	0.00191421664560623	0.01515782441656	0.00995046189870726	DDX39B/GTF2IRD1/HDAC4/KLF4/MTPN/NR4A3/RGS2	7	3.99618644067797
GO:0002369	T cell cytokine production	4/280	36/18862	0.00192632501211027	0.01515782441656	0.00995046189870726	GATA3/HLA-A/IFNA2/IL6	4	7.48492063492063
GO:0014037	Schwann cell differentiation	4/280	36/18862	0.00192632501211027	0.01515782441656	0.00995046189870726	AKT1/CDK5/DICER1/NTRK2	4	7.48492063492063
GO:0030224	monocyte differentiation	4/280	36/18862	0.00192632501211027	0.01515782441656	0.00995046189870726	FOXP1/IFI16/JUN/MYC	4	7.48492063492063
GO:0032801	receptor catabolic process	4/280	36/18862	0.00192632501211027	0.01515782441656	0.00995046189870726	CDK5/MTMR2/TGFB1/VLDLR	4	7.48492063492063
GO:2000144	positive regulation of DNA-templated transcription, initiation	4/280	36/18862	0.00192632501211027	0.01515782441656	0.00995046189870726	CREB1/FOSL1/JUN/TP53	4	7.48492063492063
GO:0045576	mast cell activation	5/280	60/18862	0.00195119645316214	0.0152843722164367	0.0100335351040983	GATA2/NR4A3/S100A12/STXBP2/VAMP8	5	5.61369047619048
GO:0090342	regulation of cell aging	5/280	60/18862	0.00195119645316214	0.0152843722164367	0.0100335351040983	CGAS/PRKDC/PTEN/TP53/YBX1	5	5.61369047619048
GO:0006367	transcription initiation from RNA polymerase II promoter	9/280	187/18862	0.00196377603446598	0.0153483439278038	0.0100755297900809	CCNB1/CDKN1A/CREB1/NR3C1/NR4A2/NR4A3/PGR/PTEN/TP53	9	3.24213139801375
GO:0001667	ameboidal-type cell migration	16/280	473/18862	0.0019762313195589	0.0154110594830176	0.0101166998634016	ADIPOR1/AKT1/CDH5/DOCK5/FOXP1/GATA2/GATA3/ITGA2/KLF4/PHOX2B/PIK3CA/PRKD1/PTEN/RTN4/SLIT2/TGFB1	16	2.27870733917246
GO:0051453	regulation of intracellular pH	6/280	88/18862	0.0019871289822428	0.0154294622602356	0.0101287804977001	AVP/AVPR1A/SLC4A1/SLC4A5/SLC4A7/SLC9A6	6	4.59301948051948
GO:0031346	positive regulation of cell projection organization	13/280	344/18862	0.00198746379890327	0.0154294622602356	0.0101287804977001	AKIRIN1/BDNF/HDAC4/ITGA2/MAPT/NPTN/NTRK2/PIK3CA/PRKD1/RAPGEF2/RGS2/SLIT2/VLDLR	13	2.54574335548173
GO:0032652	regulation of interleukin-1 production	7/280	119/18862	0.00200862144696607	0.0155589875112427	0.0102138082721121	CASP8/CX3CR1/EGR1/FOXP1/IFI16/IL6/PYCARD	7	3.96260504201681
GO:0070588	calcium ion transmembrane transport	12/280	304/18862	0.00204816000147606	0.015830001078075	0.0103917170601206	CDK5/CHRNA9/DRD1/DRD2/DRD4/FKBP1A/GRIN2B/JPH1/RGS9/SNCA/TRPA1/TRPM6	12	2.65911654135338
GO:0046661	male sex differentiation	8/280	153/18862	0.0020688236646374	0.0159542543361616	0.0104732839971958	ADGRG1/AKR1C3/GATA3/HOXA9/NHLH2/PDGFRA/TNFSF10/YBX3	8	3.52231559290383
GO:0032869	cellular response to insulin stimulus	10/280	226/18862	0.00209388908644837	0.0160527136124649	0.0105379182910434	ADIPOR1/AKT1/IRS2/OSBPL8/PHIP/PIK3CA/PIP4K2A/PRKDC/PTEN/USF1	10	2.9807206068268
GO:0019229	regulation of vasoconstriction	5/280	61/18862	0.00210005310341332	0.0160527136124649	0.0105379182910434	AKT1/AVP/AVPR1A/DOCK5/OXTR	5	5.52166276346604
GO:0046686	response to cadmium ion	5/280	61/18862	0.00210005310341332	0.0160527136124649	0.0105379182910434	AKR1C3/AKT1/FOS/JUN/UBE2D3	5	5.52166276346604
GO:0072413	signal transduction involved in mitotic cell cycle checkpoint	5/280	61/18862	0.00210005310341332	0.0160527136124649	0.0105379182910434	CCNB1/CDKN1A/CDKN1B/PRKDC/TP53	5	5.52166276346604
GO:0043949	regulation of cAMP-mediated signaling	4/280	37/18862	0.00213491170179411	0.0162833835500876	0.0106893432160467	CGAS/RAPGEF2/RGS2/UBE2B	4	7.28262548262548
GO:0050817	coagulation	13/280	347/18862	0.00214388117651549	0.0163160147306802	0.0107107641871752	GATA2/GATA3/HBD/IFNA2/IL6/ITGA2/JMJD1C/MYL12A/PDGFRA/PIK3CA/PLAUR/SLC4A1/USF1	13	2.52373404693289
GO:0006304	DNA modification	7/280	121/18862	0.00220821435393857	0.0167323954749419	0.010984100295133	APOBEC3A/ASCC2/FOS/GATA3/MYC/PIK3CA/TET2	7	3.89710743801653
GO:0034101	erythrocyte homeostasis	7/280	121/18862	0.00220821435393857	0.0167323954749419	0.010984100295133	AHSP/ALAS2/CASP3/GATA2/GATA3/PRKDC/SLC4A1	7	3.89710743801653
GO:0003073	regulation of systemic arterial blood pressure	6/280	90/18862	0.00222759785053607	0.0168425767916619	0.0110564296059788	ADRB2/AVP/AVPR1A/DRD2/OXTR/SLC4A5	6	4.49095238095238
GO:0009266	response to temperature stimulus	10/280	228/18862	0.0022327450334037	0.0168448746771758	0.0110579380693061	ADRB2/AKT1/CASP8/CDKN1A/FOS/GMPR/IL1A/MAPT/NUP43/TRPA1	10	2.95457393483709
GO:0008344	adult locomotory behavior	5/280	62/18862	0.00225702573220757	0.0169179644323663	0.0111059183601593	CLN8/DRD1/DRD2/DRD4/NR4A2	5	5.43260368663594
GO:0031571	mitotic G1 DNA damage checkpoint	5/280	62/18862	0.00225702573220757	0.0169179644323663	0.0111059183601593	CCNB1/CDKN1A/CDKN1B/PRKDC/TP53	5	5.43260368663594
GO:0051898	negative regulation of protein kinase B signaling	5/280	62/18862	0.00225702573220757	0.0169179644323663	0.0111059183601593	AKT1/DRD2/KLF4/MIR449A/PTEN	5	5.43260368663594
GO:0022898	regulation of transmembrane transporter activity	11/280	268/18862	0.00230260882220942	0.0172026648351687	0.0112928119692143	ADRB2/ARC/CDK5/DRD2/DRD4/FKBP1A/GRIN2B/JPH1/PTEN/RGS9/SNCA	11	2.76495202558635
GO:0051259	protein complex oligomerization	10/280	229/18862	0.00230489988878339	0.0172026648351687	0.0112928119692143	ARC/GRIN2B/KCTD6/KCTD9/PYCARD/RNF213/SNCA/TP53/TRPA1/TRPM6	10	2.94167186525265
GO:0035270	endocrine system development	7/280	122/18862	0.00231358238592154	0.0172304915165634	0.0113110789925928	AKT1/CREB1/DRD2/GATA2/GATA3/IL6/PDGFRA	7	3.86516393442623
GO:0021543	pallium development	8/280	156/18862	0.00233513349900518	0.0173538339947436	0.0113920480417054	ADGRG1/CASP3/CDK5/FOXP2/NTRK2/PTEN/RTN4/SLIT2	8	3.45457875457875
GO:0031099	regeneration	9/280	192/18862	0.0023484556154876	0.0173795004045079	0.0114088969393716	AKIRIN1/CCNB1/CDKN1A/CDKN1B/IL6/KLF4/MTPN/NR4A3/PTEN	9	3.15770089285714
GO:0038179	neurotrophin signaling pathway	4/280	38/18862	0.00235857509802407	0.0173795004045079	0.0114088969393716	BDNF/CASP3/NTRK2/RAPGEF2	4	7.09097744360902
GO:0071398	cellular response to fatty acid	4/280	38/18862	0.00235857509802407	0.0173795004045079	0.0114088969393716	AKR1C3/ASS1/CCNB1/CREB1	4	7.09097744360902
GO:0071548	response to dexamethasone	4/280	38/18862	0.00235857509802407	0.0173795004045079	0.0114088969393716	ASS1/GJB2/NR3C1/USP8	4	7.09097744360902
GO:0010256	endomembrane system organization	16/280	482/18862	0.00238502822447864	0.0175372688472235	0.0115124651583269	AKT1/ASAP1/CCNB1/CREB1/DOP1B/GOLGA8A/LYST/PLEKHF1/PRKD1/PTEN/RTN4/SLC4A1/SNX10/SYNJ1/TMED7/USP8	16	2.236158861885
GO:0044783	G1 DNA damage checkpoint	5/280	63/18862	0.00242236956272998	0.0177368449245787	0.0116434782970888	CCNB1/CDKN1A/CDKN1B/PRKDC/TP53	5	5.34637188208617
GO:0044819	mitotic G1/S transition checkpoint	5/280	63/18862	0.00242236956272998	0.0177368449245787	0.0116434782970888	CCNB1/CDKN1A/CDKN1B/PRKDC/TP53	5	5.34637188208617
GO:0050731	positive regulation of peptidyl-tyrosine phosphorylation	9/280	193/18862	0.00243212683612961	0.0177708763362579	0.0116658184598963	BDNF/CD24/CD3E/IFNA2/IL6/NEDD9/NTRK2/TGFB1/TP53	9	3.14133974833457
GO:0030258	lipid modification	11/280	270/18862	0.00243890139716847	0.0177790000472516	0.0116711513278923	ADIPOR1/AKT1/IRS2/MTMR2/NR4A3/PIK3CA/PIP4K2A/PLIN5/PTEN/SACM1L/SYNJ1	11	2.7444708994709
GO:0045787	positive regulation of cell cycle	14/280	395/18862	0.00244346234116915	0.0177790000472516	0.0116711513278923	AKT1/CCNB1/CDKN1A/CDKN1B/DDX39B/DRD2/FOSL1/HNRNPU/IL1A/PHIP/PHOX2B/SLC6A4/TP53/UBE2B	14	2.38759493670886
GO:0071902	positive regulation of protein serine/threonine kinase activity	12/280	311/18862	0.00247002522298379	0.017934755168137	0.011773397887379	ADRB2/AKT1/CCNB1/CD24/DRD4/DUSP5/DUSP6/MAPK10/RAPGEF2/S100A12/SNCA/TGFB1	12	2.59926504363803
GO:0051494	negative regulation of cytoskeleton organization	8/280	158/18862	0.00252711361191952	0.0183110440463668	0.0120204154040645	ADD3/CDH5/CYRIB/MTPN/MYADM/PIK3CA/SLIT2/SNCA	8	3.41084990958409
GO:0030837	negative regulation of actin filament polymerization	5/280	64/18862	0.00259634044140602	0.0185391547927705	0.0121701603297476	ADD3/CYRIB/MTPN/MYADM/SLIT2	5	5.26283482142857
GO:0032732	positive regulation of interleukin-1 production	5/280	64/18862	0.00259634044140602	0.0185391547927705	0.0121701603297476	CASP8/EGR1/IFI16/IL6/PYCARD	5	5.26283482142857
GO:0072577	endothelial cell apoptotic process	5/280	64/18862	0.00259634044140602	0.0185391547927705	0.0121701603297476	AKR1C3/CD160/CDH5/GATA2/GATA3	5	5.26283482142857
GO:0016202	regulation of striated muscle tissue development	4/280	39/18862	0.00259784917000572	0.0185391547927705	0.0121701603297476	CREB1/MTPN/TGFB1/YBX3	4	6.90915750915751
GO:0021795	cerebral cortex cell migration	4/280	39/18862	0.00259784917000572	0.0185391547927705	0.0121701603297476	ADGRG1/CDK5/RTN4/SLIT2	4	6.90915750915751
GO:0045933	positive regulation of muscle contraction	4/280	39/18862	0.00259784917000572	0.0185391547927705	0.0121701603297476	ITGA2/OXT/OXTR/RGS2	4	6.90915750915751
GO:2000279	negative regulation of DNA biosynthetic process	4/280	39/18862	0.00259784917000572	0.0185391547927705	0.0121701603297476	CDKN1A/DUSP1/HNRNPU/TP53	4	6.90915750915751
GO:0042098	T cell proliferation	9/280	195/18862	0.0026065689170974	0.0185391547927705	0.0121701603297476	CASP3/CD24/CD3E/GNRH1/HLA-A/IL1A/IL6/PYCARD/TP53	9	3.10912087912088
GO:1902806	regulation of cell cycle G1/S phase transition	9/280	195/18862	0.0026065689170974	0.0185391547927705	0.0121701603297476	AKT1/CCNB1/CDKN1A/CDKN1B/FBXO7/KLF4/PRKDC/PTEN/TP53	9	3.10912087912088
GO:0008585	female gonad development	6/280	93/18862	0.0026286160505935	0.0186578094366616	0.0122480520166215	CASP3/CYP19A1/GNRH1/PDGFRA/PGR/SLIT2	6	4.34608294930876
GO:0032680	regulation of tumor necrosis factor production	8/280	160/18862	0.00273123632121831	0.0193467208252491	0.0127002928089238	CX3CR1/DICER1/FOXP1/IL1A/IL6/POMC/PYCARD/TLR1	8	3.36821428571429
GO:1904035	regulation of epithelial cell apoptotic process	6/280	94/18862	0.00277362033504485	0.0195273515047452	0.0128188691061991	AKR1C3/CD160/CDH5/GATA2/GATA3/IL6	6	4.29984802431611
GO:0032612	interleukin-1 production	7/280	126/18862	0.00277433491042903	0.0195273515047452	0.0128188691061991	CASP8/CX3CR1/EGR1/FOXP1/IFI16/IL6/PYCARD	7	3.74246031746032
GO:0007050	cell cycle arrest	10/280	235/18862	0.00277818263228042	0.0195273515047452	0.0128188691061991	CCNB1/CDK5/CDKN1A/CDKN1B/CXCL8/DUSP1/MYC/PHOX2B/TGFB1/TP53	10	2.86656534954407
GO:0032729	positive regulation of interferon-gamma production	5/280	65/18862	0.00277919465061785	0.0195273515047452	0.0128188691061991	CD160/CD3E/CYRIB/HLA-A/PYCARD	5	5.18186813186813
GO:0030098	lymphocyte differentiation	13/280	358/18862	0.00280667072349625	0.0196806467264516	0.0129195008473331	CD3E/EGR1/FBXO7/FOXP1/GATA3/HDAC4/IFNA2/IL1A/IL6/NFATC2/POU2AF1/PRKDC/TP53	13	2.44618914604948
GO:0002244	hematopoietic progenitor cell differentiation	8/280	161/18862	0.00283801207901903	0.0198076745802746	0.0130028891875596	GATA2/GATA3/PDGFRA/PRKDC/PSMD13/RBM47/TGFB1/TP53	8	3.34729370008873
GO:0006308	DNA catabolic process	4/280	40/18862	0.00285326192200046	0.0198076745802746	0.0130028891875596	APAF1/CASP3/DICER1/IL6	4	6.73642857142857
GO:0007212	dopamine receptor signaling pathway	4/280	40/18862	0.00285326192200046	0.0198076745802746	0.0130028891875596	DRD1/DRD2/DRD4/RGS9	4	6.73642857142857
GO:0010719	negative regulation of epithelial to mesenchymal transition	4/280	40/18862	0.00285326192200046	0.0198076745802746	0.0130028891875596	ADIPOR1/GATA3/LDLRAD4/PTEN	4	6.73642857142857
GO:0046717	acid secretion	4/280	40/18862	0.00285326192200046	0.0198076745802746	0.0130028891875596	DRD2/OXT/OXTR/SNX10	4	6.73642857142857
GO:0019722	calcium-mediated signaling	9/280	198/18862	0.00288668161887859	0.0199997583076887	0.0131289839197896	AVPR1A/CCR4/CD3E/CX3CR1/CXCL8/GRIN2B/HDAC4/MAPT/NFATC2	9	3.06201298701299
GO:0030641	regulation of cellular pH	6/280	95/18862	0.0029245350334105	0.0201816127900828	0.0132483635912017	AVP/AVPR1A/SLC4A1/SLC4A5/SLC4A7/SLC9A6	6	4.25458646616541
GO:0051963	regulation of synapse assembly	6/280	95/18862	0.0029245350334105	0.0201816127900828	0.0132483635912017	BDNF/EPHA7/NTRK2/OXT/OXTR/SNCA	6	4.25458646616541
GO:0032640	tumor necrosis factor production	8/280	162/18862	0.00294801766970626	0.0203033771390859	0.0133282966661655	CX3CR1/DICER1/FOXP1/IL1A/IL6/POMC/PYCARD/TLR1	8	3.32663139329806
GO:0007411	axon guidance	11/280	277/18862	0.00296828567662752	0.0203822374379332	0.0133800650715405	BDNF/CDK5/EPHA7/GATA3/IRS2/NPTN/PIK3CA/ROBO3/SLIT2/UNC5C/VLDLR	11	2.67511603919546
GO:0061515	myeloid cell development	5/280	66/18862	0.00297118872370102	0.0203822374379332	0.0133800650715405	ALAS2/FLI1/FOXP1/PIP4K2A/SLC4A1	5	5.10335497835498
GO:0034248	regulation of cellular amide metabolic process	16/280	494/18862	0.00303760080493858	0.0206645109807028	0.0135653655510258	AKT1/CASP3/DDX39B/DHX29/IL6/ITGA2/MTPN/NTRK2/PABPC1/PRKDC/RGS2/RPS9/RTN4/TP53/YBX1/YBX3	16	2.18183921341816
GO:0043542	endothelial cell migration	11/280	278/18862	0.00305093735027234	0.0206645109807028	0.0135653655510258	AKT1/CDH5/FOXP1/GATA2/GATA3/KLF4/PIK3CA/PRKD1/PTEN/SLIT2/TGFB1	11	2.66549331963001
GO:0097485	neuron projection guidance	11/280	278/18862	0.00305093735027234	0.0206645109807028	0.0135653655510258	BDNF/CDK5/EPHA7/GATA3/IRS2/NPTN/PIK3CA/ROBO3/SLIT2/UNC5C/VLDLR	11	2.66549331963001
GO:0002726	positive regulation of T cell cytokine production	3/280	20/18862	0.00305986864722885	0.0206645109807028	0.0135653655510258	GATA3/HLA-A/IL6	3	10.1046428571429
GO:0021533	cell differentiation in hindbrain	3/280	20/18862	0.00305986864722885	0.0206645109807028	0.0135653655510258	GATA2/MTPN/PHOX2B	3	10.1046428571429
GO:0031998	regulation of fatty acid beta-oxidation	3/280	20/18862	0.00305986864722885	0.0206645109807028	0.0135653655510258	AKT1/IRS2/PLIN5	3	10.1046428571429
GO:0032891	negative regulation of organic acid transport	3/280	20/18862	0.00305986864722885	0.0206645109807028	0.0135653655510258	AKT1/IRS2/RGS2	3	10.1046428571429
GO:2000178	negative regulation of neural precursor cell proliferation	3/280	20/18862	0.00305986864722885	0.0206645109807028	0.0135653655510258	GATA2/SLC6A4/TP53	3	10.1046428571429
GO:0042692	muscle cell differentiation	13/280	362/18862	0.00308575416841208	0.0207989399180954	0.0136536123853239	AKT1/AVPR1A/BDNF/CASP3/CCNB1/DDX39B/HDAC4/HNRNPU/MTPN/NFATC2/PDGFRA/RGS2/TGFB1	13	2.41915943172849
GO:0001655	urogenital system development	12/280	320/18862	0.0031139430264357	0.0208635597074864	0.0136960325067456	APAF1/ASS1/CD24/COL4A1/EGR1/EPHA7/GATA2/GATA3/MYC/PDGFRA/PTEN/SLIT2	12	2.52616071428571
GO:0010591	regulation of lamellipodium assembly	4/280	41/18862	0.00312533484979885	0.0208635597074864	0.0136960325067456	AKIRIN1/HDAC4/PIK3CA/SLIT2	4	6.57212543554007
GO:0033003	regulation of mast cell activation	4/280	41/18862	0.00312533484979885	0.0208635597074864	0.0136960325067456	GATA2/NR4A3/STXBP2/VAMP8	4	6.57212543554007
GO:0033574	response to testosterone	4/280	41/18862	0.00312533484979885	0.0208635597074864	0.0136960325067456	AVP/DUSP1/FOXP2/GNRH1	4	6.57212543554007
GO:1901861	regulation of muscle tissue development	4/280	41/18862	0.00312533484979885	0.0208635597074864	0.0136960325067456	CREB1/MTPN/TGFB1/YBX3	4	6.57212543554007
GO:0009636	response to toxic substance	10/280	239/18862	0.00313474648252486	0.0208862993605775	0.0137109601141287	ASS1/CCNB1/CDKN1A/DRD2/FOS/GPX8/HBD/SLC6A4/SRXN1/TRPM6	10	2.81858936043036
GO:0019226	transmission of nerve impulse	5/280	67/18862	0.00317257926237073	0.0210533749105021	0.0138206380499619	AVP/AVPR1A/DRD1/ITGA2/NTRK2	5	5.0271855010661
GO:1905953	negative regulation of lipid localization	5/280	67/18862	0.00317257926237073	0.0210533749105021	0.0138206380499619	ABHD5/AKT1/IL6/IRS2/OSBPL8	5	5.0271855010661
GO:1903555	regulation of tumor necrosis factor superfamily cytokine production	8/280	164/18862	0.00317798212421322	0.0210533749105021	0.0138206380499619	CX3CR1/DICER1/FOXP1/IL1A/IL6/POMC/PYCARD/TLR1	8	3.28606271777003
GO:0046545	development of primary female sexual characteristics	6/280	97/18862	0.00324468819198822	0.0214544211629944	0.0140839077214778	CASP3/CYP19A1/GNRH1/PDGFRA/PGR/SLIT2	6	4.16686303387334
GO:0043583	ear development	9/280	202/18862	0.00329660802178689	0.0217248139508102	0.0142614089946755	ADGRV1/CHRNA9/GATA2/GATA3/GJB2/PCDH15/PHOX2B/SLC4A7/USH2A	9	3.00137906647808
GO:0007584	response to nutrient	8/280	165/18862	0.00329807411329148	0.0217248139508102	0.0142614089946755	AKR1C3/APAF1/ASS1/CD3E/ITGA2/PTEN/SLC6A4/USF1	8	3.26614718614719
GO:0007249	I-kappaB kinase/NF-kappaB signaling	11/280	282/18862	0.00340027005726948	0.0223556507735033	0.0146755263241817	AKT1/CASP8/CX3CR1/FKBP1A/PRKD1/PYCARD/RHOC/S100A12/TFG/TNFRSF10B/TNFSF10	11	2.62768490374873
GO:0000266	mitochondrial fission	4/280	42/18862	0.00341458242919206	0.0223651933874387	0.0146817906411291	CYRIB/GDAP1/MAPT/MFF	4	6.4156462585034
GO:0031641	regulation of myelination	4/280	42/18862	0.00341458242919206	0.0223651933874387	0.0146817906411291	AKT1/DICER1/MTMR2/PTEN	4	6.4156462585034
GO:0035265	organ growth	8/280	166/18862	0.00342166215872234	0.0223694379474367	0.0146845770127993	AKT1/CCNB1/DDX39B/DUSP6/PTEN/RGS2/SLC6A4/YBX3	8	3.24647160068847
GO:0032409	regulation of transporter activity	11/280	283/18862	0.00349243383672136	0.0227844506590308	0.0149570150659598	ADRB2/ARC/CDK5/DRD2/DRD4/FKBP1A/GRIN2B/JPH1/PTEN/RGS9/SNCA	11	2.61839979808178
GO:0006470	protein dephosphorylation	12/280	325/18862	0.00352665296322706	0.0227844506590308	0.0149570150659598	CDCA2/CDH5/DRD2/DUSP1/DUSP5/DUSP6/FKBP1A/MTMR2/PPP1R12A/PPP2R3A/PTEN/TGFB1	12	2.4872967032967
GO:0035809	regulation of urine volume	3/280	21/18862	0.00353100026026958	0.0227844506590308	0.0149570150659598	DRD2/OXT/SLC4A1	3	9.6234693877551
GO:0045655	regulation of monocyte differentiation	3/280	21/18862	0.00353100026026958	0.0227844506590308	0.0149570150659598	FOXP1/JUN/MYC	3	9.6234693877551
GO:0060965	negative regulation of gene silencing by miRNA	3/280	21/18862	0.00353100026026958	0.0227844506590308	0.0149570150659598	IL6/TGFB1/TP53	3	9.6234693877551
GO:0072111	cell proliferation involved in kidney development	3/280	21/18862	0.00353100026026958	0.0227844506590308	0.0149570150659598	EGR1/GATA3/MYC	3	9.6234693877551
GO:2000479	regulation of cAMP-dependent protein kinase activity	3/280	21/18862	0.00353100026026958	0.0227844506590308	0.0149570150659598	ADRB2/PKIA/RAPGEF2	3	9.6234693877551
GO:0050954	sensory perception of mechanical stimulus	8/280	167/18862	0.00354881399987798	0.022814741389234	0.014976899631745	ADGRV1/CASP3/CHRNA9/GJB2/ITGA2/PCDH15/TRPA1/USH2A	8	3.22703165098375
GO:0071706	tumor necrosis factor superfamily cytokine production	8/280	167/18862	0.00354881399987798	0.022814741389234	0.014976899631745	CX3CR1/DICER1/FOXP1/IL1A/IL6/POMC/PYCARD/TLR1	8	3.22703165098375
GO:0046942	carboxylic acid transport	11/280	284/18862	0.00358659028633042	0.0228280600635575	0.0149856427704538	AVP/AVPR1A/CLN8/DRD2/DRD4/NTRK2/OXT/RGS2/SLC6A8/SLCO1A2/SLCO1B1	11	2.6091800804829
GO:0002702	positive regulation of production of molecular mediator of immune response	6/280	99/18862	0.00359026706577515	0.0228280600635575	0.0149856427704538	CD160/GATA3/HLA-A/IL6/NR4A3/TGFB1	6	4.08268398268398
GO:0042102	positive regulation of T cell proliferation	6/280	99/18862	0.00359026706577515	0.0228280600635575	0.0149856427704538	CD24/CD3E/HLA-A/IL1A/IL6/PYCARD	6	4.08268398268398
GO:0043279	response to alkaloid	6/280	99/18862	0.00359026706577515	0.0228280600635575	0.0149856427704538	CASP3/CDK5/DRD2/DRD4/OXT/OXTR	6	4.08268398268398
GO:0044728	DNA methylation or demethylation	6/280	99/18862	0.00359026706577515	0.0228280600635575	0.0149856427704538	APOBEC3A/FOS/GATA3/MYC/PIK3CA/TET2	6	4.08268398268398
GO:1903426	regulation of reactive oxygen species biosynthetic process	6/280	99/18862	0.00359026706577515	0.0228280600635575	0.0149856427704538	AKT1/ASS1/CX3CR1/HDAC4/KLF4/SNCA	6	4.08268398268398
GO:0043550	regulation of lipid kinase activity	5/280	69/18862	0.00360457540789738	0.022877213993918	0.0150179102184583	KLF4/PDGFRA/PIP4K2A/PRKD1/TGFB1	5	4.88146997929607
GO:0042113	B cell activation	12/280	326/18862	0.0036142674573692	0.0228969439284701	0.0150308620746502	CASP3/CASP8/CDKN1A/HDAC4/IFNA2/IL6/IRS2/NFATC2/POU2AF1/PRKDC/TGFB1/TP53	12	2.47966695880806
GO:0002685	regulation of leukocyte migration	9/280	205/18862	0.00363309500307844	0.0229743716740124	0.0150816900701955	AKIRIN1/AKT1/CX3CR1/CXCL8/DUSP1/IL6/ITGA2/PYCARD/SLIT2	9	2.95745644599303
GO:0042129	regulation of T cell proliferation	8/280	168/18862	0.00367959782166352	0.0232262091175058	0.0152470105553313	CASP3/CD24/CD3E/GNRH1/HLA-A/IL1A/IL6/PYCARD	8	3.2078231292517
GO:1902903	regulation of supramolecular fiber organization	13/280	370/18862	0.00371193541172935	0.0232795278195141	0.0152820119973748	ADD3/CDH5/CYRIB/DSTN/IAPP/MAPT/MTPN/MYADM/PIK3CA/PYCARD/RHOC/SLIT2/SNCA	13	2.36685328185328
GO:0022602	ovulation cycle process	4/280	43/18862	0.00372151163532198	0.0232795278195141	0.0152820119973748	CASP3/PDGFRA/PGR/SLIT2	4	6.26644518272425
GO:0035094	response to nicotine	4/280	43/18862	0.00372151163532198	0.0232795278195141	0.0152820119973748	AVP/CASP3/CREB1/DRD2	4	6.26644518272425
GO:0048634	regulation of muscle organ development	4/280	43/18862	0.00372151163532198	0.0232795278195141	0.0152820119973748	CREB1/MTPN/TGFB1/YBX3	4	6.26644518272425
GO:2000142	regulation of DNA-templated transcription, initiation	4/280	43/18862	0.00372151163532198	0.0232795278195141	0.0152820119973748	CREB1/FOSL1/JUN/TP53	4	6.26644518272425
GO:0070555	response to interleukin-1	9/280	206/18862	0.0037510551367653	0.0234222078378271	0.0153756753125653	CXCL8/EGR1/HDAC4/IL1A/IL6/PSMD13/PYCARD/SNCA/VRK2	9	2.94309986130374
GO:0010717	regulation of epithelial to mesenchymal transition	6/280	100/18862	0.00377296599445207	0.0235168023811905	0.0154377725749227	ADIPOR1/GATA3/IL6/LDLRAD4/PTEN/TGFB1	6	4.04185714285714
GO:0030217	T cell differentiation	10/280	246/18862	0.00384580203416903	0.0239279060372806	0.0157076445007299	CD3E/EGR1/FOXP1/GATA3/IFNA2/IL1A/IL6/NFATC2/PRKDC/TP53	10	2.7383855981417
GO:0097553	calcium ion transmembrane import into cytosol	7/280	134/18862	0.0039039903583248	0.0242465686897387	0.0159168328706889	DRD1/DRD2/FKBP1A/GRIN2B/JPH1/SNCA/TRPA1	7	3.51902985074627
GO:0002819	regulation of adaptive immune response	8/280	170/18862	0.00395233628823268	0.0244342874106853	0.0160400621633051	CD160/CYRIB/GATA3/HLA-A/IFNA2/IL6/PYCARD/TGFB1	8	3.17008403361345
GO:0014812	muscle cell migration	6/280	101/18862	0.00396247209543891	0.0244342874106853	0.0160400621633051	AKIRIN1/DOCK5/HDAC4/ITGA2/NR4A3/SLIT2	6	4.0018387553041
GO:0062014	negative regulation of small molecule metabolic process	6/280	101/18862	0.00396247209543891	0.0244342874106853	0.0160400621633051	AKR1C3/AKT1/HDAC4/PLIN5/SLC4A1/TP53	6	4.0018387553041
GO:0048738	cardiac muscle tissue development	9/280	208/18862	0.00399597653586643	0.0244342874106853	0.0160400621633051	CCNB1/CREB1/DDX39B/FKBP1A/HNRNPU/PDGFRA/PTEN/RGS2/TGFB1	9	2.91480082417582
GO:0010888	negative regulation of lipid storage	3/280	22/18862	0.00404406899489996	0.0244342874106853	0.0160400621633051	ABHD5/IL6/OSBPL8	3	9.18603896103896
GO:0021801	cerebral cortex radial glia guided migration	3/280	22/18862	0.00404406899489996	0.0244342874106853	0.0160400621633051	ADGRG1/CDK5/RTN4	3	9.18603896103896
GO:0022030	telencephalon glial cell migration	3/280	22/18862	0.00404406899489996	0.0244342874106853	0.0160400621633051	ADGRG1/CDK5/RTN4	3	9.18603896103896
GO:0035970	peptidyl-threonine dephosphorylation	3/280	22/18862	0.00404406899489996	0.0244342874106853	0.0160400621633051	DUSP1/DUSP5/DUSP6	3	9.18603896103896
GO:0044346	fibroblast apoptotic process	3/280	22/18862	0.00404406899489996	0.0244342874106853	0.0160400621633051	MYC/PIK3CA/TP53	3	9.18603896103896
GO:0045649	regulation of macrophage differentiation	3/280	22/18862	0.00404406899489996	0.0244342874106853	0.0160400621633051	CASP8/GATA2/TGFB1	3	9.18603896103896
GO:0045932	negative regulation of muscle contraction	3/280	22/18862	0.00404406899489996	0.0244342874106853	0.0160400621633051	ADRB2/DOCK5/RGS2	3	9.18603896103896
GO:0051590	positive regulation of neurotransmitter transport	3/280	22/18862	0.00404406899489996	0.0244342874106853	0.0160400621633051	CDK5/DRD2/DRD4	3	9.18603896103896
GO:2000114	regulation of establishment of cell polarity	3/280	22/18862	0.00404406899489996	0.0244342874106853	0.0160400621633051	CDH5/CYRIB/GATA3	3	9.18603896103896
GO:0010863	positive regulation of phospholipase C activity	4/280	44/18862	0.00404662149182138	0.0244342874106853	0.0160400621633051	AVPR1A/BDNF/NTRK2/PDGFRA	4	6.12402597402597
GO:0042771	intrinsic apoptotic signaling pathway in response to DNA damage by p53 class mediator	4/280	44/18862	0.00404662149182138	0.0244342874106853	0.0160400621633051	CDKN1A/IFI16/PYCARD/TP53	4	6.12402597402597
GO:0045494	photoreceptor cell maintenance	4/280	44/18862	0.00404662149182138	0.0244342874106853	0.0160400621633051	ADGRV1/CLN8/PCDH15/USH2A	4	6.12402597402597
GO:0070227	lymphocyte apoptotic process	5/280	71/18862	0.0040772304967255	0.0245764430981131	0.0161333812777481	AKT1/FOXP1/IRS2/PTEN/TP53	5	4.74396378269618
GO:0001659	temperature homeostasis	8/280	171/18862	0.00409442940048617	0.0246374142818182	0.0161734062459561	ADIPOR1/ADRB2/DRD2/EGR1/IL1A/OXT/OXTR/PHOX2B	8	3.1515455304929
GO:0043200	response to amino acid	6/280	102/18862	0.00415893646311169	0.0249823506367918	0.0163998421752373	ASS1/CASP3/COL4A1/CREB1/NTRK2/PDGFRA	6	3.96260504201681
GO:0002697	regulation of immune effector process	15/280	465/18862	0.00420638828276273	0.0252238249093944	0.0165583596829625	CD160/CGAS/CYRIB/GATA2/GATA3/HLA-A/IFNA2/IL6/NR4A3/PRKDC/PYCARD/STXBP2/TGFB1/VAMP8/ZDHHC11	15	2.17304147465438
GO:0045598	regulation of fat cell differentiation	7/280	136/18862	0.00423427618631237	0.0253473538313157	0.0166394511243981	AKT1/CREB1/GATA2/GATA3/HNRNPU/IL6/TGFB1	7	3.46727941176471
GO:0010001	glial cell differentiation	9/280	210/18862	0.0042532420763616	0.0253735436390834	0.0166566436104149	AKT1/CDK5/DICER1/IL6/MAPT/NTRK2/PHOX2B/PTEN/TGFB1	9	2.88704081632653
GO:0035303	regulation of dephosphorylation	9/280	210/18862	0.0042532420763616	0.0253735436390834	0.0166566436104149	CDCA2/CDH5/DRD2/FKBP1A/ITGA2/MTMR2/PPP1R12A/PPP2R3A/TGFB1	9	2.88704081632653
GO:1901991	negative regulation of mitotic cell cycle phase transition	10/280	250/18862	0.0043061040973134	0.0255776458826714	0.0167906279832676	CCNB1/CDKN1A/CDKN1B/DUSP1/FBXO7/KLF4/PRKDC/PSMD13/PTEN/TP53	10	2.69457142857143
GO:0015909	long-chain fatty acid transport	5/280	72/18862	0.00432944233637288	0.0255776458826714	0.0167906279832676	AKT1/DRD2/DRD4/IRS2/SLC27A3	5	4.6780753968254
GO:0070988	demethylation	5/280	72/18862	0.00432944233637288	0.0255776458826714	0.0167906279832676	APOBEC3A/GATA3/JMJD1C/TET2/UBE2B	5	4.6780753968254
GO:1903747	regulation of establishment of protein localization to mitochondrion	5/280	72/18862	0.00432944233637288	0.0255776458826714	0.0167906279832676	BBC3/CASP8/MAPT/TP53/UBE2D3	5	4.6780753968254
GO:0006885	regulation of pH	6/280	103/18862	0.00436251048036793	0.0255776458826714	0.0167906279832676	AVP/AVPR1A/SLC4A1/SLC4A5/SLC4A7/SLC9A6	6	3.92413314840499
GO:0032526	response to retinoic acid	6/280	103/18862	0.00436251048036793	0.0255776458826714	0.0167906279832676	CREB1/DUSP1/GJB2/KLF4/OXT/SLC6A4	6	3.92413314840499
GO:0001505	regulation of neurotransmitter levels	9/280	211/18862	0.00438663356589362	0.0255776458826714	0.0167906279832676	CDK5/CLN8/DRD1/DRD2/DRD4/SLC6A4/SNCA/STXBP2/SYNJ1	9	2.87335815842925
GO:0010828	positive regulation of glucose transmembrane transport	4/280	45/18862	0.0043904026486864	0.0255776458826714	0.0167906279832676	AKT1/IRS2/NR4A3/OSBPL8	4	5.98793650793651
GO:0014911	positive regulation of smooth muscle cell migration	4/280	45/18862	0.0043904026486864	0.0255776458826714	0.0167906279832676	DOCK5/HDAC4/ITGA2/NR4A3	4	5.98793650793651
GO:0032881	regulation of polysaccharide metabolic process	4/280	45/18862	0.0043904026486864	0.0255776458826714	0.0167906279832676	AKT1/IRS2/POMC/TGFB1	4	5.98793650793651
GO:0035307	positive regulation of protein dephosphorylation	4/280	45/18862	0.0043904026486864	0.0255776458826714	0.0167906279832676	CDCA2/CDH5/PPP1R12A/TGFB1	4	5.98793650793651
GO:0046839	phospholipid dephosphorylation	4/280	45/18862	0.0043904026486864	0.0255776458826714	0.0167906279832676	MTMR2/PTEN/SACM1L/SYNJ1	4	5.98793650793651
GO:0048512	circadian behavior	4/280	45/18862	0.0043904026486864	0.0255776458826714	0.0167906279832676	DRD2/EGR1/PTEN/TP53	4	5.98793650793651
GO:0060401	cytosolic calcium ion transport	8/280	173/18862	0.00439041247612273	0.0255776458826714	0.0167906279832676	DRD1/DRD2/FKBP1A/GRIN2B/JPH1/RGS9/SNCA/TRPA1	8	3.11511147811726
GO:0071560	cellular response to transforming growth factor beta stimulus	10/280	251/18862	0.0044277095965775	0.0257517959479875	0.0169049500351639	APAF1/CDH5/CREB1/CX3CR1/FOS/JUN/LDLRAD4/NR3C1/TGFB1/TP53	10	2.68383608423449
GO:0010721	negative regulation of cell development	8/280	174/18862	0.00454444318301608	0.0261000168115498	0.0171335421035233	CDK5/DICER1/EPHA7/IL6/PTEN/RAPGEF2/RTN4/TP53	8	3.09720853858785
GO:0002821	positive regulation of adaptive immune response	6/280	104/18862	0.00457334575183223	0.0261000168115498	0.0171335421035233	CYRIB/GATA3/HLA-A/IL6/PYCARD/TGFB1	6	3.8864010989011
GO:0071868	cellular response to monoamine stimulus	6/280	104/18862	0.00457334575183223	0.0261000168115498	0.0171335421035233	DRD1/DRD2/DRD4/NR4A3/RGS9/SNCA	6	3.8864010989011
GO:0071870	cellular response to catecholamine stimulus	6/280	104/18862	0.00457334575183223	0.0261000168115498	0.0171335421035233	DRD1/DRD2/DRD4/NR4A3/RGS9/SNCA	6	3.8864010989011
GO:0061351	neural precursor cell proliferation	7/280	138/18862	0.00458528970052933	0.0261000168115498	0.0171335421035233	ADGRG1/CX3CR1/DRD2/GATA2/ORC3/SLC6A4/TP53	7	3.41702898550725
GO:0033077	T cell differentiation in thymus	5/280	73/18862	0.00459258180292045	0.0261000168115498	0.0171335421035233	CD3E/GATA3/IL1A/PRKDC/TP53	5	4.61399217221135
GO:0042246	tissue regeneration	5/280	73/18862	0.00459258180292045	0.0261000168115498	0.0171335421035233	AKIRIN1/CCNB1/CDKN1A/CDKN1B/MTPN	5	4.61399217221135
GO:0072401	signal transduction involved in DNA integrity checkpoint	5/280	73/18862	0.00459258180292045	0.0261000168115498	0.0171335421035233	CCNB1/CDKN1A/CDKN1B/PRKDC/TP53	5	4.61399217221135
GO:0072422	signal transduction involved in DNA damage checkpoint	5/280	73/18862	0.00459258180292045	0.0261000168115498	0.0171335421035233	CCNB1/CDKN1A/CDKN1B/PRKDC/TP53	5	4.61399217221135
GO:0001964	startle response	3/280	23/18862	0.00460014672382979	0.0261000168115498	0.0171335421035233	DRD1/DRD2/PTEN	3	8.78664596273292
GO:0010738	regulation of protein kinase A signaling	3/280	23/18862	0.00460014672382979	0.0261000168115498	0.0171335421035233	ADGRV1/ADRB2/IAPP	3	8.78664596273292
GO:0034695	response to prostaglandin E	3/280	23/18862	0.00460014672382979	0.0261000168115498	0.0171335421035233	AKT1/GNRH1/OXT	3	8.78664596273292
GO:0060149	negative regulation of posttranscriptional gene silencing	3/280	23/18862	0.00460014672382979	0.0261000168115498	0.0171335421035233	IL6/TGFB1/TP53	3	8.78664596273292
GO:0060967	negative regulation of gene silencing by RNA	3/280	23/18862	0.00460014672382979	0.0261000168115498	0.0171335421035233	IL6/TGFB1/TP53	3	8.78664596273292
GO:0071676	negative regulation of mononuclear cell migration	3/280	23/18862	0.00460014672382979	0.0261000168115498	0.0171335421035233	AKT1/DUSP1/SLIT2	3	8.78664596273292
GO:0007622	rhythmic behavior	4/280	46/18862	0.00475333698785354	0.026794337185988	0.0175893336631482	DRD2/EGR1/PTEN/TP53	4	5.85776397515528
GO:0008038	neuron recognition	4/280	46/18862	0.00475333698785354	0.026794337185988	0.0175893336631482	CASP3/NPTN/ROBO3/RTN4	4	5.85776397515528
GO:0043303	mast cell degranulation	4/280	46/18862	0.00475333698785354	0.026794337185988	0.0175893336631482	GATA2/NR4A3/STXBP2/VAMP8	4	5.85776397515528
GO:1900274	regulation of phospholipase C activity	4/280	46/18862	0.00475333698785354	0.026794337185988	0.0175893336631482	AVPR1A/BDNF/NTRK2/PDGFRA	4	5.85776397515528
GO:1903829	positive regulation of cellular protein localization	11/280	295/18862	0.00476273159963535	0.0268038519474624	0.017595579696149	AKT1/BBC3/CASP8/CDK5/MAPT/MFF/NPTN/RTN4/TGFB1/TP53/UBE2D3	11	2.51188861985472
GO:0034976	response to endoplasmic reticulum stress	11/280	296/18862	0.00488324725128668	0.0274376961873588	0.0180116712661182	APAF1/BBC3/CREBRF/CXCL8/FKBP14/JKAMP/JUN/TNFRSF10B/TP53/UBE4A/UGGT2	11	2.50340250965251
GO:0008217	regulation of blood pressure	8/280	177/18862	0.00503154360108096	0.0282253365234832	0.018528723379872	ADRB2/AVP/AVPR1A/DRD2/OXT/OXTR/POMC/SLC4A5	8	3.04471347861178
GO:0023061	signal release	15/280	475/18862	0.00510225822868954	0.0285352636296871	0.0187321772382165	CDK5/CREB1/CYP19A1/DRD2/GATA3/IL6/IRS2/OXT/OXTR/POMC/SLC6A4/SNCA/STXBP2/SYNJ1/VAMP8	15	2.12729323308271
GO:0001774	microglial cell activation	4/280	47/18862	0.00513589725548241	0.0285352636296871	0.0187321772382165	IL6/MAPT/SNCA/TLR1	4	5.73313069908815
GO:0002279	mast cell activation involved in immune response	4/280	47/18862	0.00513589725548241	0.0285352636296871	0.0187321772382165	GATA2/NR4A3/STXBP2/VAMP8	4	5.73313069908815
GO:0002448	mast cell mediated immunity	4/280	47/18862	0.00513589725548241	0.0285352636296871	0.0187321772382165	GATA2/NR4A3/STXBP2/VAMP8	4	5.73313069908815
GO:0015872	dopamine transport	4/280	47/18862	0.00513589725548241	0.0285352636296871	0.0187321772382165	DRD1/DRD2/DRD4/SNCA	4	5.73313069908815
GO:0031056	regulation of histone modification	7/280	141/18862	0.00515242828046104	0.0285352636296871	0.0187321772382165	CCNB1/GATA2/GATA3/PRKD1/SNCA/TP53/UBE2B	7	3.34432624113475
GO:0062013	positive regulation of small molecule metabolic process	7/280	141/18862	0.00515242828046104	0.0285352636296871	0.0187321772382165	AKT1/AVP/AVPR1A/IRS2/NR4A3/PLIN5/SNCA	7	3.34432624113475
GO:1904064	positive regulation of cation transmembrane transport	7/280	141/18862	0.00515242828046104	0.0285352636296871	0.0187321772382165	ADRB2/ARC/CDK5/DRD1/DRD4/RGS9/SNCA	7	3.34432624113475
GO:0007628	adult walking behavior	3/280	24/18862	0.00520022922871732	0.0286554489802907	0.0188110737684242	CLN8/DRD1/DRD2	3	8.42053571428571
GO:0015874	norepinephrine transport	3/280	24/18862	0.00520022922871732	0.0286554489802907	0.0188110737684242	OXT/OXTR/SNCA	3	8.42053571428571
GO:0044321	response to leptin	3/280	24/18862	0.00520022922871732	0.0286554489802907	0.0188110737684242	ADIPOR1/NR4A3/PTEN	3	8.42053571428571
GO:0032412	regulation of ion transmembrane transporter activity	10/280	257/18862	0.00521532467065095	0.0286554489802907	0.0188110737684242	ADRB2/ARC/CDK5/DRD2/DRD4/FKBP1A/GRIN2B/JPH1/PTEN/RGS9	10	2.62117843246248
GO:0071559	response to transforming growth factor beta	10/280	257/18862	0.00521532467065095	0.0286554489802907	0.0188110737684242	APAF1/CDH5/CREB1/CX3CR1/FOS/JUN/LDLRAD4/NR3C1/TGFB1/TP53	10	2.62117843246248
GO:0021987	cerebral cortex development	6/280	107/18862	0.0052509370659278	0.0287602505752707	0.0188798715225817	ADGRG1/CDK5/FOXP2/NTRK2/RTN4/SLIT2	6	3.77743658210948
GO:0032649	regulation of interferon-gamma production	6/280	107/18862	0.0052509370659278	0.0287602505752707	0.0188798715225817	CD160/CD3E/CYRIB/GATA3/HLA-A/PYCARD	6	3.77743658210948
GO:0035304	regulation of protein dephosphorylation	7/280	142/18862	0.00535270942160113	0.0292715776231584	0.0192155358084291	CDCA2/CDH5/DRD2/FKBP1A/PPP1R12A/PPP2R3A/TGFB1	7	3.32077464788732
GO:0001906	cell killing	8/280	179/18862	0.00537783339725044	0.0293628015002151	0.01927542037286	CASP8/CD160/CYRIB/GNLY/HLA-A/LYST/S100A12/STXBP2	8	3.01069433359936
GO:0071695	anatomical structure maturation	9/280	218/18862	0.00541412620345991	0.0295146252909617	0.0193750861826506	CCNB1/CDH5/CDKN1A/CX3CR1/GATA2/GATA3/NR4A2/PGR/SNX10	9	2.78109436435124
GO:0072395	signal transduction involved in cell cycle checkpoint	5/280	76/18862	0.0054500813505696	0.0296641360520831	0.0194732335876542	CCNB1/CDKN1A/CDKN1B/PRKDC/TP53	5	4.43186090225564
GO:0002708	positive regulation of lymphocyte mediated immunity	6/280	108/18862	0.00549233550772493	0.0297081538038372	0.0195021293545967	CD160/CYRIB/GATA3/HLA-A/IL6/TGFB1	6	3.74246031746032
GO:0071156	regulation of cell cycle arrest	6/280	108/18862	0.00549233550772493	0.0297081538038372	0.0195021293545967	CCNB1/CDK5/CDKN1A/CDKN1B/PHOX2B/TP53	6	3.74246031746032
GO:0071867	response to monoamine	6/280	108/18862	0.00549233550772493	0.0297081538038372	0.0195021293545967	DRD1/DRD2/DRD4/NR4A3/RGS9/SNCA	6	3.74246031746032
GO:0071869	response to catecholamine	6/280	108/18862	0.00549233550772493	0.0297081538038372	0.0195021293545967	DRD1/DRD2/DRD4/NR4A3/RGS9/SNCA	6	3.74246031746032
GO:0045778	positive regulation of ossification	4/280	48/18862	0.00553854671997383	0.0299115923789891	0.0196356780575731	ADGRV1/ADRB2/OXT/TGFB1	4	5.61369047619048
GO:0031345	negative regulation of cell projection organization	8/280	180/18862	0.00555766142132347	0.0299279039611239	0.0196463859119511	ARHGAP24/CDK5/EPHA7/GRIN2B/PTEN/RAPGEF2/RTN4/SLIT2	8	2.99396825396825
GO:0008286	insulin receptor signaling pathway	7/280	143/18862	0.0055587768714451	0.0299279039611239	0.0196463859119511	ADIPOR1/AKT1/IRS2/OSBPL8/PHIP/PIK3CA/PIP4K2A	7	3.29755244755245
GO:0001894	tissue homeostasis	10/280	260/18862	0.00564827145101097	0.0302691650333069	0.0198704091756432	ADGRV1/ADRB2/CDH5/CLN8/GATA2/IAPP/IL6/PCDH15/SNX10/USH2A	10	2.59093406593407
GO:0051607	defense response to virus	10/280	260/18862	0.00564827145101097	0.0302691650333069	0.0198704091756432	APOBEC3A/CGAS/IFI16/IFI6/IFNA2/IL6/LYST/PYCARD/VAMP8/ZDHHC11	10	2.59093406593407
GO:0140546	defense response to symbiont	10/280	260/18862	0.00564827145101097	0.0302691650333069	0.0198704091756432	APOBEC3A/CGAS/IFI16/IFI6/IFNA2/IL6/LYST/PYCARD/VAMP8/ZDHHC11	10	2.59093406593407
GO:0055013	cardiac muscle cell development	5/280	77/18862	0.00575943964250433	0.0307560367070493	0.02019001955679	CCNB1/DDX39B/HNRNPU/PDGFRA/RGS2	5	4.37430426716141
GO:0060420	regulation of heart growth	5/280	77/18862	0.00575943964250433	0.0307560367070493	0.02019001955679	CCNB1/DDX39B/DUSP6/PTEN/RGS2	5	4.37430426716141
GO:0045861	negative regulation of proteolysis	12/280	346/18862	0.0057681313275041	0.0307560367070493	0.02019001955679	AKT1/AVP/CDK5/CLN8/GABARAPL2/IFI16/IFI6/KLF4/PLAUR/SNCA/TLK2/TP53	12	2.33633360858794
GO:0090068	positive regulation of cell cycle process	11/280	303/18862	0.00579611448333579	0.0307560367070493	0.02019001955679	AKT1/CCNB1/CDKN1A/CDKN1B/DRD2/HNRNPU/IL1A/PHIP/PHOX2B/TP53/UBE2B	11	2.4455681282414
GO:0001783	B cell apoptotic process	3/280	25/18862	0.00584523871861978	0.0307560367070493	0.02019001955679	FOXP1/IRS2/PTEN	3	8.08371428571429
GO:0022011	myelination in peripheral nervous system	3/280	25/18862	0.00584523871861978	0.0307560367070493	0.02019001955679	AKT1/DICER1/NTRK2	3	8.08371428571429
GO:0032292	peripheral nervous system axon ensheathment	3/280	25/18862	0.00584523871861978	0.0307560367070493	0.02019001955679	AKT1/DICER1/NTRK2	3	8.08371428571429
GO:0032878	regulation of establishment or maintenance of cell polarity	3/280	25/18862	0.00584523871861978	0.0307560367070493	0.02019001955679	CDH5/CYRIB/GATA3	3	8.08371428571429
GO:0050927	positive regulation of positive chemotaxis	3/280	25/18862	0.00584523871861978	0.0307560367070493	0.02019001955679	CCR4/CXCL8/ITGA2	3	8.08371428571429
GO:1903798	regulation of production of miRNAs involved in gene silencing by miRNA	3/280	25/18862	0.00584523871861978	0.0307560367070493	0.02019001955679	IL6/TGFB1/TP53	3	8.08371428571429
GO:1990000	amyloid fibril formation	3/280	25/18862	0.00584523871861978	0.0307560367070493	0.02019001955679	FKBP1A/IAPP/MAPT	3	8.08371428571429
GO:2000679	positive regulation of transcription regulatory region DNA binding	3/280	25/18862	0.00584523871861978	0.0307560367070493	0.02019001955679	GATA3/KLF4/TGFB1	3	8.08371428571429
GO:0043123	positive regulation of I-kappaB kinase/NF-kappaB signaling	8/280	182/18862	0.00593104671755082	0.0311603934798214	0.0204554624429444	CASP8/FKBP1A/PRKD1/RHOC/S100A12/TFG/TNFRSF10B/TNFSF10	8	2.96106750392465
GO:0050730	regulation of peptidyl-tyrosine phosphorylation	10/280	262/18862	0.00595217001257637	0.0312242040780401	0.0204973513650522	BDNF/CD24/CD3E/EPHA7/IFNA2/IL6/NEDD9/NTRK2/TGFB1/TP53	10	2.57115594329335
GO:0050982	detection of mechanical stimulus	4/280	49/18862	0.00596173885478079	0.0312273008086259	0.0204993842359219	ADGRV1/CHRNA9/ITGA2/TRPA1	4	5.49912536443149
GO:0051051	negative regulation of transport	14/280	438/18862	0.00605917214060048	0.0316899258721932	0.0208030777569647	AKT1/CDK5/DRD2/DRD4/IRS2/MTMR2/OXT/OXTR/PKIA/PRKD1/PTEN/RGS2/SNCA/VAMP8	14	2.15319634703196
GO:0002709	regulation of T cell mediated immunity	5/280	78/18862	0.00608097211904734	0.0317085772564417	0.0208153215911208	CYRIB/GATA3/HLA-A/IFNA2/IL6	5	4.31822344322344
GO:0070373	negative regulation of ERK1 and ERK2 cascade	5/280	78/18862	0.00608097211904734	0.0317085772564417	0.0208153215911208	CHRNA9/DUSP1/DUSP6/KLF4/PTEN	5	4.31822344322344
GO:1901990	regulation of mitotic cell cycle phase transition	14/280	439/18862	0.00617768966668215	0.0321646776358091	0.0211147319367059	AKT1/CCNB1/CDKN1A/CDKN1B/DUSP1/FBXO7/HAUS2/KLF4/PHOX2B/PKIA/PRKDC/PSMD13/PTEN/TP53	14	2.14829157175399
GO:0009411	response to UV	7/280	146/18862	0.00621271399065565	0.032298683497011	0.0212027010396225	AKT1/CASP3/CDKN1A/MYC/TP53/UBE2B/USF1	7	3.22979452054795
GO:0060326	cell chemotaxis	11/280	306/18862	0.00622630469486161	0.0322997539773669	0.0212034037640836	AKIRIN1/CCR4/CX3CR1/CXCL8/DUSP1/IL6/LYST/PDGFRA/PRKD1/S100A12/SLIT2	11	2.42159197012138
GO:0032102	negative regulation of response to external stimulus	13/280	394/18862	0.00623149365118262	0.0322997539773669	0.0212034037640836	CDH5/DRD1/DRD2/DUSP1/GATA3/HLA-A/IFI16/KLF4/PDGFRA/PLAUR/PTEN/SLIT2/USF1	13	2.22267947788252
GO:0031623	receptor internalization	6/280	111/18862	0.0062652584504191	0.032378259867099	0.0212549395150685	ARC/CXCL8/DRD2/DRD4/MTMR2/SNCA	6	3.64131274131274
GO:0046660	female sex differentiation	6/280	111/18862	0.0062652584504191	0.032378259867099	0.0212549395150685	CASP3/CYP19A1/GNRH1/PDGFRA/PGR/SLIT2	6	3.64131274131274
GO:0008347	glial cell migration	4/280	50/18862	0.00640591704509659	0.0329558378483079	0.0216340946983989	ADGRG1/CDK5/CX3CR1/RTN4	4	5.38914285714286
GO:0045912	negative regulation of carbohydrate metabolic process	4/280	50/18862	0.00640591704509659	0.0329558378483079	0.0216340946983989	HDAC4/SLC4A1/TGFB1/TP53	4	5.38914285714286
GO:0090398	cellular senescence	5/280	79/18862	0.00641492300842566	0.0329558378483079	0.0216340946983989	CDKN1A/CGAS/PRKDC/TP53/YBX1	5	4.26356238698011
GO:1990830	cellular response to leukemia inhibitory factor	5/280	79/18862	0.00641492300842566	0.0329558378483079	0.0216340946983989	CREB1/HNRNPU/KLF4/SMARCA5/SNX10	5	4.26356238698011
GO:0008064	regulation of actin polymerization or depolymerization	8/280	185/18862	0.00652654331361728	0.0329636082471296	0.0216391956321008	ADD3/CYRIB/DSTN/MTPN/MYADM/PIK3CA/PYCARD/SLIT2	8	2.91305019305019
GO:0000188	inactivation of MAPK activity	3/280	26/18862	0.00653602628359884	0.0329636082471296	0.0216391956321008	DUSP1/DUSP5/DUSP6	3	7.7728021978022
GO:0006972	hyperosmotic response	3/280	26/18862	0.00653602628359884	0.0329636082471296	0.0216391956321008	AVP/OXT/YBX3	3	7.7728021978022
GO:0009651	response to salt stress	3/280	26/18862	0.00653602628359884	0.0329636082471296	0.0216391956321008	AVP/OXT/TP53	3	7.7728021978022
GO:0046174	polyol catabolic process	3/280	26/18862	0.00653602628359884	0.0329636082471296	0.0216391956321008	MTMR2/PTEN/SYNJ1	3	7.7728021978022
GO:0050926	regulation of positive chemotaxis	3/280	26/18862	0.00653602628359884	0.0329636082471296	0.0216391956321008	CCR4/CXCL8/ITGA2	3	7.7728021978022
GO:0051953	negative regulation of amine transport	3/280	26/18862	0.00653602628359884	0.0329636082471296	0.0216391956321008	DRD2/RGS2/SNCA	3	7.7728021978022
GO:0070920	regulation of production of small RNA involved in gene silencing by RNA	3/280	26/18862	0.00653602628359884	0.0329636082471296	0.0216391956321008	IL6/TGFB1/TP53	3	7.7728021978022
GO:1900739	regulation of protein insertion into mitochondrial membrane involved in apoptotic signaling pathway	3/280	26/18862	0.00653602628359884	0.0329636082471296	0.0216391956321008	BBC3/CASP8/TP53	3	7.7728021978022
GO:1900740	positive regulation of protein insertion into mitochondrial membrane involved in apoptotic signaling pathway	3/280	26/18862	0.00653602628359884	0.0329636082471296	0.0216391956321008	BBC3/CASP8/TP53	3	7.7728021978022
GO:0032609	interferon-gamma production	6/280	112/18862	0.0065396462594938	0.0329636082471296	0.0216391956321008	CD160/CD3E/CYRIB/GATA3/HLA-A/PYCARD	6	3.60880102040816
GO:0051209	release of sequestered calcium ion into cytosol	6/280	112/18862	0.0065396462594938	0.0329636082471296	0.0216391956321008	DRD1/DRD2/FKBP1A/JPH1/SNCA/TRPA1	6	3.60880102040816
GO:2000736	regulation of stem cell differentiation	6/280	112/18862	0.0065396462594938	0.0329636082471296	0.0216391956321008	GATA2/GATA3/HNRNPU/PDGFRA/PRKDC/PSMD13	6	3.60880102040816
GO:0006936	muscle contraction	12/280	352/18862	0.00658228558241185	0.0331305199068428	0.0217487659810363	ADRB2/DOCK5/DRD2/HDAC4/ITGA2/MYL12A/MYL4/OXT/OXTR/PIK3CA/RGS2/SLC6A8	12	2.29650974025974
GO:0032271	regulation of protein polymerization	9/280	225/18862	0.00661887719135762	0.0332665532825749	0.0218380660603205	ADD3/CDH5/CYRIB/MAPT/MTPN/MYADM/PYCARD/SLIT2/SNCA	9	2.69457142857143
GO:0030832	regulation of actin filament length	8/280	186/18862	0.00673478060997942	0.0338002409256976	0.0221884091183191	ADD3/CYRIB/DSTN/MTPN/MYADM/PIK3CA/PYCARD/SLIT2	8	2.8973886328725
GO:1990823	response to leukemia inhibitory factor	5/280	80/18862	0.00676153450590635	0.0338368590094134	0.0222124473204254	CREB1/HNRNPU/KLF4/SMARCA5/SNX10	5	4.21026785714286
GO:2000106	regulation of leukocyte apoptotic process	5/280	80/18862	0.00676153450590635	0.0338368590094134	0.0222124473204254	FOXP1/IRS2/PTEN/RAPGEF2/TP53	5	4.21026785714286
GO:0051283	negative regulation of sequestering of calcium ion	6/280	113/18862	0.00682265883817143	0.0340936888493682	0.0223810450998092	DRD1/DRD2/FKBP1A/JPH1/SNCA/TRPA1	6	3.57686472819216
GO:0016311	dephosphorylation	15/280	491/18862	0.00685283578001292	0.0341953555852008	0.0224477849533308	CDCA2/CDH5/DRD2/DUSP1/DUSP5/DUSP6/FKBP1A/ITGA2/MTMR2/PPP1R12A/PPP2R3A/PTEN/SACM1L/SYNJ1/TGFB1	15	2.05797206866453
GO:0021700	developmental maturation	10/280	268/18862	0.00694092236207348	0.0345358054009893	0.0226712756619793	CCNB1/CDH5/CDKN1A/CX3CR1/GATA2/GATA3/NR4A2/PGR/PTEN/SNX10	10	2.51359275053305
GO:1901988	negative regulation of cell cycle phase transition	10/280	268/18862	0.00694092236207348	0.0345358054009893	0.0226712756619793	CCNB1/CDKN1A/CDKN1B/DUSP1/FBXO7/KLF4/PRKDC/PSMD13/PTEN/TP53	10	2.51359275053305
GO:0048675	axon extension	6/280	114/18862	0.00711444639286118	0.0352304412511871	0.0231272743179155	CDK5/MAPT/RTN4/SLC9A6/SLIT2/SPG11	6	3.54548872180451
GO:0055007	cardiac muscle cell differentiation	6/280	114/18862	0.00711444639286118	0.0352304412511871	0.0231272743179155	CCNB1/DDX39B/HNRNPU/PDGFRA/RGS2/TGFB1	6	3.54548872180451
GO:0014910	regulation of smooth muscle cell migration	5/280	81/18862	0.00712104663587823	0.0352304412511871	0.0231272743179155	DOCK5/HDAC4/ITGA2/NR4A3/SLIT2	5	4.15828924162258
GO:0099601	regulation of neurotransmitter receptor activity	5/280	81/18862	0.00712104663587823	0.0352304412511871	0.0231272743179155	ADRB2/ARC/CDK5/GRIN2B/RGS9	5	4.15828924162258
GO:0002360	T cell lineage commitment	3/280	27/18862	0.00727337428494292	0.03578047491235	0.0234883478359878	IL6/PRKDC/TP53	3	7.48492063492063
GO:0045987	positive regulation of smooth muscle contraction	3/280	27/18862	0.00727337428494292	0.03578047491235	0.0234883478359878	ITGA2/OXT/OXTR	3	7.48492063492063
GO:0050996	positive regulation of lipid catabolic process	3/280	27/18862	0.00727337428494292	0.03578047491235	0.0234883478359878	ABHD5/IRS2/PLIN5	3	7.48492063492063
GO:0090140	regulation of mitochondrial fission	3/280	27/18862	0.00727337428494292	0.03578047491235	0.0234883478359878	CYRIB/MAPT/MFF	3	7.48492063492063
GO:0002711	positive regulation of T cell mediated immunity	4/280	52/18862	0.00735895309191071	0.0359472455809908	0.0235978256303287	CYRIB/GATA3/HLA-A/IL6	4	5.18186813186813
GO:0035196	production of miRNAs involved in gene silencing by miRNA	4/280	52/18862	0.00735895309191071	0.0359472455809908	0.0235978256303287	DICER1/IL6/TGFB1/TP53	4	5.18186813186813
GO:0048255	mRNA stabilization	4/280	52/18862	0.00735895309191071	0.0359472455809908	0.0235978256303287	HNRNPU/PABPC1/YBX1/YBX3	4	5.18186813186813
GO:0050433	regulation of catecholamine secretion	4/280	52/18862	0.00735895309191071	0.0359472455809908	0.0235978256303287	DRD2/OXT/OXTR/SNCA	4	5.18186813186813
GO:2000772	regulation of cellular senescence	4/280	52/18862	0.00735895309191071	0.0359472455809908	0.0235978256303287	CGAS/PRKDC/TP53/YBX1	4	5.18186813186813
GO:0022408	negative regulation of cell-cell adhesion	8/280	189/18862	0.00738973974294255	0.0360470053659947	0.0236633136523841	AKT1/ASS1/CASP3/GNRH1/IFNA2/KLF4/MYADM/TGFB1	8	2.85139833711262
GO:0007569	cell aging	6/280	115/18862	0.00741515863741058	0.0360698206166629	0.0236782908863357	CDKN1A/CGAS/PRKDC/PTEN/TP53/YBX1	6	3.51465838509317
GO:0051282	regulation of sequestering of calcium ion	6/280	115/18862	0.00741515863741058	0.0360698206166629	0.0236782908863357	DRD1/DRD2/FKBP1A/JPH1/SNCA/TRPA1	6	3.51465838509317
GO:0097061	dendritic spine organization	5/280	82/18862	0.00749369711758088	0.0364009477303719	0.0238956616407423	ARC/CDK5/GRIN2B/MTMR2/PTEN	5	4.10757839721254
GO:0071674	mononuclear cell migration	8/280	190/18862	0.00761838836935421	0.0369550275433946	0.024259391284048	AKIRIN1/AKT1/DUSP1/GATA3/IL6/PYCARD/S100A12/SLIT2	8	2.83639097744361
GO:0010948	negative regulation of cell cycle process	12/280	359/18862	0.00764417299851619	0.0370284591766564	0.0243075960031984	APAF1/CCNB1/CDKN1A/CDKN1B/DUSP1/FBXO7/KLF4/PHOX2B/PRKDC/PSMD13/PTEN/TP53	12	2.25173099880621
GO:0060402	calcium ion transport into cytosol	7/280	152/18862	0.00769057357802895	0.0372014115499092	0.0244211318216013	DRD1/DRD2/FKBP1A/GRIN2B/JPH1/SNCA/TRPA1	7	3.10230263157895
GO:0006661	phosphatidylinositol biosynthetic process	6/280	116/18862	0.00772494473106897	0.0372640191049347	0.0244622309974284	MTMR2/PIK3CA/PIP4K2A/PTEN/SACM1L/SYNJ1	6	3.48435960591133
GO:1904019	epithelial cell apoptotic process	6/280	116/18862	0.00772494473106897	0.0372640191049347	0.0244622309974284	AKR1C3/CD160/CDH5/GATA2/GATA3/IL6	6	3.48435960591133
GO:0002090	regulation of receptor internalization	4/280	53/18862	0.00786864495436599	0.0375935122820589	0.0246785291425156	ARC/DRD2/DRD4/MTMR2	4	5.08409703504043
GO:0045599	negative regulation of fat cell differentiation	4/280	53/18862	0.00786864495436599	0.0375935122820589	0.0246785291425156	GATA2/GATA3/IL6/TGFB1	4	5.08409703504043
GO:0050432	catecholamine secretion	4/280	53/18862	0.00786864495436599	0.0375935122820589	0.0246785291425156	DRD2/OXT/OXTR/SNCA	4	5.08409703504043
GO:1902743	regulation of lamellipodium organization	4/280	53/18862	0.00786864495436599	0.0375935122820589	0.0246785291425156	AKIRIN1/HDAC4/PIK3CA/SLIT2	4	5.08409703504043
GO:0010507	negative regulation of autophagy	5/280	83/18862	0.00787972123450861	0.0375935122820589	0.0246785291425156	AKT1/PIK3CA/SNCA/TLK2/TP53	5	4.05808950086058
GO:0051262	protein tetramerization	5/280	83/18862	0.00787972123450861	0.0375935122820589	0.0246785291425156	GRIN2B/SNCA/TP53/TRPA1/TRPM6	5	4.05808950086058
GO:0055006	cardiac cell development	5/280	83/18862	0.00787972123450861	0.0375935122820589	0.0246785291425156	CCNB1/DDX39B/HNRNPU/PDGFRA/RGS2	5	4.05808950086058
GO:1901019	regulation of calcium ion transmembrane transporter activity	5/280	83/18862	0.00787972123450861	0.0375935122820589	0.0246785291425156	CDK5/DRD2/DRD4/FKBP1A/JPH1	5	4.05808950086058
GO:0001837	epithelial to mesenchymal transition	7/280	153/18862	0.00796010953278062	0.037873134001383	0.0248620888135952	ADIPOR1/GATA3/IL6/LDLRAD4/PTEN/RTN4/TGFB1	7	3.08202614379085
GO:0010976	positive regulation of neuron projection development	7/280	153/18862	0.00796010953278062	0.037873134001383	0.0248620888135952	BDNF/NPTN/NTRK2/PRKD1/RAPGEF2/RGS2/VLDLR	7	3.08202614379085
GO:0010039	response to iron ion	3/280	28/18862	0.0080579986834382	0.0380784231263561	0.0249968523231943	CCNB1/DRD2/SNCA	3	7.21760204081633
GO:0010575	positive regulation of vascular endothelial growth factor production	3/280	28/18862	0.0080579986834382	0.0380784231263561	0.0249968523231943	IL1A/IL6/TGFB1	3	7.21760204081633
GO:0062098	regulation of programmed necrotic cell death	3/280	28/18862	0.0080579986834382	0.0380784231263561	0.0249968523231943	CASP8/TP53/YBX3	3	7.21760204081633
GO:0080111	DNA demethylation	3/280	28/18862	0.0080579986834382	0.0380784231263561	0.0249968523231943	APOBEC3A/GATA3/TET2	3	7.21760204081633
GO:0090344	negative regulation of cell aging	3/280	28/18862	0.0080579986834382	0.0380784231263561	0.0249968523231943	PRKDC/PTEN/YBX1	3	7.21760204081633
GO:1902107	positive regulation of leukocyte differentiation	7/280	154/18862	0.00823655337891805	0.0388167109104024	0.025481506602301	CASP8/CREB1/FOS/GATA3/JUN/PRKDC/TGFB1	7	3.06201298701299
GO:1903708	positive regulation of hemopoiesis	7/280	154/18862	0.00823655337891805	0.0388167109104024	0.025481506602301	CASP8/CREB1/FOS/GATA3/JUN/PRKDC/TGFB1	7	3.06201298701299
GO:0030834	regulation of actin filament depolymerization	4/280	54/18862	0.00840099045088876	0.0393782274773465	0.0258501181557352	ADD3/DSTN/MTPN/PIK3CA	4	4.98994708994709
GO:0046622	positive regulation of organ growth	4/280	54/18862	0.00840099045088876	0.0393782274773465	0.0258501181557352	AKT1/CCNB1/DDX39B/YBX3	4	4.98994708994709
GO:0070228	regulation of lymphocyte apoptotic process	4/280	54/18862	0.00840099045088876	0.0393782274773465	0.0258501181557352	FOXP1/IRS2/PTEN/TP53	4	4.98994708994709
GO:0097479	synaptic vesicle localization	4/280	54/18862	0.00840099045088876	0.0393782274773465	0.0258501181557352	CDK5/PTEN/SPG11/SYNJ1	4	4.98994708994709
GO:0034612	response to tumor necrosis factor	11/280	320/18862	0.0085760355669504	0.040086186900525	0.0263148631661387	AKT1/ASS1/CASP3/CASP8/CXCL8/GATA3/HDAC4/PSMD13/PYCARD/TP53/YBX3	11	2.31564732142857
GO:0071897	DNA biosynthetic process	8/280	194/18862	0.00858660415206761	0.040086186900525	0.0263148631661387	CDKN1A/DDX39B/DUSP1/HNRNPU/KLF4/MYC/TP53/WRNIP1	8	2.7779086892489
GO:1905475	regulation of protein localization to membrane	8/280	194/18862	0.00858660415206761	0.040086186900525	0.0263148631661387	AKT1/BBC3/CASP8/CDK5/MFF/TGFB1/TP53/VAMP8	8	2.7779086892489
GO:0046889	positive regulation of lipid biosynthetic process	5/280	85/18862	0.00869281857161181	0.0405002317062189	0.0265866658305707	AKT1/AVP/AVPR1A/CREB1/PLIN5	5	3.96260504201681
GO:0034766	negative regulation of ion transmembrane transport	6/280	119/18862	0.00871022809552954	0.0405002317062189	0.0265866658305707	AKT1/DRD2/DRD4/IRS2/PTEN/RGS2	6	3.39651860744298
GO:0051208	sequestering of calcium ion	6/280	119/18862	0.00871022809552954	0.0405002317062189	0.0265866658305707	DRD1/DRD2/FKBP1A/JPH1/SNCA/TRPA1	6	3.39651860744298
GO:0045930	negative regulation of mitotic cell cycle	11/280	321/18862	0.00876703994531393	0.0407099665284404	0.0267243477498221	CCNB1/CDKN1A/CDKN1B/DUSP1/FBXO7/KLF4/PRKDC/PSMD13/PTEN/TGFB1/TP53	11	2.30843346684468
GO:0032368	regulation of lipid transport	7/280	156/18862	0.00881057132419275	0.0408575560873898	0.0268212339679636	AKT1/AVP/AVPR1A/CYP19A1/IRS2/OXT/POMC	7	3.02275641025641
GO:1901888	regulation of cell junction assembly	8/280	195/18862	0.00884243453645136	0.0409012400080169	0.0268499105890828	BDNF/EPHA7/NTRK2/OXT/OXTR/PTEN/RAPGEF2/SNCA	8	2.763663003663
GO:0015980	energy derivation by oxidation of organic compounds	10/280	278/18862	0.00886667507801878	0.0409012400080169	0.0268499105890828	AKT1/CCNB1/IRS2/MYC/NR4A3/PIK3CA/POMC/SDHD/SNCA/TP53	10	2.42317574511819
GO:0010592	positive regulation of lamellipodium assembly	3/280	29/18862	0.0088905513070905	0.0409012400080169	0.0268499105890828	AKIRIN1/HDAC4/PIK3CA	3	6.96871921182266
GO:0021799	cerebral cortex radially oriented cell migration	3/280	29/18862	0.0088905513070905	0.0409012400080169	0.0268499105890828	ADGRG1/CDK5/RTN4	3	6.96871921182266
GO:0043304	regulation of mast cell degranulation	3/280	29/18862	0.0088905513070905	0.0409012400080169	0.0268499105890828	GATA2/STXBP2/VAMP8	3	6.96871921182266
GO:2000637	positive regulation of gene silencing by miRNA	3/280	29/18862	0.0088905513070905	0.0409012400080169	0.0268499105890828	IL6/TGFB1/TP53	3	6.96871921182266
GO:0046164	alcohol catabolic process	4/280	55/18862	0.00895637890057249	0.041041219784178	0.0269418013110627	AKR1C3/MTMR2/PTEN/SYNJ1	4	4.89922077922078
GO:1902991	regulation of amyloid precursor protein catabolic process	4/280	55/18862	0.00895637890057249	0.041041219784178	0.0269418013110627	CASP3/FKBP1A/NTRK2/RTN4	4	4.89922077922078
GO:1903428	positive regulation of reactive oxygen species biosynthetic process	4/280	55/18862	0.00895637890057249	0.041041219784178	0.0269418013110627	AKT1/ASS1/HDAC4/KLF4	4	4.89922077922078
GO:0001818	negative regulation of cytokine production	12/280	367/18862	0.00901781836672413	0.0412683845782454	0.0270909252595909	CD24/CX3CR1/DICER1/FKBP1A/GATA3/IFNA2/IL6/KLF4/NPTN/POMC/PYCARD/TGFB1	12	2.20264694433632
GO:0034763	negative regulation of transmembrane transport	6/280	120/18862	0.00905778795139803	0.0413968285084919	0.0271752431932808	AKT1/DRD2/DRD4/IRS2/PTEN/RGS2	6	3.36821428571429
GO:0043393	regulation of protein binding	8/280	196/18862	0.00910392397353517	0.0414644439024636	0.027219629800685	ADRB2/AKT1/BDNF/CDK5/CDKN1A/FKBP1A/HDAC4/RAPGEF2	8	2.74956268221574
GO:0002706	regulation of lymphocyte mediated immunity	7/280	157/18862	0.00910834822929332	0.0414644439024636	0.027219629800685	CD160/CYRIB/GATA3/HLA-A/IFNA2/IL6/TGFB1	7	3.00350318471338
GO:0009267	cellular response to starvation	7/280	157/18862	0.00910834822929332	0.0414644439024636	0.027219629800685	AKR1C3/CDKN1A/GABARAPL2/IFI16/JUN/PRKD1/TP53	7	3.00350318471338
GO:0032755	positive regulation of interleukin-6 production	5/280	86/18862	0.00912034905654607	0.0414648026387807	0.0272198652956979	IL1A/IL6/POU2AF1/PYCARD/TLR1	5	3.91652823920266
GO:0071222	cellular response to lipopolysaccharide	8/280	197/18862	0.00937114666752054	0.0425494100647995	0.0279318635726976	AKT1/ASS1/CX3CR1/CXCL8/IL1A/IL6/PYCARD/TGFB1	8	2.73560551124003
GO:0006977	DNA damage response, signal transduction by p53 class mediator resulting in cell cycle arrest	4/280	56/18862	0.00953518822776646	0.0430134690741527	0.0282364984176742	CCNB1/CDKN1A/CDKN1B/TP53	4	4.81173469387755
GO:0010883	regulation of lipid storage	4/280	56/18862	0.00953518822776646	0.0430134690741527	0.0282364984176742	ABHD5/IL6/OSBPL8/PLIN5	4	4.81173469387755
GO:0031050	dsRNA processing	4/280	56/18862	0.00953518822776646	0.0430134690741527	0.0282364984176742	DICER1/IL6/TGFB1/TP53	4	4.81173469387755
GO:0060135	maternal process involved in female pregnancy	4/280	56/18862	0.00953518822776646	0.0430134690741527	0.0282364984176742	AKT1/GJB2/PGR/RGS2	4	4.81173469387755
GO:0070918	production of small RNA involved in gene silencing by RNA	4/280	56/18862	0.00953518822776646	0.0430134690741527	0.0282364984176742	DICER1/IL6/TGFB1/TP53	4	4.81173469387755
GO:0099175	regulation of postsynapse organization	5/280	87/18862	0.00956216747104518	0.0430792985288797	0.0282797126325293	ARC/CDK5/EPHA7/GRIN2B/PTEN	5	3.87151067323481
GO:0006814	sodium ion transport	9/280	239/18862	0.00963602468076432	0.0433364946031846	0.0284485508290631	ADRB2/AKT1/DRD2/DRD4/SLC4A5/SLC4A7/SLC6A4/SLC6A8/SLC9A6	9	2.53673042438733
GO:0051054	positive regulation of DNA metabolic process	8/280	198/18862	0.00964417677483177	0.0433364946031846	0.0284485508290631	AKT1/DDX39B/IL6/KLF4/MYC/PRKDC/TGFB1/UBE2B	8	2.72178932178932
GO:0001844	protein insertion into mitochondrial membrane involved in apoptotic signaling pathway	3/280	30/18862	0.00977162205967075	0.0435714122096601	0.0286027641665666	BBC3/CASP8/TP53	3	6.73642857142857
GO:0002828	regulation of type 2 immune response	3/280	30/18862	0.00977162205967075	0.0435714122096601	0.0286027641665666	GATA3/IFNA2/IL6	3	6.73642857142857
GO:0033006	regulation of mast cell activation involved in immune response	3/280	30/18862	0.00977162205967075	0.0435714122096601	0.0286027641665666	GATA2/STXBP2/VAMP8	3	6.73642857142857
GO:0042755	eating behavior	3/280	30/18862	0.00977162205967075	0.0435714122096601	0.0286027641665666	IAPP/OXT/OXTR	3	6.73642857142857
GO:0060148	positive regulation of posttranscriptional gene silencing	3/280	30/18862	0.00977162205967075	0.0435714122096601	0.0286027641665666	IL6/TGFB1/TP53	3	6.73642857142857
GO:0060292	long-term synaptic depression	3/280	30/18862	0.00977162205967075	0.0435714122096601	0.0286027641665666	ARC/MAPT/PTEN	3	6.73642857142857
GO:0014909	smooth muscle cell migration	5/280	88/18862	0.0100184950908525	0.0445579615421805	0.029250391509031	DOCK5/HDAC4/ITGA2/NR4A3/SLIT2	5	3.82751623376623
GO:0060218	hematopoietic stem cell differentiation	5/280	88/18862	0.0100184950908525	0.0445579615421805	0.029250391509031	GATA2/GATA3/PRKDC/PSMD13/TP53	5	3.82751623376623
GO:0016241	regulation of macroautophagy	7/280	160/18862	0.0100459624105556	0.0445661444692762	0.0292557632498593	ADRB2/AKT1/CASP3/CDK5/PIK3CA/PIP4K2A/TP53	7	2.9471875
GO:2001242	regulation of intrinsic apoptotic signaling pathway	7/280	160/18862	0.0100459624105556	0.0445661444692762	0.0292557632498593	AKT1/BBC3/PLAUR/PLEKHF1/PYCARD/TP53/YBX3	7	2.9471875
GO:0043551	regulation of phosphatidylinositol 3-kinase activity	4/280	57/18862	0.0101377848123998	0.0448419265174026	0.029436802341408	KLF4/PDGFRA/PRKD1/TGFB1	4	4.72731829573935
GO:0048008	platelet-derived growth factor receptor signaling pathway	4/280	57/18862	0.0101377848123998	0.0448419265174026	0.029436802341408	NR4A3/PDGFRA/PTEN/SNCA	4	4.72731829573935
GO:0060249	anatomical structure homeostasis	14/280	466/18862	0.0101468074091995	0.0448419265174026	0.029436802341408	ADGRV1/ADRB2/CDH5/CDK5/CLN8/GATA2/HNRNPU/IAPP/IL6/MYC/PCDH15/PRKDC/SNX10/USH2A	14	2.02381974248927
GO:1903409	reactive oxygen species biosynthetic process	6/280	123/18862	0.0101599000246383	0.0448428074691524	0.0294373806484645	AKT1/ASS1/CX3CR1/HDAC4/KLF4/SNCA	6	3.28606271777003
GO:0006937	regulation of muscle contraction	7/280	161/18862	0.0103735965165346	0.0456700869424143	0.0299804541563804	ADRB2/DOCK5/HDAC4/ITGA2/OXT/OXTR/RGS2	7	2.92888198757764
GO:0030307	positive regulation of cell growth	7/280	161/18862	0.0103735965165346	0.0456700869424143	0.0299804541563804	AKT1/AVP/AVPR1A/BDNF/DDX39B/MAPT/MTPN	7	2.92888198757764
GO:0032642	regulation of chemokine production	5/280	89/18862	0.0104895500504825	0.0460639584287605	0.0302390139015107	EGR1/FOXP1/IL6/KLF4/PYCARD	5	3.78451043338684
GO:0046849	bone remodeling	5/280	89/18862	0.0104895500504825	0.0460639584287605	0.0302390139015107	ADRB2/IAPP/IL6/SNX10/TGFB1	5	3.78451043338684
GO:0042552	myelination	6/280	124/18862	0.0105475601524527	0.0462368390638859	0.0303525026269085	AKT1/DICER1/MTMR2/NTRK2/PTEN/UGT8	6	3.25956221198157
GO:0001516	prostaglandin biosynthetic process	3/280	31/18862	0.0107017410714284	0.0462368390638859	0.0303525026269085	AKR1C3/AVP/AVPR1A	3	6.51912442396313
GO:0002230	positive regulation of defense response to virus by host	3/280	31/18862	0.0107017410714284	0.0462368390638859	0.0303525026269085	CGAS/PYCARD/ZDHHC11	3	6.51912442396313
GO:0003180	aortic valve morphogenesis	3/280	31/18862	0.0107017410714284	0.0462368390638859	0.0303525026269085	GATA3/SLIT2/TGFB1	3	6.51912442396313
GO:0019835	cytolysis	3/280	31/18862	0.0107017410714284	0.0462368390638859	0.0303525026269085	GZMA/GZMH/TGFB1	3	6.51912442396313
GO:0032228	regulation of synaptic transmission, GABAergic	3/280	31/18862	0.0107017410714284	0.0462368390638859	0.0303525026269085	DRD2/OXTR/PTEN	3	6.51912442396313
GO:0034405	response to fluid shear stress	3/280	31/18862	0.0107017410714284	0.0462368390638859	0.0303525026269085	AKT1/ASS1/KLF4	3	6.51912442396313
GO:0046457	prostanoid biosynthetic process	3/280	31/18862	0.0107017410714284	0.0462368390638859	0.0303525026269085	AKR1C3/AVP/AVPR1A	3	6.51912442396313
GO:0048147	negative regulation of fibroblast proliferation	3/280	31/18862	0.0107017410714284	0.0462368390638859	0.0303525026269085	FTH1/MYC/TP53	3	6.51912442396313
GO:0051955	regulation of amino acid transport	3/280	31/18862	0.0107017410714284	0.0462368390638859	0.0303525026269085	AVP/AVPR1A/RGS2	3	6.51912442396313
GO:1901976	regulation of cell cycle checkpoint	3/280	31/18862	0.0107017410714284	0.0462368390638859	0.0303525026269085	CCNB1/DDX39B/DUSP1	3	6.51912442396313
GO:1902692	regulation of neuroblast proliferation	3/280	31/18862	0.0107017410714284	0.0462368390638859	0.0303525026269085	CX3CR1/DRD2/TP53	3	6.51912442396313
GO:2000193	positive regulation of fatty acid transport	3/280	31/18862	0.0107017410714284	0.0462368390638859	0.0303525026269085	AVP/AVPR1A/OXT	3	6.51912442396313
GO:0051965	positive regulation of synapse assembly	4/280	58/18862	0.0107645233577535	0.0463928280523751	0.0304549027104511	BDNF/NTRK2/OXT/OXTR	4	4.64581280788177
GO:1903749	positive regulation of establishment of protein localization to mitochondrion	4/280	58/18862	0.0107645233577535	0.0463928280523751	0.0304549027104511	BBC3/CASP8/TP53/UBE2D3	4	4.64581280788177
GO:0043122	regulation of I-kappaB kinase/NF-kappaB signaling	9/280	244/18862	0.0109331416700652	0.0469985219035335	0.0308525147570486	CASP8/FKBP1A/PRKD1/PYCARD/RHOC/S100A12/TFG/TNFRSF10B/TNFSF10	9	2.48474824355972
GO:0002705	positive regulation of leukocyte mediated immunity	6/280	125/18862	0.0109456017084135	0.0469985219035335	0.0308525147570486	CD160/CYRIB/GATA3/HLA-A/IL6/TGFB1	6	3.23348571428571
GO:0048565	digestive tract development	6/280	125/18862	0.0109456017084135	0.0469985219035335	0.0308525147570486	ASS1/CCNB1/CDKN1A/CXCL8/OXTR/PDGFRA	6	3.23348571428571
GO:0050905	neuromuscular process	5/280	90/18862	0.0109755472387147	0.0470689929670156	0.0308987759890611	CLN8/DRD1/DRD2/PCDH15/PTEN	5	3.74246031746032
GO:0046890	regulation of lipid biosynthetic process	8/280	203/18862	0.0110990284264979	0.0475399271765514	0.031207924108211	ADIPOR1/AKR1C3/AKT1/AVP/AVPR1A/CREB1/EGR1/PLIN5	8	2.65475017593244
GO:0072001	renal system development	10/280	288/18862	0.0111783035278916	0.0478205900000084	0.0313921672195207	APAF1/ASS1/CD24/COL4A1/EGR1/EPHA7/GATA3/MYC/PDGFRA/SLIT2	10	2.3390376984127
GO:0007272	ensheathment of neurons	6/280	126/18862	0.0113541650483127	0.0484537252000388	0.0318077933352151	AKT1/DICER1/MTMR2/NTRK2/PTEN/UGT8	6	3.2078231292517
GO:0008366	axon ensheathment	6/280	126/18862	0.0113541650483127	0.0484537252000388	0.0318077933352151	AKT1/DICER1/MTMR2/NTRK2/PTEN/UGT8	6	3.2078231292517
GO:0030042	actin filament depolymerization	4/280	59/18862	0.0114157467749783	0.0484785925315927	0.0318241176722934	ADD3/DSTN/MTPN/PIK3CA	4	4.56707021791768
GO:0045428	regulation of nitric oxide biosynthetic process	4/280	59/18862	0.0114157467749783	0.0484785925315927	0.0318241176722934	AKT1/ASS1/CX3CR1/KLF4	4	4.56707021791768
GO:1902041	regulation of extrinsic apoptotic signaling pathway via death domain receptors	4/280	59/18862	0.0114157467749783	0.0484785925315927	0.0318241176722934	CASP8/PTEN/TNFRSF10B/TNFSF10	4	4.56707021791768
GO:1902373	negative regulation of mRNA catabolic process	4/280	59/18862	0.0114157467749783	0.0484785925315927	0.0318241176722934	HNRNPU/PABPC1/YBX1/YBX3	4	4.56707021791768
GO:0106027	neuron projection organization	5/280	91/18862	0.0114766981978162	0.0486779955268348	0.0319550171900683	ARC/CDK5/GRIN2B/MTMR2/PTEN	5	3.70133437990581
GO:0007202	activation of phospholipase C activity	3/280	32/18862	0.0116813807932897	0.0492263309588096	0.0323149758934832	AVPR1A/BDNF/NTRK2	3	6.31540178571429
GO:0048011	neurotrophin TRK receptor signaling pathway	3/280	32/18862	0.0116813807932897	0.0492263309588096	0.0323149758934832	BDNF/CASP3/NTRK2	3	6.31540178571429
GO:0098751	bone cell development	3/280	32/18862	0.0116813807932897	0.0492263309588096	0.0323149758934832	FLI1/FOXP1/PIP4K2A	3	6.31540178571429
GO:1901099	negative regulation of signal transduction in absence of ligand	3/280	32/18862	0.0116813807932897	0.0492263309588096	0.0323149758934832	AKT1/IFI6/IL1A	3	6.31540178571429
GO:2001240	negative regulation of extrinsic apoptotic signaling pathway in absence of ligand	3/280	32/18862	0.0116813807932897	0.0492263309588096	0.0323149758934832	AKT1/IFI6/IL1A	3	6.31540178571429
GO:1903522	regulation of blood circulation	10/280	290/18862	0.0116908997619254	0.0492263309588096	0.0323149758934832	AKT1/AVP/AVPR1A/DOCK5/DRD2/HDAC4/MYL4/OXT/OXTR/RGS2	10	2.32290640394089
GO:1905477	positive regulation of protein localization to membrane	6/280	127/18862	0.0117733893392141	0.0495137220335991	0.032503635813346	AKT1/BBC3/CASP8/CDK5/MFF/TP53	6	3.18256467941507
