# Supplementary material for: Sensogenomics of music and Alzheimer’s disease: An interdisciplinary view from neuroscience, transcriptomics, and epigenomics
Source: Front Aging Neurosci. 2023 Feb 3;15:1063536. doi: 10.3389/fnagi.2023.1063536 (PMC9935844; doi:10.3389/fnagi.2023.1063536)
Supplement: Supplementary file 1 [file Data_Sheet_1.zip › Table 5.XLSX]

## Sheet: Table S5
Table S5. Diferentially expressed genes between alzheimer patients and healthy controls.
Gene	logFC	AveExpr	t	P.Value	adj.P.Val	B
NDUFA1	-0.446037696525936	10.1764671590931	-11.6116651560954	2.8484084217176e-29	5.45327792337834e-25	55.3770107394179
MRPL51	-0.305174746645964	8.55333368995768	-11.3191570318467	5.57513201840443e-28	5.33679512461764e-24	52.4804286098829
CETN2	-0.201992696744023	8.84712025561919	-10.9025032404102	3.49243487251018e-26	2.22875552114024e-22	48.4522024563701
RPS25	-0.411189096070062	11.2049541165854	-10.5445382196233	1.11072848641701e-24	5.31622421811341e-21	45.085354927668
GTF2H5	-0.241567265415512	8.41013299492056	-10.5204685213997	1.39714782739896e-24	5.34967903111061e-21	44.8621392685941
RPL36AL	-0.353863138307849	11.5111362501371	-10.4793050305574	2.06644930092007e-24	6.59369531101914e-21	44.4813355643007
NDUFS5	-0.321516786670118	6.93599970055983	-10.4254511090587	3.44213342941217e-24	9.41423492944229e-21	43.9849190114841
COX17	-0.282523276619552	9.04919428782498	-10.3213704260096	9.17444366173998e-24	2.19555904880015e-20	43.0312837793933
RPA3	-0.317260529599256	7.8976978266358	-9.90006675735728	4.48242452655658e-22	9.53511306232509e-19	39.2496747561657
RPL22	-0.265284466633061	7.97575630645234	-9.75802598976096	1.61551038539863e-21	3.08166867474992e-18	38.0035231951694
ATP5F1EP2	-0.307695088391643	11.9908465290729	-9.74500161591279	1.81569502653393e-21	3.08166867474992e-18	37.8899933988488
DNAJA1	-0.31632178241891	9.80245239821191	-9.73809809294206	1.93157608237133e-21	3.08166867474992e-18	37.8298676062364
ATP5PO	-0.406890857944889	9.66893875349871	-9.54051653160938	1.11794404472452e-20	1.64638759509622e-17	36.1238720349469
GTF2B	-0.26508818281543	7.73258789275433	-9.48169576642968	1.87493680141356e-20	2.27206548832113e-17	35.6215552073333
ATP5ME	-0.308725808119007	8.25446424325685	-9.48042443772548	1.8959545946784e-20	2.27206548832113e-17	35.6107266608966
UQCRH	-0.311426709244239	7.72480446154603	-9.4802517606507	1.89882725584424e-20	2.27206548832113e-17	35.609255975917
UFC1	-0.214157734071675	9.18667119795407	-9.46497633220976	2.17076754681113e-20	2.44466733433524e-17	35.4792432931648
RPF2	-0.286136060946862	6.77154229079723	-9.43077100673639	2.92752249863561e-20	3.1137454575766e-17	35.1887431019848
EIF3E	-0.322500568141562	11.2308529858534	-9.38266113863123	4.45185861015447e-20	4.48583332060039e-17	34.7816289448847
RPS27A	-0.410422565806776	10.9821051248416	-9.33413363406363	6.78261202026305e-20	6.4926553563968e-17	34.3727318263796
ZMAT2	-0.301241219469382	8.92608336919204	-9.31920888637003	7.71755421058967e-20	7.03583692198758e-17	34.2473289519837
CWC15	-0.269696506398389	7.82397622843448	-9.19944929189661	2.16198232238853e-19	1.80178679739199e-16	33.2471250336318
RPL17	-0.386242955178366	8.2427946192368	-9.19930834801048	2.16459108592404e-19	1.80178679739199e-16	33.2459542663907
SEM1	-0.303935152344621	6.5613451363006	-9.1442665741696	3.4625948024024e-19	2.76214072883308e-16	32.7898906364851
TOMM7	-0.372187284667918	9.20091640600843	-8.95041021383905	1.77818381792564e-18	1.36173316776745e-15	31.2019549092882
OARD1	-0.193818990874451	7.18984650125446	-8.93064613650705	2.09757690096104e-18	1.5445426834192e-15	31.0416720177208
MRPS18C	-0.211308441586728	6.07312174908455	-8.76754115057185	8.10526970099568e-18	5.74723660835416e-15	29.730379788557
PRDX1	-0.188477582734516	9.62192696255888	-8.74833229170891	9.49106412826104e-18	6.48951509769849e-15	29.5772993368321
MRPS33	-0.267525390747937	5.98694940194184	-8.72806071051128	1.12077789552566e-17	7.39906648615129e-15	29.4160595020672
ENY2	-0.389214442571541	7.73243503985415	-8.69352081572984	1.48670886811175e-17	9.4876804266665e-15	29.1420633787743
SNTB2	0.174908264913885	7.03549340998529	8.67668912582353	1.70559453470235e-17	1.05334217312505e-14	29.0088774144723
TBCA	-0.286829119953856	9.41845180877278	-8.66525111658368	1.87221701721774e-17	1.08975285857202e-14	28.9184962298468
RPL6	-0.24525670033097	10.5136871706091	-8.66484671859753	1.87839354050022e-17	1.08975285857202e-14	28.9153026077415
MRPL33	-0.191307550760014	8.89121041442079	-8.64049526496241	2.28990751575275e-17	1.28941998203195e-14	28.7232281409875
WASHC3	-0.249254785497525	7.65183485404585	-8.59436167217263	3.3285204647015e-17	1.82070069419172e-14	28.36061118482
UCHL3	-0.252589140879246	6.62490216322986	-8.58910469860369	3.47307963045072e-17	1.84700304236053e-14	28.3193959297305
ATP5PF	-0.317565103720359	8.1359701243581	-8.52481506556318	5.83110127024614e-17	3.01720091402331e-14	27.8171051446643
PSMC2	-0.247456309423491	8.57422672907194	-8.48648980643735	7.92922827969604e-17	3.99487040565212e-14	27.5192119815983
ITGAM	0.266249266345424	9.67750078359565	8.43069048000735	1.23786040715179e-16	6.0766249986977e-14	27.0875589296355
CWC27	-0.234315618911601	6.81769041039129	-8.38306385905993	1.80690380953414e-16	8.64829335838279e-14	26.7210670107344
NBEAL2	0.221675338281992	8.73809027392811	8.34133690241156	2.51309868690695e-16	1.1734944966057e-13	26.4014447404273
MDH1	-0.207332532687307	9.43380694143512	-8.25440094331612	4.9749198632799e-16	2.26773430434509e-13	25.7399550929048
DBI	-0.356424009913272	7.39660502759912	-8.24522120265719	5.34502500179206e-16	2.37977915486765e-13	25.6704571106047
ERH	-0.282200316875097	8.16733594606368	-8.20300420739862	7.4283693069207e-16	3.23218478138629e-13	25.3517035054825
PLRG1	-0.191968808770426	8.01171762588596	-8.17136746404958	9.49747412305806e-16	4.04064760190992e-13	25.1137650607062
RSL1D1	-0.172395349466804	8.87560860893777	-8.14404351618598	1.17353318354385e-15	4.88419408672761e-13	24.9089055902907
SRP14	-0.217051572272128	9.89336435851609	-8.13935539201568	1.21684398841032e-15	4.95669748045013e-13	24.8738166233019
AIF1	-0.182028166675218	8.78659411071798	-8.12731691103138	1.33541696105932e-15	5.32636619155847e-13	24.7837932810167
SSB	-0.12047103962504	5.12676295449621	-8.06472238727072	2.16157765235151e-15	8.44559268454483e-13	24.3175830175076
TRAPPC14	0.172750329452572	7.90699131461328	8.03341431489121	2.74707838376677e-15	1.0475561275714e-12	24.0855759068058
RPL32	-0.180206177344118	9.59030377058914	-8.03135928415586	2.79056476918993e-15	1.0475561275714e-12	24.0703747198994
APBB3	0.179839513222299	7.84315275560068	8.01962355121065	3.05222848356442e-15	1.12374835226617e-12	23.9836298248376
DNAJC8	-0.172369516800314	9.98374661561834	-8.00479346096433	3.41771929636721e-15	1.23457048922548e-12	23.8741713113756
NME1	-0.17532874307279	6.40781562217582	-7.96735239550339	4.54363909161715e-15	1.60967471573009e-12	23.5986124370543
TIMM23	-0.108824851083454	6.93784480373399	-7.96439972861137	4.64660285636223e-15	1.60967471573009e-12	23.5769294326869
ATP6V1D	-0.211528837592299	8.70354641340543	-7.96265919141793	4.70837211182476e-15	1.60967471573009e-12	23.5641510345154
NGDN	-0.175081368872968	6.51140474873035	-7.9403122995499	5.5771373288817e-15	1.87323323090246e-12	23.4003052634453
UQCRBP1	-0.598948568352258	7.29407517456082	-7.90962879882047	7.03235648677426e-15	2.32128387826368e-12	23.1759928688721
BRIX1	-0.238173582579255	6.51133325462082	-7.88895238273333	8.21797849530141e-15	2.66666437783975e-12	23.0252666405578
MRPL22	-0.289596341076948	6.79629986254176	-7.88497823791652	8.46746214164902e-15	2.70182604503118e-12	22.9963356822904
SNRPB2	-0.143984682440522	7.69071958482711	-7.86206040151751	1.00587644952941e-14	3.15531187612965e-12	22.8297480253527
SARNP	-0.324446377815137	6.68479899459882	-7.85831728374834	1.03452876446214e-14	3.15531187612965e-12	22.8025800628208
BEX2	-0.288065945640927	6.46525294260904	-7.85783082207823	1.03831103784888e-14	3.15531187612965e-12	22.7990501039392
NIFK	-0.264036745702952	7.3009996887995	-7.85210239505352	1.08388825489848e-14	3.24235010000492e-12	22.7574967924952
GNL3	-0.17822574774604	6.00598079237664	-7.8453760002845	1.1399271266331e-14	3.34661317003669e-12	22.7087383027194
SOD1	-0.236957142600218	10.4139128406673	-7.843772379832	1.1537031560325e-14	3.34661317003669e-12	22.6971193471411
EEF1B2	-0.233315780338057	7.42518486723119	-7.8281175344341	1.29710669310194e-14	3.70643397603533e-12	22.5838024937166
HSP90AA1	-0.170126758836023	6.65129283176497	-7.79975582982428	1.60301309689354e-14	4.51318907941572e-12	22.3790143583382
RGS19	0.170596782231808	8.88220198791172	7.79143869122006	1.70549753098008e-14	4.73213771458168e-12	22.3190836703795
SELENOK	-0.135174359818233	5.6913510270051	-7.77518687859034	1.92473496022506e-14	5.26415011621553e-12	22.2021405610268
TRAPPC4	-0.150526133277035	8.73291498575099	-7.77216108059338	1.9685156903108e-14	5.27962880785595e-12	22.1803915643167
RPS24	-0.25045450849254	6.21178449788933	-7.77100177569419	1.9855485722937e-14	5.27962880785595e-12	22.1720606232374
TCEAL8	-0.236606174608615	6.1606084544822	-7.76709775097947	2.04398256119261e-14	5.36055426493597e-12	22.1440137531871
RPL26	-0.390435109955187	6.31404158603903	-7.74805076197916	2.35427170873665e-14	6.09088268429231e-12	22.0073564149067
RIOK2	-0.274290593205463	6.46443654922831	-7.74370893549812	2.43125355233728e-14	6.20617990126631e-12	21.9762462667894
GNL2	-0.21405064157059	7.75857389485432	-7.71827022503235	2.93472647075244e-14	7.39280766875729e-12	21.7942810743899
RPAIN	-0.194900932429768	8.23337195439496	-7.70385340426178	3.26428912797885e-14	8.11620978638377e-12	21.6913907454678
RPL24	-0.190236027321287	9.43594640260381	-7.69686173779221	3.43698529625836e-14	8.39374688016542e-12	21.6415535459321
RARS1	-0.131272748332101	8.61947084657665	-7.69581515840398	3.46359886932916e-14	8.39374688016542e-12	21.6340968734778
CMSS1	-0.124109529457372	6.03252088152408	-7.68604521036208	3.72203717050974e-14	8.90730020367612e-12	21.5645310801151
RPL35A	-0.222479403648828	11.9484440969134	-7.65183727450851	4.78565539012834e-14	1.13112805486429e-11	21.3215723481464
RPL11	-0.241598214322389	12.3047175680371	-7.6426888807857	5.11757610703107e-14	1.19482920206231e-11	21.2567589909295
NUP37	-0.193025144490194	7.41761527311338	-7.61535735349065	6.25019826649424e-14	1.44168729894015e-11	21.0635324865044
TCIRG1	0.123253039560884	7.35883744344537	7.61095181630869	6.45453335853165e-14	1.47109572796534e-11	21.0324438337325
NSA2	-0.206080546646323	7.50374265381206	-7.60273438769292	6.85339696337547e-14	1.53375338894318e-11	20.9744982603327
UNC13D	0.179818805047637	7.02034605051836	7.60201053776219	6.88967309736817e-14	1.53375338894318e-11	20.9693966542501
PFDN5	-0.421864071882093	10.201027586657	-7.59654876379448	7.16955603058573e-14	1.57771437017889e-11	20.9309165981255
LARP7	-0.179606290237627	5.87926313593076	-7.59167643225839	7.42866172493394e-14	1.60447316543988e-11	20.8966100261617
TYK2	0.159721121563983	10.602655300022	7.59036571004845	7.49992416047097e-14	1.60447316543988e-11	20.8873844266477
CD163	0.194407471189099	6.86454700899492	7.58958710341011	7.54257429561709e-14	1.60447316543988e-11	20.8819048233061
ATP5MG	-0.186180153429222	8.62714272238817	-7.5685883051253	8.78733215906301e-14	1.84871949654133e-11	20.7343092654887
SLIRP	-0.380994967785931	8.14667268653161	-7.56271481630377	9.17030683115366e-14	1.90832091611344e-11	20.6930907479836
MRPL17	-0.173837584289572	7.50124913978734	-7.55612905880384	9.61928442429873e-14	1.98022796024945e-11	20.6469074515371
CKS1B	-0.137715771825274	5.44683133726896	-7.53468533633361	1.12364206025116e-13	2.28852417484133e-11	20.4967783350944
MRPS17	-0.207908850206786	6.7082820315408	-7.52639092086203	1.19312832445308e-13	2.40446755491097e-11	20.4388100007395
EMG1	-0.228371588493865	7.22784658609937	-7.52319551816097	1.22101169357709e-13	2.43502800765972e-11	20.416492960435
LSM3	-0.383155676160982	7.14237733203987	-7.51049266322571	1.33834202468073e-13	2.64150083118686e-11	20.327858010681
CBX3	-0.100118439775556	5.55636672848021	-7.49742318685532	1.4706326686831e-13	2.87298596346305e-11	20.2368037197016
CD3D	-0.290623222572327	10.0797931487063	-7.49295633140593	1.51873352008474e-13	2.93698517596185e-11	20.2057156844105
MBD6	0.198256376378987	9.60904236451682	7.48972079770036	1.55453864155403e-13	2.97616422925518e-11	20.1832075723483
POLR3GL	-0.19845540240477	8.93754040471783	-7.48285067138629	1.63334202650837e-13	3.09607258391117e-11	20.1354439148453
SRP19	-0.219471586659389	7.20532971396674	-7.47402768304272	1.74033354318596e-13	3.2665378121858e-11	20.0741603627578
PSMA3	-0.291436198499865	6.81391258281788	-7.44679591153161	2.11594793676825e-13	3.93299254848816e-11	19.8854166754535
ZSWIM8	0.166146499979993	9.03875466243933	7.44513619198969	2.14125890428986e-13	3.94176939640668e-11	19.8739329504025
PSMA4	-0.326943725476519	8.10252984669827	-7.43697174166917	2.27017020155466e-13	4.13927700083467e-11	19.8174756531134
RPS23	-0.372423009822445	9.5777457879668	-7.42561617086062	2.46224582620536e-13	4.44714116440582e-11	19.7390433565806
HSPB11	-0.322898658398483	6.12597104995988	-7.41969509401529	2.56865196531174e-13	4.59596653045731e-11	19.6981891195568
LRP3	0.225066495859576	6.80638001711199	7.40782902030101	2.79569187108001e-13	4.95588156220618e-11	19.6164029413489
ATP5PB	-0.250097770285738	8.93128713090451	-7.40094992806667	2.93623540724103e-13	5.15726852033299e-11	19.5690426044771
COPS4	-0.211945932239283	7.24757105593827	-7.37876011521036	3.43864376544971e-13	5.97011351644567e-11	19.4165400698318
PSMB1	-0.162675328215805	10.7366200313184	-7.37783273014776	3.46138730909099e-13	5.97011351644567e-11	19.410175373134
MRPS22	-0.216635385402141	7.86081062646107	-7.34046081114145	4.51197555851107e-13	7.71265822032986e-11	19.1542834659818
LTV1	-0.15623955947022	7.51544339996057	-7.33574532733929	4.66504770468956e-13	7.90374675276829e-11	19.1220781198826
TBC1D2	0.177526888811921	7.22426088195763	7.32024640302218	5.20503265049555e-13	8.71492566531973e-11	19.0163552526507
SNX2	-0.20133166978157	8.60534475833149	-7.31943668730022	5.23487308180606e-13	8.71492566531973e-11	19.0108374236913
NDUFAF2	-0.208051776378822	6.41627138564006	-7.30596908531637	5.75658589075492e-13	9.50084800676749e-11	18.9191420404394
UQCRHL	-0.396280357793252	9.23136999761332	-7.30207708477133	5.9166542108114e-13	9.68156793726361e-11	18.8926711014803
MTIF3	-0.226855794064168	7.52718152108138	-7.29585640562898	6.18162704440392e-13	1.0029427946196e-10	18.8503881268959
GLRX3	-0.157303249404383	6.45420989969155	-7.28938700199673	6.46956895823506e-13	1.03515490834908e-10	18.8064486941601
DPH5	-0.218259660258052	6.3904668110457	-7.28897592377917	6.48830446601671e-13	1.03515490834908e-10	18.8036578762064
NDUFS4	-0.355523266675829	7.39285540345122	-7.26402317759647	7.73124540970039e-13	1.22326192866706e-10	18.6345167460325
ATP6V1E1	-0.140127947896872	8.6499098601428	-7.25737503392831	8.10012352905000e-13	1.27112184396445e-10	18.5895401115801
TMEM258	-0.133409765670514	11.1964447828897	-7.24607659845094	8.76710738572991e-13	1.36460382845365e-10	18.5131874248817
ADAM8	0.170720885576035	9.72918993844859	7.24083070539245	9.09486480168096e-13	1.40420311796921e-10	18.4777728671554
C11orf1	-0.250801899101624	6.80543271471672	-7.22724533512115	1.0000687045654e-12	1.53170522791237e-10	18.3861659768548
SLC26A8	0.177091975922069	5.58335424974564	7.21542640343857	1.08604469557218e-12	1.65018457910551e-10	18.3065956062343
SNRPG	-0.29407093303109	6.96876052678085	-7.20382164186491	1.177517306062e-12	1.77508415941393e-10	18.228580651551
COPS5	-0.193730122881124	8.62103135439703	-7.19623406450194	1.24137582346246e-12	1.85672969845225e-10	18.1776327378587
RPL30	-0.201563682630709	12.6421399908867	-7.19373555379987	1.26313945280254e-12	1.87463603286082e-10	18.1608666501382
PTRH2	-0.190296590976118	7.35202401366147	-7.16690377825132	1.52183522394425e-12	2.2411950278779e-10	17.9811429477742
CWF19L2	-0.245291105198861	6.53307994732706	-7.15816603165546	1.61681977774367e-12	2.36290188129027e-10	17.9227461161231
DPM1	-0.275452208068613	8.02727866387813	-7.14072630389629	1.82414394476106e-12	2.64569968351898e-10	17.8063826646908
RPL12	-0.138891946368418	8.52526889517677	-7.12621430040098	2.01639723683164e-12	2.90255075933396e-10	17.7097482231055
ACAT1	-0.219464355870067	7.31046945571198	-7.11731691810963	2.14397018624152e-12	3.06167808729733e-10	17.6505884898379
LDHB	-0.399276496027891	9.24323891274036	-7.11630804790331	2.15892683094876e-12	3.06167808729733e-10	17.6438845859462
GTF2A2	-0.103556665307989	9.30459015227166	-7.10318787567001	2.36302401903438e-12	3.32647756208921e-10	17.5567793227466
PDCL3	-0.199735597665064	6.72039638243347	-7.09449120337896	2.50863387900716e-12	3.50567851194103e-10	17.4991214584386
SF3B6	-0.237648242025205	7.52319930205591	-7.08636900643422	2.65256564593914e-12	3.67995429648586e-10	17.4453296560632
MRPL39	-0.14794390557275	5.72528826245142	-7.0654189601918	3.0623172243717e-12	4.21784627774073e-10	17.3068372797756
HK3	0.195371698630117	9.30443201633926	7.05418923794817	3.30692012223882e-12	4.52221326716158e-10	17.2327539923623
RPS17	-0.280128488886842	8.40986316469112	-6.98701935457575	5.22498826264212e-12	7.09449647434635e-10	16.7918464480745
COMMD3	-0.219686956759473	8.99381224321824	-6.96733973315771	5.97004726556254e-12	8.04905316191513e-10	16.6633887039896
BTF3	-0.121493954505366	8.61586512160342	-6.96484353433095	6.07170743344558e-12	8.12886984708501e-10	16.647118259345
TAX1BP1	-0.231186204627001	9.13085595533776	-6.95980741822371	6.28200775610505e-12	8.35201656184939e-10	16.6143084293562
LSM5	-0.191227490215478	6.51858661765075	-6.95642346323693	6.42731554777524e-12	8.48627283876945e-10	16.5922743111129
METTL5	-0.291334703899143	6.61253598944905	-6.9488242738794	6.76575529893047e-12	8.87194419164547e-10	16.5428285845687
MAGOH	-0.238582170011452	6.54809742675661	-6.93016105398196	7.67293512954846e-12	9.99308456157859e-10	16.4215995773975
SS18L2	-0.20983413084053	9.7324378921754	-6.92326210422976	8.03765071188174e-12	1.03973528972281e-09	16.3768612603586
NDUFB2	-0.238490878496862	9.59674835362931	-6.90775459457369	8.92068880609561e-12	1.14621870599128e-09	16.2764451643028
STX8	-0.222210597565518	7.42033165833875	-6.89862944848664	9.48407951945568e-12	1.20960077896657e-09	16.2174520682797
PUM3	-0.183265073221616	6.64016798281173	-6.89774768008407	9.54033521148874e-12	1.20960077896657e-09	16.2117552661793
ZNHIT3	-0.218460042087205	7.20610596477265	-6.87703250059053	1.09602779721066e-11	1.38049027484198e-09	16.078111157826
BEX4	-0.167041814118272	7.42451726201586	-6.87453317977672	1.1145027634533e-11	1.39458532067408e-09	16.0620113631275
MRPL24	-0.101589834295508	7.71335544601317	-6.86630147300742	1.17753801899951e-11	1.46389385543803e-09	16.0090228946468
SLU7	-0.23128694081637	7.28306538365792	-6.85925480205556	1.2342673054528e-11	1.52451919760606e-09	15.9637083006156
TOMM6	-0.154810791793398	9.09509092510716	-6.85716573143013	1.25159469475149e-11	1.53601156609085e-09	15.950282338453
APIP	-0.179821897655002	6.03817427653153	-6.84920757864593	1.31981524959681e-11	1.60941802251789e-09	15.8991711015457
AGTRAP	0.157197873946641	8.71831068716611	6.84578475131183	1.35026690850833e-11	1.63613037742988e-09	15.8772045247647
UQCRQ	-0.324381268035106	9.08692743747929	-6.837761464363	1.42437412327106e-11	1.71507186100782e-09	15.8257527002409
MRPS31	-0.197744697194826	7.60023770785409	-6.83388997733602	1.4615460078528e-11	1.74883114502136e-09	15.8009451377111
MICAL1	0.205956247785902	8.80645085360098	6.82957156050654	1.50413222538464e-11	1.78837478344834e-09	15.7732887763157
CFDP1	-0.164809811607294	7.17074129782784	-6.8286599841562	1.51327612911273e-11	1.78837478344834e-09	15.7674528088462
NUP88	-0.174314732040556	7.99516581257927	-6.82035519007544	1.59913124075537e-11	1.87824341130439e-09	15.7143175265837
VSIR	0.164418325904865	11.2198802492804	6.81405753811168	1.6674043638098e-11	1.94649125275236e-09	15.6740633085917
ILF2	-0.115077397165848	9.30652444602823	-6.80893489675378	1.72504059576874e-11	2.00156983066622e-09	15.6413445547181
TMEM60	-0.125768128564459	8.46593480451703	-6.80633592698032	1.75502493244342e-11	2.02409351395357e-09	15.624753241346
LPP	0.112414327273058	8.78120902868189	6.80535290869806	1.76649874797886e-11	2.02512685808714e-09	15.6184793425356
RPL26L1	-0.219293266440609	5.99773915168931	-6.80128546944343	1.81476100916132e-11	2.06807140002342e-09	15.5925285378662
GPR18	-0.206060449850324	7.17503929983071	-6.79976054567528	1.83318632016668e-11	2.07670722482788e-09	15.5828029475886
RPL21	-0.291486857948568	7.10329066483599	-6.79874902514672	1.84550937376879e-11	2.07836923298844e-09	15.5763528086156
PWP1	-0.136803010212167	8.01737095751421	-6.78770267112336	1.98548535034784e-11	2.22293082060874e-09	15.5059704447138
ZCCHC17	-0.166462426466979	7.46396098575996	-6.78364307074087	2.03950077569912e-11	2.26126276224487e-09	15.4801306026083
CALML4	-0.125840925518339	5.5113100504051	-6.7833581627849	2.04334530095775e-11	2.26126276224487e-09	15.4783176561582
MYL6	-0.183776840524112	12.7250799925455	-6.77960132989886	2.09470926039988e-11	2.30478211438825e-09	15.4544183742926
MITD1	-0.205847345571465	7.61758132502678	-6.77425617971812	2.16997737644845e-11	2.3739552498346e-09	15.4204356419888
IGBP1	-0.148937716895889	6.24150826428368	-6.76505667159536	2.30577778183677e-11	2.5081883882537e-09	15.3620051239761
CETN3	-0.144634720242887	5.12534924637935	-6.74533497029052	2.625591679768e-11	2.82171569907161e-09	15.2369860560082
WDR61	-0.156219957208729	7.89961657354595	-6.74512193347761	2.62927342298381e-11	2.82171569907161e-09	15.2356373909373
MRPL35	-0.158258736570016	6.18426073263016	-6.7446055065681	2.63821943135972e-11	2.82171569907161e-09	15.2323682248577
ADAP1	0.131536542942733	9.0161174146975	6.73955344021042	2.72732476942396e-11	2.90081292836787e-09	15.2003988410276
MRPL50	-0.335131386415011	6.0384043677136	-6.73537248832044	2.80329147230219e-11	2.96513896338262e-09	15.1739583135029
MYO9B	0.15727960149921	8.57219260961288	6.72749153653952	2.95216760571737e-11	3.10545323139885e-09	15.1241593625116
VPS9D1	0.19993247444593	7.8555246892796	6.70980631291348	3.31503050082754e-11	3.46810158133024e-09	15.0126011081846
U2SURP	-0.114937658576003	7.03449390399051	-6.70465511245169	3.42870662843837e-11	3.56753197833981e-09	14.9801575882556
MRPL36	-0.159673098148644	7.85011245576317	-6.69334709294499	3.6918167869647e-11	3.82053148034807e-09	14.9090164010469
FXR1	-0.106638230442059	5.89028599658373	-6.69181167659929	3.72903455876358e-11	3.82792034801659e-09	14.8993651896745
SLC9A8	0.166612057970738	7.58615404358931	6.69140533593725	3.7389454430875e-11	3.82792034801659e-09	14.8968113794074
RPS12	-0.212257884625588	9.0560595173328	-6.68231469723292	3.96754439339628e-11	4.04035305380701e-09	14.8397145189086
PPA1	-0.207505391662293	9.10812321349959	-6.68123866197009	3.99549340214515e-11	4.04728683513592e-09	14.8329607873338
NDUFB3	-0.329551387703585	8.63399623081025	-6.67598199421067	4.13482809947777e-11	4.16638336655273e-09	14.7999815602728
HSPA8	-0.133557272212867	9.4936984449428	-6.67317434402649	4.21118795737604e-11	4.22110960439604e-09	14.7823766337612
MAN2A2	0.155804214884151	7.52969252488542	6.66578627571705	4.41878560680919e-11	4.40612762720635e-09	14.7360831301107
PRIM1	-0.11774313562868	6.43200696035043	-6.66331859183855	4.49033419945086e-11	4.4542719299734e-09	14.720631068821
DYNLT2B	-0.176512424356586	5.4149926786179	-6.65382829974365	4.7762293634594e-11	4.7134490290428e-09	14.6612536204252
HSPA1L	0.156262484273849	7.55768274359201	6.64971525316382	4.9056057310141e-11	4.81629854975718e-09	14.6355436634285
HELZ	0.141337619685988	7.93820553567099	6.64522459550145	5.05078197083613e-11	4.93353167508458e-09	14.6074898599969
EBNA1BP2	-0.144221291603342	8.14683890301462	-6.63486211485896	5.40203900345952e-11	5.249849579758e-09	14.542819802348
UQCRB	-0.160957322512777	5.19865752058756	-6.62964768202789	5.58773451496897e-11	5.40288774187278e-09	14.5103124092708
RGS10	-0.145437112431091	7.77737593983325	-6.62646453955716	5.70415093783565e-11	5.48773717109867e-09	14.4904797713109
PPM1M	0.10023335016021	10.1259590451918	6.6250627627909	5.75616834224279e-11	5.51009214561191e-09	14.481748724233
FES	0.204330776970505	9.13165874029448	6.61957138558377	5.96445687001573e-11	5.68107098390305e-09	14.447561584542
METAP2	-0.210032156861919	8.05641929673462	-6.61576726845215	6.11305818405122e-11	5.79378707592379e-09	14.4238938110262
ATP6AP1	0.155210903140327	10.6697193904424	6.6147727392894	6.15250202100855e-11	5.80244587153737e-09	14.4177082732829
OCIAD2	-0.177242239647877	7.27256109679934	-6.60409969069668	6.59181545432784e-11	6.18628955260326e-09	14.35137994754
SNRPD2	-0.127727892497407	6.68165523463951	-6.58995161071258	7.22180463508616e-11	6.74446096286461e-09	14.2636064155501
BTLA	-0.213450536524889	6.14418579448713	-6.58269472948633	7.56745055798228e-11	7.03295344332868e-09	14.2186519584893
MRPS21	-0.13135650111662	6.78258236903976	-6.57131256822638	8.14246958216998e-11	7.53080097346108e-09	14.1482335428673
MRPL21	-0.148901606857879	7.76054191413052	-6.56935017319832	8.24584273245489e-11	7.58974322657927e-09	14.1361039679244
RPL31	-0.303936011684293	6.68203165006138	-6.56795906559654	8.31989951258899e-11	7.62126680232135e-09	14.1275075271283
CCT2	-0.170490589301505	8.05783758289433	-6.55210794163505	9.21113236359865e-11	8.39748233814743e-09	14.0296718607127
RGS14	0.150019629432399	7.07326802983799	6.54616145666547	9.5690434644798e-11	8.68243303921638e-09	13.9930249000221
TMEM126A	-0.270352583907371	6.68700746115576	-6.54253897187545	9.79371338193427e-11	8.84436993854394e-09	13.970715172224
FHOD1	0.126137644881142	7.41438199984215	6.54161867280048	9.85160902801212e-11	8.85488520381653e-09	13.9650491411201
OPLAH	0.180407928653546	5.68604912320664	6.53801076118612	1.00818308979529e-10	9.01946974492093e-09	13.9428432344805
MAST3	0.162480999952839	9.65827669607629	6.5366876715041	1.01675709283218e-10	9.05386722896379e-09	13.9347027120975
DDX1	-0.163788756394327	8.44565327411075	-6.53177708242151	1.04920784001569e-10	9.29957597087982e-09	13.9045026851589
LILRB3	0.118403010284061	12.7832239653065	6.52796660163922	1.07508540755477e-10	9.46879198906307e-09	13.881082594928
ITPRIP	0.159565955279698	9.63381143074983	6.52751535193961	1.07819099170319e-10	9.46879198906307e-09	13.878309937803
GEMIN6	-0.188959776441943	6.15354245146768	-6.52305244558108	1.10938240597344e-10	9.69823112436602e-09	13.8508975056324
LSM1	-0.209639947013732	8.84702413739919	-6.51795892806658	1.14606142827074e-10	9.97333911101972e-09	13.8196326238997
GIMAP7	-0.223846872119951	8.02128105816295	-6.4997216986304	1.28738635859959e-10	1.11524940431625e-08	13.7078725222457
ZC3H15	-0.156140928640845	5.54526715300623	-6.49809902868924	1.30075730917573e-10	1.1217566974851e-08	13.6979424658327
SEC11A	-0.183525523797393	9.20979960458718	-6.4972246010573	1.30801894139833e-10	1.12296065619153e-08	13.6925922775034
URI1	-0.168348627251106	7.73527132692425	-6.49649041685883	1.31414656433023e-10	1.123184641701e-08	13.6881006777337
TCEAL4	-0.12489704129838	5.95598634052874	-6.48927834354328	1.37585317838319e-10	1.16966039261744e-08	13.6440032655227
LPAR2	0.169441903967563	9.60433069273831	6.48872044841992	1.3807430072162e-10	1.16966039261744e-08	13.6405939458602
MRPL32	-0.1446398000519	5.94756952105736	-6.48587968546883	1.40590671101586e-10	1.18573057191183e-08	13.6232380883655
DNAJC9	-0.169584720030842	7.66546171351828	-6.48435761699437	1.41957343464665e-10	1.19200585115396e-08	13.6139417564392
LINC00857	-0.153271013717504	9.89848931828413	-6.48018701534338	1.45769123567956e-10	1.21866806581158e-08	13.5884792194522
ASAP1	0.151394774546887	9.23488776120144	6.45851729690784	1.67245042134283e-10	1.39213318767863e-08	13.4564217105461
COX7C	-0.395256541743908	9.61103402559537	-6.45564269915288	1.70316999457674e-10	1.41156664702042e-08	13.4389340414403
TMA7	-0.145869905888171	5.73125112072325	-6.44617833946283	1.80826439296031e-10	1.49220783634591e-08	13.3814078180504
PLOD1	0.16869673724111	9.13953322707839	6.44460996681724	1.82628231021234e-10	1.49818936978239e-08	13.3718824103885
LMF2	0.134853701346372	7.88930113617752	6.44418766191264	1.83116381576955e-10	1.49818936978239e-08	13.3693179322826
COX6A1	-0.125928633193443	8.95793987358322	-6.44167681048891	1.86045196595058e-10	1.515674590984e-08	13.3540737781153
ENSA	-0.142191285400258	6.40442319624834	-6.43723811095743	1.91335315499475e-10	1.54897153530356e-08	13.327138378646
RPL4	-0.236642280409679	11.0465916893041	-6.43665064138248	1.92046408992161e-10	1.54897153530356e-08	13.3235747065823
SSBP1	-0.213977320615021	9.04044050510203	-6.43622804502009	1.92559532725123e-10	1.54897153530356e-08	13.3210113626243
MYBPC3	0.189385888288081	6.74430512845012	6.43458628919686	1.94565740479594e-10	1.55856113032713e-08	13.3110544229653
ABTB1	0.145542851513436	10.4841909502344	6.43365133142109	1.95717373622014e-10	1.56125379916394e-08	13.3053851204662
ATG16L2	0.19017999999553	8.48847852801156	6.40698362802908	2.31524313647661e-10	1.83922530488982e-08	13.1439981519075
ZNF816	-0.22955113682201	6.37334549653492	-6.40539752983845	2.33844993717304e-10	1.84998446475941e-08	13.1344188054658
LYPLAL1	-0.134617377711274	7.21243781867222	-6.38782008800455	2.61136414262428e-10	2.05199178029498e-08	13.0284043122081
SPAG7	-0.152510597895724	7.11033966726495	-6.38758417165601	2.61523110155119e-10	2.05199178029498e-08	13.0269832519248
ZCCHC7	-0.146009600159926	6.1828891144123	-6.38239060161982	2.70179312975234e-10	2.1112583456779e-08	12.9957115824518
RPAP3	-0.129874313669513	5.46813813386068	-6.38127168482594	2.72080595876868e-10	2.11747276750514e-08	12.9889773852592
ETFA	-0.129099335999355	8.87762529974441	-6.37505739940653	2.82880595904011e-10	2.1926109346487e-08	12.9515964481206
H2AZ1	-0.17238651285637	10.9298283355603	-6.36507701534085	3.01109194071099e-10	2.32449012923032e-08	12.8916311680804
GBA	0.14990185799288	8.64604395434198	6.36112985724228	3.08631196870543e-10	2.37298966429179e-08	12.8679392044821
RPL41	-0.15437580329764	9.3009532574148	-6.35462465907194	3.21430835779859e-10	2.46151734040216e-08	12.8289226044491
ARHGAP9	0.15393466689976	10.8061852492919	6.35357654878538	3.23541085966776e-10	2.46780641069081e-08	12.8226397222905
POMP	-0.150092903926202	6.95966773669997	-6.349826807513	3.31202284372258e-10	2.51621735488368e-08	12.8001697453012
CHCHD4	-0.104368126602826	6.09127223153582	-6.34556101504213	3.40133654796961e-10	2.57385724153669e-08	12.774622193346
SRRM2	0.143935726882159	10.2077411518845	6.34219898958683	3.47338350879175e-10	2.61802863290622e-08	12.7544983552835
PADI4	0.219146417127746	11.0504362240626	6.34119356982296	3.49521765561847e-10	2.62415458889473e-08	12.7484821882515
GNS	0.142115134844531	11.3498623660433	6.33495968281454	3.6336223115562e-10	2.71741012323216e-08	12.7111998105918
SMIM30	-0.17523814075186	5.83074176530451	-6.33363172702756	3.6637905948636e-10	2.72782865537656e-08	12.7032621925791
CREBRF	0.198904313046993	9.56666443117927	6.33309513721522	3.67605010753279e-10	2.72782865537656e-08	12.7000552567632
RSRC1	-0.197053116371892	5.55053739118312	-6.32279798561999	3.91923223230579e-10	2.89705409604225e-08	12.6385625698312
TLR5	0.199918312660776	7.85575548563771	6.3127929597706	4.17055027246619e-10	3.07096865255251e-08	12.578902501016
ARHGAP4	0.111718897680902	9.93850483704892	6.29276777222747	4.72178727507982e-10	3.46354855867445e-08	12.459753063783
OSCAR	0.186494419332606	9.21031150133907	6.28522415065313	4.94739860712209e-10	3.61518879134933e-08	12.4149589677908
LOC728392	0.147344280990209	9.02012011270281	6.27015173739178	5.43017962735029e-10	3.95288170971944e-08	12.3256069130398
DDX50	-0.198639896437775	6.67855657397773	-6.26255812504862	5.69055488733639e-10	4.12673004992633e-08	12.2806653710446
RPL7	-0.140809888712464	5.5140739980321	-6.25895163672952	5.8184521797192e-10	4.20355724455562e-08	12.2593385245335
ACTN4	0.167074495602614	8.29158712409299	6.2561720944474	5.91893614817768e-10	4.26007641191209e-08	12.2429095132005
COX6C	-0.271942382288444	9.27144104949878	-6.25440094008644	5.983848125658e-10	4.290665631675e-08	12.2324442745999
CEBPD	0.152323902160042	11.6707713286141	6.25229035838488	6.06210876335585e-10	4.33056239830029e-08	12.2199770209451
FCER1A	-0.361328815983857	8.72819202452696	-6.25164881302542	6.08609494387477e-10	4.33153485875399e-08	12.2161881659375
STAB1	0.187022076108897	5.96771910016617	6.24113996337251	6.49246091474759e-10	4.60363571158677e-08	12.1541757031786
PGGHG	0.233853357804165	9.27957023702565	6.23186174988419	6.8731898550071e-10	4.84305847426174e-08	12.0995050735561
DEF8	0.0721038932555054	6.63725888540522	6.23168359287672	6.88070987202503e-10	4.84305847426174e-08	12.0984560404764
FABP5	-0.0903831089248248	4.87322996401351	-6.23094453740836	6.91199138109384e-10	4.84725549417735e-08	12.094104591838
ATG3	-0.114973237421014	7.27028748853764	-6.22593866703364	7.12755981502317e-10	4.98018732330725e-08	12.0646432905071
HACL1	-0.133139614609584	7.78198812553385	-6.20936260386185	7.88931244404521e-10	5.49239588149984e-08	11.9672431226235
ZNF23	-0.150614456743698	5.43856666931146	-6.20211815967817	8.24668861520014e-10	5.70642970319879e-08	11.9247502779808
TAF12	-0.135158186716206	7.66375039938052	-6.20192630627989	8.25636473118864e-10	5.70642970319879e-08	11.9236255687602
ANKS1A	0.113764827668725	7.64594041659084	6.19847273520684	8.43245413158303e-10	5.80717030032939e-08	11.9033850587476
TSPAN32	0.128172198053052	8.41236015860621	6.19461376312461	8.63355507437667e-10	5.90735727538446e-08	11.8807808942723
SNRPA1	-0.115564009619281	8.03044340759772	-6.19398406497313	8.66681182199724e-10	5.90735727538446e-08	11.8770936309322
UPF3B	-0.187700437366866	6.11600426612908	-6.19391436009082	8.6705008847377e-10	5.90735727538446e-08	11.8766854879595
BRICD5	0.138040465790796	6.07923871941064	6.19006732828169	8.87649709525125e-10	6.02626017335408e-08	11.854166532465
ABHD16A	0.110387017353418	8.25017850449816	6.18793790112125	8.99256848384886e-10	6.08348846725393e-08	11.841707282443
DPY30	-0.160196292568324	6.56487241741509	-6.18388922126036	9.21735796915308e-10	6.21360275772661e-08	11.818029416599
GPN1	-0.130789179172417	8.3827454796743	-6.18037207316038	9.41708356844173e-10	6.32596719009884e-08	11.7974717081831
PSTPIP1	0.14118699070081	8.7428947404518	6.17003111935098	1.00291064070959e-09	6.71353993579897e-08	11.7370914049395
INTS12	-0.0902439558104522	7.77722992962189	-6.16924122338067	1.00774210169301e-09	6.72237719056191e-08	11.7324830782142
TCN2	0.177446345530043	5.9133191847538	6.15640476372882	1.08951862710219e-09	7.24265073467759e-08	11.6576703070174
DGKQ	0.172246681183565	8.01542893259759	6.15493281455264	1.09930018946912e-09	7.28238827937243e-08	11.6491007638742
MRPL27	-0.147387010010003	7.1232246534425	-6.15098231927815	1.12597833757659e-09	7.43339836996685e-08	11.6261107215353
RPF1	-0.23770651580038	6.38864916018827	-6.14993958912101	1.1331248212997e-09	7.45487103222778e-08	11.6200447910016
SELPLG	0.195005757163134	8.14748300906969	6.14895701520527	1.13989953780837e-09	7.47375912717168e-08	11.6143296795589
COMMD6	-0.251595200993097	6.35430907713845	-6.14515134314389	1.16651438539533e-09	7.62215628272819e-08	11.592202060609
SFR1	-0.121969664073234	5.30362030001286	-6.13906416370643	1.21035122541519e-09	7.88169190835845e-08	11.5568351939386
PPIG	-0.211088606361331	5.28004130015476	-6.1239614417578	1.32617619175709e-09	8.60665870887777e-08	11.4692273138878
BEST1	0.183419256428084	8.06323023509957	6.12035023744456	1.35543508238569e-09	8.76682589603851e-08	11.4483089711244
TXN	-0.255651173423134	9.70495696435085	-6.106323476996	1.47517980261741e-09	9.50919775121557e-08	11.367165410816
NACA	-0.253346956619257	12.2027276083487	-6.09661977307805	1.56399895942924e-09	1.00479060665345e-07	11.3111310589644
DCTN6	-0.130708275742192	5.47616954166767	-6.09071275314176	1.62060017757838e-09	1.03767191972368e-07	11.277061126478
ANAPC13	-0.191383662155934	9.51338529198454	-6.08980870604931	1.62943735208955e-09	1.03985260352515e-07	11.2718495465915
NDUFA8	-0.124592165000747	8.81875315742387	-6.08863896197751	1.64094157422575e-09	1.0437151640715e-07	11.265107359234
SMIM19	-0.174626057758618	7.36548759462471	-6.08331883711762	1.6942720237282e-09	1.07406747994293e-07	11.2344582609905
ACADM	-0.222159145791967	6.91437360324004	-6.08215588509662	1.70615312777902e-09	1.07777192081049e-07	11.2277618255835
CDK5R1	0.171764713456988	6.06014251999119	6.08164729403116	1.71137458305767e-09	1.07777192081049e-07	11.2248336614453
ELF4	0.138890136895203	9.56490548986185	6.07927880028585	1.73589688790272e-09	1.08963101373435e-07	11.2112002698692
COX7B	-0.338124487552674	6.45563494826726	-6.06392438575396	1.90339409569259e-09	1.19086535823642e-07	11.1229372097599
CIDEB	0.139607866754555	7.74754440205006	6.05211608245306	2.04283792045395e-09	1.27394566733195e-07	11.0551990642531
SH2D1A	-0.208757049360971	8.02201877319797	-6.04733789027623	2.10205329519077e-09	1.30661721871517e-07	11.0278237725884
COQ5	-0.15384091400822	7.85062961384692	-6.04501891905192	2.13139232592028e-09	1.32056653979753e-07	11.01454510159
FLOT2	0.145571009059184	12.2846507132743	6.04043095489306	2.19061992744132e-09	1.35288446809239e-07	10.9882878332633
CLNS1A	-0.180281590173207	8.53621831341102	-6.03574092745327	2.25282401649742e-09	1.38682687446441e-07	10.9614655289182
MRPS28	-0.211684630917768	5.76974089110693	-6.02796120066365	2.35982675678324e-09	1.44804113008382e-07	10.9170157557185
VRK1	-0.1830110420911	5.77071326933418	-6.02519607810856	2.39903995064745e-09	1.46739999537206e-07	10.901229910115
HSPH1	-0.205520199946251	7.74984889583492	-6.02324956726265	2.42702460630565e-09	1.47978936585101e-07	10.8901214716345
PSMD10	-0.137223420812491	6.39740488821149	-6.02104249029006	2.45914069469996e-09	1.49461106666765e-07	10.8775300445466
ASNSD1	-0.223102492660185	7.93976292192455	-6.01710344994305	2.51749253834271e-09	1.52523400780288e-07	10.8550683482868
EML4	-0.168142188111478	8.91986615230407	-6.01273927047444	2.58371977380816e-09	1.56042003373998e-07	10.8301982727651
CDC26	-0.100476581521741	5.81414300309774	-6.0121315968258	2.59307508216337e-09	1.56114536000056e-07	10.8267366593258
TMEM184B	0.144594716101951	7.64431554659358	6.00635631112368	2.68365251473259e-09	1.61061214402995e-07	10.7938539216334
EXOSC1	-0.110515186573866	7.98529413793679	-6.00188869879502	2.75583081398915e-09	1.64876190418195e-07	10.7684367730828
UTP6	-0.202926419669581	8.43306109831552	-6.0001553944876	2.78434073385291e-09	1.66062938783844e-07	10.7585803743933
BRI3	0.159340101819346	9.91522357603138	5.98692560044116	3.01163165881311e-09	1.78886833346612e-07	10.6834363719092
PARL	-0.0791778789966839	7.5311503561571	-5.9861618759604	3.02529104119104e-09	1.78886833346612e-07	10.6791031825327
ACADVL	0.115643878379507	7.83811186819335	5.98604495542942	3.02738751654752e-09	1.78886833346612e-07	10.6784398487459
COX7A2	-0.238116235646714	10.2681861041721	-5.97689989670964	3.19582984208446e-09	1.88258961005253e-07	10.6265937391465
NGRN	-0.114406060547858	7.78293421582439	-5.97531340906118	3.22596706310979e-09	1.8945134792404e-07	10.617606942255
SERTAD1	0.144928383106254	8.49155697767113	5.96367867550832	3.45561091467249e-09	2.0231703657922e-07	10.5517686075988
SYTL3	0.151203412106165	8.30913899604097	5.96092062021746	3.51234295189902e-09	2.05011603091789e-07	10.5361788485455
VAMP8	-0.155758375427443	10.1074646473676	-5.95855884476472	3.56164461644203e-09	2.0725740480785e-07	10.5228343577903
POLR2A	0.150288248725918	9.61780675866581	5.94792163712335	3.79218542713037e-09	2.20004212128518e-07	10.4627928877351
FHIP1B	0.141019582873145	7.69882219301182	5.94549493537112	3.84678299685586e-09	2.22497463670107e-07	10.4491093739814
SLCO3A1	0.123978360698633	7.41459066342062	5.94370088852613	3.88763859569769e-09	2.24183255766965e-07	10.4389965619186
CMC2	-0.195411002498657	8.01069270232986	-5.9425685708394	3.91364214032989e-09	2.25005041371218e-07	10.4326152904803
MED10	-0.119297896587243	7.81507718660418	-5.94187064234803	3.92975436926593e-09	2.25061077155964e-07	10.4286826179998
MRPL3	-0.145086795768687	6.2303401249351	-5.94150902453856	3.93812801500381e-09	2.25061077155964e-07	10.4266451503541
TSPAN13	-0.192902893053435	5.4780059226217	-5.93587902752349	4.07076211786613e-09	2.31948633174247e-07	10.3949388363178
POLR1E	-0.152161630136554	6.67904140639432	-5.93091071218086	4.19141738134677e-09	2.37764214413667e-07	10.366982077294
PRKCD	0.105956459231082	7.8417469415939	5.93065724361452	4.1976654203092e-09	2.37764214413667e-07	10.3655563898945
RPS27	-0.342532001755544	9.7032268454689	-5.9296430746113	4.22275580110729e-09	2.38325406431053e-07	10.3598525485151
PPWD1	-0.0993878974784321	5.96991518159772	-5.92925199701347	4.23247000190953e-09	2.38325406431053e-07	10.3576533103413
APBB1IP	0.156851797179645	10.8624309385963	5.92513893564956	4.33596504639235e-09	2.4343709915889e-07	10.3345315272748
PPP1R14B	0.0915505308578668	7.01579040986433	5.92428833132147	4.35767416874884e-09	2.43940561288587e-07	10.3297516711394
MNT	0.126116909268966	8.27282844760369	5.92090827807247	4.44499161772312e-09	2.47721806902827e-07	10.3107642161134
BCCIP	-0.0918544372055967	6.2663413448657	-5.92067426685223	4.45109958603147e-09	2.47721806902827e-07	10.3094500301578
APMAP	0.134686073864918	9.59297598561024	5.91729270669378	4.54028082519389e-09	2.51952685212571e-07	10.2904648778319
CEBPZ	-0.243048131611915	7.68281067561177	-5.91207390514704	4.68134309464179e-09	2.59029807939067e-07	10.2611846408336
NPM1	-0.0657090996468543	5.16038453680026	-5.9096315813528	4.74881669555753e-09	2.62006039298124e-07	10.2474901560884
MYL12B	-0.105243601796618	8.21336768293507	-5.90772273662318	4.8022109487167e-09	2.64190599463164e-07	10.2367906301187
CCDC97	0.104072700729381	8.4820861498697	5.90505580904403	4.87779117582634e-09	2.67380420266457e-07	10.221847248082
LTB4R	0.157173746169285	7.3501670082164	5.90469431375048	4.88812468494436e-09	2.67380420266457e-07	10.2198221928611
NDUFS3	-0.116793083273549	9.11775230796805	-5.89603157859002	5.14223292773467e-09	2.8047877322359e-07	10.171328998571
PSMC6	-0.179328095460578	6.18953608398792	-5.89233861357247	5.25443278586205e-09	2.85784419560594e-07	10.1506762345729
PMPCB	-0.166538229546502	8.32285965820882	-5.88933979786381	5.34729482108628e-09	2.90011216288093e-07	10.1339143215645
NCKAP5L	0.150968377335414	6.85089547794609	5.8883815364758	5.37730429790371e-09	2.90814945715725e-07	10.1285597811503
KCTD12	0.156763259304851	7.10812749054357	5.88329192416072	5.53946479708361e-09	2.98740995887791e-07	10.100133792886
TRAPPC2B	-0.195865051304721	5.38423020124614	-5.87263318602979	5.89465019980859e-09	3.17003028301504e-07	10.0406777257066
BCORL1	0.158440511393191	6.00188416294848	5.86965239090809	5.9978879545388e-09	3.21651442267914e-07	10.024068333048
PRPF18	-0.210362885176554	5.31232175341392	-5.86611680517139	6.12262563168124e-09	3.27423652845076e-07	10.0043777389824
ZNF622	-0.166516475727443	8.47833742982319	-5.86413607261182	6.19360789049036e-09	3.30297000176708e-07	9.99335134766493
REC8	0.145894367240745	7.08937038994111	5.86041614762775	6.32908944397377e-09	3.36046829843823e-07	9.9726525365066
CLC	-0.342070068322936	10.2422935119992	-5.86021405064457	6.33653202264925e-09	3.36046829843823e-07	9.9715283563668
SIGLEC16	0.173717191043743	5.42039166846463	5.85586989961275	6.49859009842363e-09	3.42911012201576e-07	9.947372397917
PSMA2	-0.231551431112172	5.85504303475799	-5.8557852890023	6.50178623291576e-09	3.42911012201576e-07	9.94690208007603
DENND1C	0.142029336899838	7.71351370862655	5.85277290984939	6.61658084940902e-09	3.48006704291032e-07	9.93016154203137
CHD2	-0.152300890049972	6.2032090487544	-5.85124734762303	6.67546711049536e-09	3.49397804635817e-07	9.92168667115402
PCM1	-0.162341599198331	8.16914510171854	-5.85114258180513	6.67952972038176e-09	3.49397804635817e-07	9.92110474686123
PPIA	-0.196563729955916	7.74147992431594	-5.84977982167517	6.73259476324211e-09	3.51213969324987e-07	9.9135361455745
MIOS	-0.140253466343669	6.52570689617755	-5.84746806427881	6.82355378232142e-09	3.54991677072129e-07	9.90070068204589
UBE2E1	-0.186238358428501	7.41808215728885	-5.83802978333418	7.2074943874506e-09	3.72945093860944e-07	9.84834593375201
TXNDC17	-0.253157679955029	8.41610279966709	-5.83802702661749	7.20760954445282e-09	3.72945093860944e-07	9.84833065356498
AKAP17A	0.100273380597672	9.00819213139954	5.83626517217786	7.28157566877588e-09	3.75756782152868e-07	9.8385662555733
UNKL	0.105106261230051	5.97643533450832	5.83359777433135	7.39496716168558e-09	3.80582382555028e-07	9.82378845282606
GRN	0.163016646356743	9.880793399648	5.82514968798696	7.76556198500288e-09	3.98583603761073e-07	9.77702622416713
CCDC59	-0.154508379590714	8.32595961970255	-5.82312421391515	7.85706709618317e-09	4.02202004161569e-07	9.76582410447829
CD79B	-0.215339099239761	8.68187206842396	-5.82261344775439	7.88030732068066e-09	4.02315956411817e-07	9.76299982548832
DPP8	0.0782219237314328	6.1767519127992	5.82168253133975	7.92283699378774e-09	4.03411474058687e-07	9.75785292097923
GALK1	0.106875379401391	9.55976356701306	5.82103969505014	7.95233587618068e-09	4.03839443897822e-07	9.75429921773407
RPL23	-0.348098300217532	6.52929094404051	-5.81945606926871	8.02546334973635e-09	4.0647485669498e-07	9.74554623631141
ATP6V1G1	-0.26786712549983	9.34501072033485	-5.81257345975528	8.35096329419072e-09	4.21844834478315e-07	9.70753059121946
RPA2	-0.110416607934232	9.7890693032017	-5.81191053515767	8.38298538858809e-09	4.22348040169787e-07	9.70387118218043
PRMT1	-0.0821818607438383	6.3099968376522	-5.81129577738818	8.41278765061692e-09	4.2273705924163e-07	9.70047800611532
ARID3A	0.162384416028473	9.40223090359077	5.80898968472012	8.52550467462768e-09	4.27279547109285e-07	9.6877524292727
HMGN1	-0.108928666696675	7.69384378748084	-5.80534875059897	8.70646591818711e-09	4.35209634474392e-07	9.66767045083954
MAP3K11	0.150922031193476	8.37502649009515	5.80237732892377	8.85691787096216e-09	4.41356985472117e-07	9.65128993361844
TMCO1	-0.242868560347961	8.67166640717203	-5.80201273488265	8.87555181022538e-09	4.41356985472117e-07	9.64928057886598
NACC2	0.11601557696549	6.81589248551196	5.8006190599584	8.94713324074086e-09	4.43763901279751e-07	9.64160082607582
GTF2F2	-0.175842508388715	7.31325439721021	-5.79416776512145	9.28587174800566e-09	4.59374714768911e-07	9.60607378676687
KLRB1	-0.317339448949749	9.5211022246077	-5.7907937097268	9.46797346679474e-09	4.67176165004601e-07	9.58750765870612
WAS	0.13221864944879	12.3459370976664	5.78914124155459	9.55842283539688e-09	4.70426748544147e-07	9.57841843826144
MRFAP1L1	-0.169735040715366	6.95881981298501	-5.78755604221432	9.64598044639919e-09	4.728475951905e-07	9.56970149412611
TOP2B	-0.128589198838887	9.3403887331559	-5.78735739428094	9.65700755912695e-09	4.728475951905e-07	9.56860929437804
IAH1	-0.152483390858054	7.57645798566785	-5.77930151008733	1.01146853862025e-08	4.92789950364617e-07	9.5243461231472
CNPY2	-0.112834075460764	7.34531400583907	-5.77928281345419	1.01157717677354e-08	4.92789950364617e-07	9.52424346106035
GLYR1	0.120048767265296	8.03288275584618	5.77854068884955	1.0158985315698e-08	4.93639019972176e-07	9.52016874952013
CHMP5	-0.236418587610341	6.30336672465122	-5.77548097437919	1.03390565524779e-08	5.01117057461238e-07	9.50337422265233
DAPK2	0.174359403736232	6.87403036104098	5.7685758340203	1.07569328895968e-08	5.20054242856897e-07	9.46550293171029
TMEM14C	-0.130874487100824	8.63112330863959	-5.76377027115264	1.10574040034945e-08	5.33234256037536e-07	9.43917171291471
VPS8	0.112301859602073	7.18638569331126	5.76202721317332	1.11683961492788e-08	5.37233528336538e-07	9.42962599602209
PDHB	-0.0960589038868047	9.84647907473234	-5.7600825839523	1.12935035489702e-08	5.41890038709358e-07	9.41897956735228
THOC7	-0.128607753302523	9.02737745225136	-5.75690040256675	1.15011766993595e-08	5.50475069773095e-07	9.40156503361868
ATP5MF	-0.0942991809977549	7.74074244083394	-5.75206530571943	1.18238530904385e-08	5.63772157222169e-07	9.37512207262081
FADD	0.136788868064547	8.41286664519188	5.75185789554378	1.18378901647068e-08	5.63772157222169e-07	9.37398821772036
ATXN7L3	0.10025168700116	8.45072439398018	5.7502447815419	1.19476172139147e-08	5.67585934393045e-07	9.36517106462346
ITGAX	0.108316956313162	6.69915351064745	5.74422729515328	1.23657388106611e-08	5.85995221609176e-07	9.33230031313166
SCFD1	-0.130926965003399	6.21934710075583	-5.74354524659559	1.24140195753356e-08	5.86830629061234e-07	9.32857662204738
RGL2	0.134247885730399	7.88043341296993	5.74229900736411	1.25027124565766e-08	5.8956756152995e-07	9.32177375843512
MPHOSPH10	-0.0958313989271415	6.1909669821456	-5.7362186883132	1.29443586717275e-08	6.0880937719444e-07	9.28860278571783
IFT20	-0.146575714625085	6.32962126376385	-5.73581292967537	1.2974365416314e-08	6.0880937719444e-07	9.28639035025457
GMIP	0.133663834840856	8.48631100331151	5.73415524917695	1.30976592060294e-08	6.13030691268743e-07	9.27735321504354
MEGF9	0.171511317429384	7.37482862802957	5.73374474799603	1.31283668540185e-08	6.13030691268743e-07	9.27511567253258
AKAP13	0.102699809361004	8.02700743024579	5.72812806466289	1.35556269593141e-08	6.31441552642502e-07	9.24451550546447
TMEM121B	0.223076008022312	7.1757657979519	5.72479402013109	1.38156145315932e-08	6.4199014613435e-07	9.22636458431934
FAM126B	0.145537657416845	8.09804158857684	5.7237112754538	1.39010854477575e-08	6.43055541698642e-07	9.2204721193842
NUP107	-0.133291763437067	7.07445448284168	-5.72365276026705	1.39057192093621e-08	6.43055541698642e-07	9.22015370026207
SEC11C	-0.237223841596044	7.76575310389028	-5.72251092756572	1.39964412184225e-08	6.4569124608843e-07	9.21394085523601
SEC61G	-0.146632476880148	9.93334288700384	-5.71660717031814	1.44747759494526e-08	6.66152849885265e-07	9.1818362773627
ARHGEF2	0.102956582194388	11.5148342207696	5.71548904236764	1.45671433310444e-08	6.68796064922889e-07	9.17575939153209
WDR12	-0.146727731077795	5.92122834151421	-5.71358436811435	1.47258085296816e-08	6.74463168183621e-07	9.16541027964544
MTERF3	-0.139226365074738	6.68022900536078	-5.70740188407125	1.52525004203421e-08	6.96919142118019e-07	9.13183973351705
SLC22A4	0.188795795530765	7.68110594749909	5.70688737313398	1.52971489590296e-08	6.972950400491e-07	9.12904749697717
BRPF1	0.0909894694256472	8.22244232786774	5.70359601791956	1.55857911663866e-08	7.08764778813472e-07	9.11119096436273
CAPN15	0.167827951172164	7.34761648471993	5.70114696084607	1.58039972236112e-08	7.15970381222852e-07	9.09791037844728
CST7	0.179071367576972	10.0917950665016	5.70097936969369	1.58190374122364e-08	7.15970381222852e-07	9.09700177084092
PSD4	0.143961376544768	8.8123270700924	5.70049604430245	1.58624906653105e-08	7.1624382968719e-07	9.09438152680373
ZNF319	0.102902097141101	8.1748303851354	5.6987904525198	1.60167612685608e-08	7.18723161151465e-07	9.08513668759288
F5	0.203996257805232	7.39867575781808	5.69873377985322	1.60219122780597e-08	7.18723161151465e-07	9.08482954841549
DVL3	0.11933578237029	7.07575106346545	5.69864457992181	1.60300229726652e-08	7.18723161151465e-07	9.08434613255053
COX14	-0.19948171491686	6.33857601292091	-5.69685790212624	1.61933242026036e-08	7.24348579109455e-07	9.07466478380516
SP1	0.121379422848941	8.71630395443411	5.69499551055803	1.63652679080026e-08	7.30333459437552e-07	9.06457618777596
HSF1	0.0729373770366717	5.53008769933479	5.68953974240154	1.68792513269067e-08	7.51519224775881e-07	9.03503996154465
ULK1	0.11951838938017	8.20703815383468	5.68444633295521	1.73732475882327e-08	7.71718851686112e-07	9.00748932429409
MRPL45P2	-0.143109074763796	6.58067231894111	-5.68328778943394	1.74875592951139e-08	7.74998432187398e-07	9.00122589227905
GORASP1	0.141055477273046	7.52401367713151	5.68106759873358	1.77086698107594e-08	7.8298495040875e-07	8.98922621144805
SWAP70	-0.165164708578991	7.18646498380927	-5.67739981201409	1.80799171712904e-08	7.97557636507728e-07	8.96941216265092
TNRC6C	-0.0928675792640279	5.24049809132094	-5.67436630600014	1.83926728836021e-08	8.09489016911638e-07	8.95303364621498
APLP2	0.110578378753243	6.70024682952028	5.67280094326201	1.85561141315857e-08	8.14809185892679e-07	8.94458513333272
BOLA3	-0.0960843405886171	6.09983933177731	-5.66765796869239	1.91031024736782e-08	8.3690823079764e-07	8.91684301142909
TBC1D10C	0.110680096479079	10.767989593976	5.66423103135382	1.94762504828531e-08	8.5039029808414e-07	8.89837055471659
EFHD2	0.113130386044196	12.2790772622473	5.66401800927035	1.94996782898374e-08	8.5039029808414e-07	8.89722263178526
SIPA1	0.104977648209221	9.0685703873823	5.65695715592071	2.029191661406e-08	8.82928962673133e-07	8.85919628713393
PIGF	-0.141201553455808	5.72798344428751	-5.65131273296684	2.09476570152101e-08	9.09394316453962e-07	8.82883004142868
TOMM5	-0.226453873943838	6.34563237875253	-5.65016909837813	2.10830066190689e-08	9.13199460909671e-07	8.82268089183764
ITGAL	0.149408840539984	9.25548534443384	5.64956827136232	2.11544550526359e-08	9.14225828403419e-07	8.81945080235952
ITGB2	0.113023105328898	13.4920818248341	5.64543423008043	2.16524842434794e-08	9.3364146585904e-07	8.79723460438927
CEP350	0.160868350957919	7.97711869818438	5.64213840978042	2.20576819994984e-08	9.48976004225609e-07	8.77953387103448
RWDD1	-0.108828677995677	6.05031271033206	-5.64107583647371	2.21898823518122e-08	9.51876943317222e-07	8.77382921046613
HINT1	-0.325542763883286	9.44238837596036	-5.64079821715879	2.22245491597178e-08	9.51876943317222e-07	8.77233891511441
RPL13AP6	-0.183315836947468	10.6138859814925	-5.63899703992366	2.24507476955361e-08	9.59418671051424e-07	8.76267163547368
RPS27L	-0.188050822871211	5.90427909059947	-5.63772224750511	2.26121918472062e-08	9.64165730322409e-07	8.7558313135519
SMIM26	-0.187998211423532	8.00904910474049	-5.6355651985278	2.28879421609621e-08	9.73754783714711e-07	8.7442602452589
WBP4	-0.184552071027785	6.49044069333307	-5.63494816059789	2.29674218201671e-08	9.73803530726702e-07	8.74095102742616
MIGA2	0.12452556532708	6.85678838668765	5.6347669264506	2.29908172310509e-08	9.73803530726702e-07	8.73997912032602
STAT6	0.143908557955394	9.25860817909673	5.63384401723095	2.3110314889399e-08	9.76704146926147e-07	8.73503027460773
PLCB2	0.142074448077315	9.6204026196794	5.63193527193479	2.33593767230639e-08	9.85055654984709e-07	8.72479756073129
HELZ2	0.177808975635838	9.36430341481197	5.62914167235415	2.37286085145131e-08	9.9842683518759e-07	8.70982702207844
LRPAP1	0.124132398058364	6.89581142473462	5.62485713621926	2.43059458567745e-08	1.02047660839462e-06	8.68688024645606
NDUFA9	-0.117352125001054	7.85653632895662	-5.62293803653382	2.45689490648282e-08	1.02926155327382e-06	8.67660738594747
CELA1	-0.215885382363827	5.19577712413035	-5.61575884680172	2.55775739910578e-08	1.06917610056507e-06	8.63820656545704
UBALD2	0.125438043346527	8.09720769464067	5.61409681657601	2.58167522148906e-08	1.07682292190431e-06	8.62932306320009
TRAT1	-0.133864292817016	5.85440458072806	-5.61258667547534	2.603595642286e-08	1.08360518633838e-06	8.62125353723844
SET	-0.0823211472749712	7.85901362208427	-5.60801164846872	2.67111423913759e-08	1.10929462273946e-06	8.59681901653774
SKIV2L	0.121289269746221	8.29282434556978	5.6022903562434	2.75794731934288e-08	1.14072538567363e-06	8.56628870926097
COMMD1	-0.0982820174287156	8.55220362451872	-5.60224060495155	2.7587143043452e-08	1.14072538567363e-06	8.56602335130682
HPF1	-0.205580469972277	5.71022721889746	-5.6016750786544	2.76744725805183e-08	1.14187021024574e-06	8.56300716453475
RAB24	0.0989092737306372	8.53451784038121	5.60019583462056	2.79041723453176e-08	1.14887178398087e-06	8.55511908900598
SFXN5	0.149067914485196	6.33996703294345	5.59889549743854	2.81076205002569e-08	1.15476479501592e-06	8.54818664554119
NAA20	-0.112352425341417	6.83595736702299	-5.59786144073559	2.82704352032851e-08	1.15896677080705e-06	8.54267488975959
DLEU1	-0.125955946788422	5.31788071986452	-5.59208512430527	2.91969278926184e-08	1.19439141988073e-06	8.51190334918756
IRAK1	0.0999259775966479	9.00697268853525	5.59036340050944	2.94787460188186e-08	1.20334881136521e-06	8.50273715125886
UBL5	-0.0835852812832698	6.1394188671413	-5.5874410784348	2.99631444156802e-08	1.22051999965574e-06	8.48718519827869
UBR4	0.124983845179436	8.9158684403564	5.58088610150687	3.10779835321738e-08	1.26324415015598e-06	8.45232875203061
NSMCE1	-0.110355649579276	8.11320696195932	-5.58048954145297	3.11467061760047e-08	1.26335527487206e-06	8.45022125142921
LZTR1	0.128874783220574	8.45838386475525	5.57748121397601	3.16728705532444e-08	1.28198119818576e-06	8.4342381974027
NSMCE4A	-0.209057715468754	8.14791356030724	-5.57538101883617	3.20453087028111e-08	1.29431948336565e-06	8.42308477740559
MANF	-0.108462456948432	8.82341803901767	-5.57373168755888	3.23407724217493e-08	1.30350334318819e-06	8.41432849947419
DGLUCY	0.109710033961253	10.0156060739401	5.57255350723299	3.25534523180678e-08	1.30931900132228e-06	8.40807504141667
CFP	0.143871273924779	8.72331622363594	5.56977186133348	3.30609881470328e-08	1.32512332198233e-06	8.3933157405711
PITPNM1	0.101784893537209	9.49290692058195	5.56964224875645	3.30848236044686e-08	1.32512332198233e-06	8.39262818977363
ZC3H3	0.112987587985602	8.26524277841817	5.56713538721123	3.35491274064271e-08	1.34091449727776e-06	8.37933308694454
TBXAS1	0.12734988151524	10.1762594615877	5.56107357617562	3.46981679575563e-08	1.38395088655712e-06	8.34720753393323
MKNK1	0.104411489655025	6.98823692438649	5.56053744566085	3.48016142801832e-08	1.38519107150542e-06	8.34436780131497
SLC9A1	0.147778306158415	8.5726668280078	5.55867259860569	3.51637749684455e-08	1.39412218958904e-06	8.33449222853748
NXF1	0.0851294233333828	9.55201927010089	5.55863231520278	3.51716384210763e-08	1.39412218958904e-06	8.33427893607717
REM2	0.169370599841472	7.49190735762131	5.5554851476155	3.57912843165192e-08	1.41575235173504e-06	8.31761979743079
CD14	0.145557964918462	12.0301394909625	5.54897916556928	3.71060484060935e-08	1.46473257058693e-06	8.28320922199032
STXBP2	0.150245154318018	10.4887206084197	5.54766302189178	3.73776693494043e-08	1.47241868249865e-06	8.27625264490594
RPS6	-0.203615276415825	10.0255752879899	-5.54582353340426	3.77605343906079e-08	1.48444647003735e-06	8.26653248038605
RPL35	-0.157359186093117	8.87434506551445	-5.54400247116764	3.81433151381274e-08	1.49642165639231e-06	8.25691265911498
TRIP4	-0.114611246690995	7.47932343182588	-5.54220855354674	3.85240738907129e-08	1.50826870069059e-06	8.24743912536156
ARHGAP1	0.112660602928925	9.56246585525392	5.54048398596021	3.88935919807566e-08	1.51962820096242e-06	8.23833453266722
DCAF15	0.0811777667006917	6.41076420468898	5.54008965474291	3.89785664907617e-08	1.51984654880984e-06	8.23625309395232
PLIN4	0.174442045454532	6.48973273456493	5.53917752735026	3.91758124869209e-08	1.52443278467907e-06	8.23143905091774
SUCLG1	-0.0863916373513884	8.64456694865283	-5.52901283413471	4.1440563144942e-08	1.60928921178482e-06	8.17784192297638
PDCD10	-0.165232138097456	5.44773175303859	-5.52858694300614	4.15381779468645e-08	1.60981460889215e-06	8.17559826798551
CIC	0.110591933640234	5.92068079389189	5.52713235228746	4.18732586119979e-08	1.61952229520545e-06	8.16793649920566
BLCAP	-0.101776311787876	7.87242793978873	-5.5207517929322	4.33743593111848e-08	1.6741978004287e-06	8.13435049872297
MRPL42	-0.10620618203271	5.71182726370673	-5.51929554890916	4.37242116150452e-08	1.68430589812885e-06	8.12669021745636
ZZEF1	0.10021144899297	7.83773914428947	5.51642653054005	4.4421507773705e-08	1.70721468192655e-06	8.11160386339152
CMTM2	-0.243656647173953	10.5105479376081	-5.51611746852228	4.44972643657011e-08	1.70721468192655e-06	8.10997914051791
LBHD1	-0.107493355632226	8.29107549592528	-5.51024116933943	4.59617475720878e-08	1.75987531453524e-06	8.07910398657338
CRISPLD2	0.211363146494531	9.96464638451904	5.50294071935335	4.78464398761823e-08	1.82838341602697e-06	8.04078908041465
REXO2	-0.120719931097277	8.51367491153943	-5.50114032943386	4.83226408832481e-08	1.84290231017885e-06	8.03134743021004
ADSL	-0.0994399080877315	9.19851236408294	-5.4968901094909	4.94651439190536e-08	1.88272401656119e-06	8.00906981800003
TLN1	0.182137531071207	9.06311392029853	5.49531046001266	4.98964190295836e-08	1.89537091730432e-06	8.00079417186935
LYRM2	-0.178845945851582	6.90441989455375	-5.49216620339142	5.07657532711419e-08	1.92457494331884e-06	7.98432832753277
NUCB2	-0.189878175990862	6.25150295122902	-5.48851485554218	5.17937478831475e-08	1.9596666071598e-06	7.96521804531063
ITPRIPL2	0.148845927856835	6.0638469125268	5.4800522816742	5.42545783644887e-08	2.04872564652492e-06	7.92097281347576
XPO6	0.138378686944362	10.6943255203314	5.47830066399051	5.4777923748681e-08	2.06441604363878e-06	7.91182276145034
MTF1	0.14838595037625	8.37661845041368	5.47733814711149	5.50675855204211e-08	2.07125525498715e-06	7.90679596132564
RTRAF	-0.283547503436966	7.86688412614552	-5.47319178482461	5.63324875102651e-08	2.11467739879221e-06	7.88515082356521
SP140	-0.110037880175498	6.85528392228543	-5.47127462070948	5.69268342304931e-08	2.13280673452601e-06	7.87514790837179
NFAT5	0.123314989972628	5.76656813006279	5.46761509342665	5.80782785856199e-08	2.17169656937831e-06	7.85606324626956
RIPK3	0.0892651388286749	7.39787547683835	5.46505495400429	5.88972124213544e-08	2.198025598064e-06	7.84271908768343
SWSAP1	0.172555051305512	6.24076079701125	5.46269216311451	5.96629551822334e-08	2.22227096685575e-06	7.83040877167628
GAA	0.159769449690141	7.06805592621546	5.45049432420297	6.37723289876293e-08	2.37072085139449e-06	7.76693664921572
NFU1	-0.121907988846958	6.78397895314669	-5.4490362049306	6.42815634052309e-08	2.38502040967664e-06	7.75935816300752
TMBIM6	0.104724004636664	12.3882785651933	5.44755858590737	6.48016322248966e-08	2.39966585869564e-06	7.75168027101782
BRSK1	0.161770201112271	8.16765509099962	5.44602178560322	6.5346861306379e-08	2.41518467125603e-06	7.74369694081395
PPP1R18	0.105163891473504	11.3439471724233	5.43941120366789	6.77433598773548e-08	2.4989337665741e-06	7.70938058969922
SAP25	0.139318153581552	9.5853753875233	5.43804493504354	6.82491922281731e-08	2.5127515100161e-06	7.70229300259473
FGD3	0.116377884287308	11.7630140854647	5.43680907040843	6.87099003248594e-08	2.52485804552674e-06	7.69588333369618
GNAI2	0.103641069090527	11.7217137166253	5.43405983379084	6.97456135893268e-08	2.55800722637483e-06	7.68162964557885
STAP1	-0.174696848514428	5.50134403426201	-5.43339109685735	6.9999826287648e-08	2.56242193934421e-06	7.67816353735509
MRPS23	-0.143703353724574	6.12519766218793	-5.43093545561233	7.09410437884929e-08	2.58937911599725e-06	7.66543922307228
PILRA	0.146627470792309	9.44311301158579	5.43070180527405	7.10312361235822e-08	2.58937911599725e-06	7.66422880652454
NLRX1	0.126931163939688	7.08871246174254	5.43041527982093	7.11419908599923e-08	2.58937911599725e-06	7.66274453928785
TRAPPC2L	-0.1106881651562	8.61568550349178	-5.42072207967593	7.4989136705632e-08	2.72422584863249e-06	7.61257491126255
TBC1D20	0.0801983980812402	7.11418814134229	5.41690531782636	7.65587078744391e-08	2.77186802033589e-06	7.59284340434982
LINC00173	0.123610218169029	6.33958698401151	5.41682966735187	7.65901375167243e-08	2.77186802033589e-06	7.59245244625851
DISC1	0.12237351771945	5.15417429435219	5.41486909572982	7.74090530073404e-08	2.79621947136893e-06	7.58232209452548
WDR75	-0.1374787914195	7.58959187069048	-5.41219073759391	7.85415208221646e-08	2.83178421118708e-06	7.56848848292917
RABL3	-0.125112122192844	5.61971788008026	-5.40594613462479	8.12446355149054e-08	2.92373787017455e-06	7.53626035080323
ANXA1	-0.283834916137328	10.6036928562105	-5.4052387655249	8.1556465935887e-08	2.92619909099566e-06	7.53261185449807
DPH3	-0.111873324178819	6.42062524384365	-5.40509786940843	8.16187158313755e-08	2.92619909099566e-06	7.53188518855148
TCEAL9	-0.0978244074178587	5.57384844457573	-5.40455375112113	8.18595478691919e-08	2.92934774571155e-06	7.52907908798245
SLC44A2	0.135353884309863	10.9483909838835	5.40028265474573	8.3774063828873e-08	2.98636076369821e-06	7.50706162205517
MTARC1	0.197141595559172	8.47286037937084	5.40022041806338	8.38022798588817e-08	2.98636076369821e-06	7.50674091347297
IDS	0.146611153935928	7.9856830442979	5.39995940444537	8.39207151146324e-08	2.98636076369821e-06	7.50539593574787
ALKBH3	-0.155048396177929	6.5960269287876	-5.39623828550664	8.56269335734473e-08	3.04142419900491e-06	7.48622802112324
SBNO2	0.155085053829506	7.96660084661912	5.3949287507002	8.62353503422704e-08	3.05736255981994e-06	7.47948541163306
CRBN	-0.170793040277262	8.00079152119724	-5.391094453112	8.80409911347529e-08	3.11560956612725e-06	7.45975200631983
THOC3	-0.199854355010003	6.46338026668816	-5.39041597250907	8.83642949431419e-08	3.1212812300488e-06	7.45626154586239
DYSF	0.216548231566126	10.7215170564234	5.38753600883231	8.97494920024243e-08	3.16050070529661e-06	7.44145010011162
ECHDC3	0.210483177958939	6.48380565545943	5.38742197000361	8.98047732400811e-08	3.16050070529661e-06	7.44086375987557
EIF3D	-0.112202480399182	10.1934497414104	-5.38628440537884	9.03580273083224e-08	3.17413657397767e-06	7.43501551467927
RXRA	0.131539557411459	11.0615684013019	5.38506359597751	9.09554438528181e-08	3.18927101201869e-06	7.42874059856325
SAFB2	0.092337326873329	9.08060352968237	5.38332811846806	9.1811315639828e-08	3.21339604739398e-06	7.41982261004983
KLF6	0.0995330828179064	9.3159893756829	5.38180920487146	9.2566790182022e-08	3.23392554385914e-06	7.41201968383639
HDDC2	-0.164411516299584	8.52637210499896	-5.38074401987069	9.31001819936335e-08	3.24663567261952e-06	7.40654887689885
CORO7	0.127400268546944	8.68661539035053	5.37796421464413	9.4506245222676e-08	3.28967648143297e-06	7.3922765520857
POLB	-0.120474074756187	8.5760380995462	-5.36874132295949	9.93203354001519e-08	3.45097608209783e-06	7.34497326278227
EXOSC7	-0.131741020355586	7.16386096588478	-5.36681502996512	1.00355403830628e-07	3.48062356220539e-06	7.33510314362107
STK11IP	0.129296206777498	7.00814865437394	5.36569798991709	1.00960413034832e-07	3.49527505886414e-06	7.32938107687067
NADSYN1	0.133929741104184	8.12017783614569	5.36464037503486	1.01536494313148e-07	3.50887397766286e-06	7.32396445016237
SF3B4	0.10442736316724	9.93347321037203	5.36415490661058	1.01801994114013e-07	3.51171022939239e-06	7.3214784362137
PSMB7	-0.115726504924204	8.45625228683289	-5.36306040510036	1.02403041875128e-07	3.52545613085204e-06	7.31587442826083
ICAM3	0.115991647230713	12.8054681972946	5.36275971469729	1.02568768079634e-07	3.52545613085204e-06	7.31433503783393
MRPL58	-0.140758753041824	6.86547568442642	-5.36166336805147	1.03175227095807e-07	3.53994573969394e-06	7.30872295768799
CD226	-0.190984268453535	5.74129408361131	-5.35844353739612	1.04976483558728e-07	3.59530371687271e-06	7.29224723546046
DOK3	0.149666695217443	6.40099002579786	5.35744554500216	1.05540948290284e-07	3.60818116967407e-06	7.28714244641477
PEPD	0.0942447120763585	8.70848124555623	5.3523102809545	1.08492290791804e-07	3.70246864030142e-06	7.26088942442039
AK2	-0.08631708204768	7.00170240102293	-5.34984388056133	1.09938067577371e-07	3.7451322131117e-06	7.2482888651552
ZDHHC12	0.106433535353862	7.44777059384857	5.3462504042652	1.12077998096785e-07	3.81124915375303e-06	7.22993998982693
ATG2A	0.152883323241642	7.86569576026904	5.34438170282849	1.13206717993862e-07	3.84280605672428e-06	7.22040268362234
DNAJC7	-0.138364763445085	7.74624693083196	-5.34218047914717	1.14550421242294e-07	3.88153595519242e-06	7.20917230801252
TMEM126B	-0.22652408581737	7.30416486736647	-5.34173828586159	1.14822209664111e-07	3.88387138519329e-06	7.2069168170765
CNNM3	0.105914715603824	7.22219993364685	5.33813300414458	1.17061592311029e-07	3.95263524655141e-06	7.18853395215588
ACTR10	-0.117490139916919	8.06988350151157	-5.33718395292335	1.17658087491759e-07	3.96578183984107e-06	7.18369680600753
MYB	-0.161024464362199	6.33125040512911	-5.3357860797499	1.18542042833608e-07	3.98855432346119e-06	7.17657356881711
RAC2	0.08874567603843	13.1236398591565	5.33243568573589	1.20686967229449e-07	4.0535999782593e-06	7.15950789176793
VPREB3	-0.285645745545479	7.56118977532636	-5.33167149283481	1.21181445941661e-07	4.06308017960262e-06	7.15561678759363
PPHLN1	-0.0731366998014575	6.51363430452579	-5.32719898771892	1.24115034829337e-07	4.15416493323017e-06	7.1328542962156
CISD1	-0.15805066790885	8.00913302042489	-5.32671480754699	1.24436714120966e-07	4.15766298751465e-06	7.13039117557822
PTGDS	0.268769398613903	7.49032386380253	5.32596080741791	1.24939265452392e-07	4.16718159771088e-06	7.12655584715922
CLN3	0.110699234997333	7.30798645515908	5.32399682367504	1.26257537925262e-07	4.20382706709415e-06	7.11656816672896
NSFL1C	0.109293646893507	7.19641278540942	5.31770556915083	1.30571744179509e-07	4.33992368457759e-06	7.08459786293938
SMC3	-0.123079270812084	6.09868499678003	-5.31700169195955	1.3106321767713e-07	4.34870936296128e-06	7.08102318126318
BTBD10	-0.127336463256447	7.17482014799485	-5.31608478893853	1.31706122605142e-07	4.3624804797153e-06	7.07636730400502
ELOC	-0.0935834764283374	6.70096388564447	-5.31489735282049	1.32543259435086e-07	4.3826264281256e-06	7.07033883005002
COPS3	-0.0932608386338103	9.3387167729935	-5.31294930995918	1.33927798625945e-07	4.42077190464434e-06	7.06045159312088
NAE1	-0.107003721031774	6.10552972444818	-5.3108313084034	1.35449031982604e-07	4.46329039123401e-06	7.04970561070751
TBKBP1	0.133453154508238	5.5244542743598	5.31042565679376	1.35742291226092e-07	4.4652683256418e-06	7.04764794018664
C9orf78	-0.165396355728435	10.4821552790524	-5.30566460233829	1.39230528430109e-07	4.57215860513627e-06	7.02350852969005
NOL12	0.0991706350765824	8.53490975955341	5.30473224917701	1.39923722095324e-07	4.58705421149824e-06	7.01878371892864
PBDC1	-0.240959961069633	7.24712096007717	-5.30194660632207	1.42014790941731e-07	4.64764644885373e-06	7.0046718034935
RABGGTB	-0.142628459665749	6.68325322864849	-5.30079572537997	1.42887519505828e-07	4.66822791969125e-06	6.99884354242552
ACTN1	0.171546168964799	10.5978289774416	5.29915623149616	1.44139747755527e-07	4.70111664528034e-06	6.99054291989026
CACNA1E	0.155495620003963	5.28489963595512	5.29728081537184	1.45585207915504e-07	4.74018504343931e-06	6.98105081001742
MTMR3	0.117759998361318	7.41958767400461	5.29188473681684	1.49822945067684e-07	4.86988163551921e-06	6.95375711267482
GTF2E2	-0.106057534905528	8.87322382073342	-5.28698268159164	1.53776103277782e-07	4.98990423263242e-06	6.92898494695438
VPS37B	0.125168115316697	8.7976506044764	5.28552703766358	1.5496930319936e-07	5.02011389128892e-06	6.92163312805245
PFKFB4	0.142113354014699	10.0205461273292	5.28490351443738	1.55483147647069e-07	5.02064229919115e-06	6.91848456964398
RBM23	0.101411980400432	10.0287802649141	5.28487086309008	1.55510100988266e-07	5.02064229919115e-06	6.91831970223717
UTP14A	-0.0697958692038227	6.76215292935605	-5.28276071874165	1.5726163249252e-07	5.06864302031868e-06	6.90766692494767
ACP1	-0.128486103596009	8.51104826640351	-5.28129819574098	1.58486798545888e-07	5.09647704223749e-06	6.90028592960552
TRABD	0.106104781857399	10.815369478452	5.28109513929405	1.58657629520687e-07	5.09647704223749e-06	6.89926130579725
CFLAR	0.182952859713362	11.2049448269859	5.27994500559068	1.59628605586682e-07	5.11907814733169e-06	6.89345842665643
CCDC34	-0.113104928424943	4.93073514136595	-5.27787932809629	1.61386979566125e-07	5.16681224714627e-06	6.88303925959504
ADAM19	0.103281282624148	7.30414958311321	5.27481878999494	1.64026742557102e-07	5.23703856560026e-06	6.86760913660145
SNHG5	-0.246852295807532	9.20640385106796	-5.27470279005579	1.64127612398023e-07	5.23703856560026e-06	6.86702447299264
GDI1	0.135424092363838	8.2051678654292	5.27244500547802	1.66102915298673e-07	5.29124844158586e-06	6.85564718797383
HTRA1	0.177045654650932	4.84771491013611	5.26767255917739	1.70354309582843e-07	5.41766321754738e-06	6.83161329677735
EBLN2	0.147467592365619	8.1365204027262	5.26678935770554	1.71152554753685e-07	5.43402265465887e-06	6.82716777254433
SRPRB	-0.12939933595251	7.77922057719701	-5.26317142188233	1.74460449894212e-07	5.52987634639849e-06	6.80896452001012
CREBBP	0.129535947258383	7.89798221603025	5.261636628451	1.75882343797639e-07	5.56573135868727e-06	6.80124593730239
ARHGAP27	0.12147590026236	6.85045976165208	5.26023050260911	1.77194879818626e-07	5.5980131586264e-06	6.79417629676533
MRPL13	-0.220653473707865	6.31178402177686	-5.25910229294942	1.78254850179449e-07	5.62222258103056e-06	6.78850523643171
POLR3C	-0.0946457347681893	8.03083997847053	-5.25312486273373	1.83973973177639e-07	5.7930620336939e-06	6.75847822391033
ABCA7	0.116652027767736	6.39332095428659	5.25204614126417	1.85024830493139e-07	5.81658518849121e-06	6.75306280797996
PLEKHM1	0.112898313515558	7.70348685504946	5.25154386334528	1.85516114915106e-07	5.82246888532739e-06	6.75054162184162
SNRNP70	0.101565555946985	8.29442663199382	5.24645955439022	1.90560770975721e-07	5.95873450521078e-06	6.72503371914694
HCLS1	0.121526803581178	12.4469507455961	5.24644278510952	1.90577627183877e-07	5.95873450521078e-06	6.72494962648796
RPL36A	-0.137023082923397	4.96579578963056	-5.24623008875151	1.90791551407376e-07	5.95873450521078e-06	6.72388304327975
ARAP1	0.109286365274802	8.12269678651541	5.24569393662028	1.91331830757696e-07	5.96587605839755e-06	6.72119464581794
NLRP6	0.15360035276878	4.94037169592418	5.24440151941147	1.92640292253129e-07	5.9969079596523e-06	6.71471521671752
ACTL6A	-0.094172084362393	7.46956719570679	-5.24158796839123	1.95518795587251e-07	6.07663529467196e-06	6.70061491645341
SEMA4D	0.102275407547115	8.23683856528577	5.24073877953333	1.96395738190553e-07	6.09399741921902e-06	6.69636055219873
LOC729737	0.148832431747315	5.68212092142393	5.23855722224552	1.98666085532253e-07	6.1544695914482e-06	6.68543411721235
SNRPF	-0.131394526050999	8.81237235266669	-5.23754407790288	1.99729084615046e-07	6.17740440218909e-06	6.68036119485299
RPP40	-0.0925757985745097	6.47940363905329	-5.23636771918603	2.00970237866683e-07	6.20576645799619e-06	6.67447220248127
NEMF	-0.115170853203713	7.04823627323704	-5.2353862447176	2.02011482624109e-07	6.22787413017482e-06	6.66955977934556
BIN3	0.12853826172867	7.3547497616846	5.2323593054485	2.05255750339862e-07	6.31771919655411e-06	6.65441497972661
AKNA	0.105054995193022	10.4731024835349	5.23026199587866	2.07533160053509e-07	6.37756396344211e-06	6.64392628026133
MYO1G	0.110644197036148	10.2274709951685	5.22844522871136	2.09525690232491e-07	6.42847650561064e-06	6.63484378909201
SUGP2	0.0910920967999367	7.10162078962327	5.22470527144858	2.136859277871e-07	6.54562733997445e-06	6.6161561484899
GPER1	0.135532756304047	5.40661267506967	5.22383667896101	2.14663507974509e-07	6.56506846672839e-06	6.61181781326761
FCER2	-0.268465152463036	6.61188869204835	-5.22068432479346	2.18247899601868e-07	6.66404471750839e-06	6.59607855637404
NAGK	0.112665792266114	10.5378924590803	5.21831566831899	2.20979230514728e-07	6.73669963089882e-06	6.58425809316833
MYO1F	0.154325536159352	9.04533615140134	5.21658366081472	2.22997340898138e-07	6.78741508981693e-06	6.5756179473092
NAP1L4	-0.0898506091450599	10.1149124408424	-5.21249482449471	2.27832603234373e-07	6.92357966495567e-06	6.55523146887442
TTF1	-0.0995229425192878	5.34758781948801	-5.21163100346008	2.28867020683947e-07	6.94399225197175e-06	6.55092648565729
PCNX1	0.12598755755082	9.70907186825529	5.21102009356779	2.2960132158493e-07	6.95524889516375e-06	6.54788233024698
SPI1	0.140388603833188	10.9672957771808	5.21028867348272	2.30483472288213e-07	6.97094166975961e-06	6.54423811751303
ISY1	-0.0746403466044443	6.92001259065809	-5.20952512710475	2.31407868653062e-07	6.98786063937361e-06	6.54043435475713
SERPINA1	0.124422283806995	8.82022604777128	5.20898935774607	2.32058644935032e-07	6.99647678311999e-06	6.53776562421112
SHKBP1	0.177765795040413	8.58287084556008	5.20828459678372	2.32917385620339e-07	7.01132601839841e-06	6.5342555212509
VPS29	-0.191680916081802	9.03515064623566	-5.20705880204142	2.34418329040158e-07	7.04542999917399e-06	6.52815144777743
RBX1	-0.275128321757506	8.58423984676732	-5.204006892798	2.38196059235426e-07	7.14774851733892e-06	6.51295979177724
ACOT13	-0.159795509970177	6.40323461558897	-5.20043795675458	2.42688525146171e-07	7.27116089815876e-06	6.49520517398257
HCK	0.10799787374361	10.618773317525	5.19849215301408	2.45172263183734e-07	7.33409840414467e-06	6.48553010412915
HAT1	-0.16960801943429	5.9384484382904	-5.19681861981714	2.47328116928792e-07	7.38704648767818e-06	6.4772115738953
LSM8	-0.17705792937541	4.9012993553258	-5.19539593048523	2.49175246043657e-07	7.43062318614612e-06	6.47014188778892
EIF3M	-0.129406543615445	8.54317445680518	-5.19418451829953	2.50758581121785e-07	7.46621000867273e-06	6.464123530151
LSM7	-0.145061411104896	8.32600513809384	-5.19334849492721	2.51856949231168e-07	7.48726908855701e-06	6.45997089655288
UPF1	0.12404012357099	7.74312603232928	5.1906662982227	2.55412333285596e-07	7.58119243527555e-06	6.44665235005015
LSM14A	-0.111346277678178	9.24964489495793	-5.18852924807985	2.58279808287239e-07	7.65443797160867e-06	6.43604540178717
MYPOP	0.0805494375004461	8.46962042448858	5.18557394772892	2.62296568262729e-07	7.76146491404937e-06	6.42138398319674
ABRAXAS2	-0.117196315168799	7.61259704531042	-5.1842291909116	2.6414426654303e-07	7.80407713420727e-06	6.41471517851499
IRF2BPL	0.221706148700843	9.24558760905779	5.18277570365937	2.66155519376309e-07	7.85138277112393e-06	6.40750900492398
ELL	0.128206439697385	7.8768835139923	5.18119604667302	2.68358157094015e-07	7.90417987317679e-06	6.3996794657771
BEND5	-0.113365601797063	5.35501393278475	-5.17887518322204	2.71626331379218e-07	7.98815071314152e-06	6.38818024232483
CTRL	0.131609850617599	5.97465867661808	5.17784572674252	2.7308827842141e-07	8.01213940310716e-06	6.38308113477429
TCF25	0.111896460924042	9.59950970781385	5.17771179887751	2.73279030045912e-07	8.01213940310716e-06	6.38241783321125
TPT1	-0.211070201933632	9.24769286734824	-5.17459380691657	2.77756547665934e-07	8.13096193434909e-06	6.36698000661933
TRIM25	0.137507813142715	9.02494458158348	5.17398098121222	2.78644887061814e-07	8.14451353098996e-06	6.3639468125696
SLC16A3	0.121472668698528	10.9215689951645	5.17358189073264	2.79224877230719e-07	8.14902480881419e-06	6.36197168817867
INPP5D	0.109107441634562	9.27878746965733	5.17185169258394	2.81752872502428e-07	8.20559661883145e-06	6.35341049189645
PGLYRP1	0.240980361731504	9.66511420763714	5.17166940039967	2.8202050536386e-07	8.20559661883145e-06	6.35250864924331
PSMA6	-0.194778992506222	7.85518829910503	-5.16354251832905	2.94205086106238e-07	8.54712651518047e-06	6.31233356651842
COASY	0.0950637308589197	7.7777518317929	5.16233076059479	2.96064934087581e-07	8.58812600470717e-06	6.30634838245692
PTPRE	0.0961737995027914	7.85876888534048	5.1605385163999	2.98836594148935e-07	8.6554108849945e-06	6.29749846064415
MED12	0.124315566322834	6.74635410022319	5.15980759174821	2.99974139733928e-07	8.67523399577953e-06	6.29389006214404
RPL3	-0.128847680568093	11.2143097602681	-5.1594143119426	3.00587936777853e-07	8.67987337799697e-06	6.29194873466041
CCN2	-0.104229733164698	5.13441570192378	-5.15773799277186	3.03217839865462e-07	8.73186746242627e-06	6.28367557297137
CKS2	-0.147709190717507	5.90559702526602	-5.15768540720002	3.03300697963618e-07	8.73186746242627e-06	6.28341608777327
GCLM	0.0810165980858502	6.6247486565588	5.15733291186838	3.03856683840224e-07	8.73473905723888e-06	6.28167675278453
ATP5F1C	-0.188589783363096	8.76260050842681	-5.15658205147	3.05044293036271e-07	8.75573161945939e-06	6.27797212022221
MPC2	-0.0955254988225906	8.09361157565817	-5.15577476264166	3.06326160362284e-07	8.77936278463463e-06	6.27398964717356
OSBPL5	0.163033964770482	7.3434691271538	5.15491628764867	3.07695019284403e-07	8.80541277159925e-06	6.26975531213518
PLEKHG3	0.160878915868553	8.42629771391942	5.15202940459111	3.12341751729561e-07	8.92504901024247e-06	6.25552096442271
ZYG11B	0.151222761011054	9.43531999522686	5.14492329747626	3.24070687599723e-07	9.24507413892187e-06	6.22051502192892
MRPL48	-0.199860342838221	5.58958049349488	-5.14466367382733	3.24507172700731e-07	9.24507413892187e-06	6.21923693502082
CSF3R	0.131463408081524	11.444272530397	5.14223791911004	3.28612968272452e-07	9.33715202576541e-06	6.20729826866294
COIL	-0.103483857382544	7.02793075232935	-5.14215105751721	3.28760916472115e-07	9.33715202576541e-06	6.20687086682653
EBAG9	-0.0991589121004219	5.96531448328881	-5.14189215478728	3.2920227826543e-07	9.33715202576541e-06	6.20559697833219
FANCG	0.151306363725312	6.32119094047446	5.14141375537823	3.30019332602581e-07	9.34647947141481e-06	6.20324325197379
IWS1	-0.136590815440292	7.38864880278811	-5.1398423212838	3.32716992731549e-07	9.40896133802883e-06	6.19551324969968
PFDN1	-0.0985376176200843	7.92518397913421	-5.13873777088759	3.34625906504079e-07	9.44898669619556e-06	6.19008122095301
CEBPB	0.126422978344889	12.4321696308721	5.1359793022163	3.3943952396384e-07	9.56550440330867e-06	6.17652026933017
ANKRD11	0.0706291263934817	6.31339332332734	5.13562258880126	3.40066867593216e-07	9.56550440330867e-06	6.17476712776323
CRYZL1	-0.127237863739605	6.87050962502112	-5.13507015265481	3.41040637074599e-07	9.56550440330867e-06	6.17205229382474
EPB41L4A-AS1	-0.17663952041954	8.35488906925588	-5.13504533841775	3.41084439897845e-07	9.56550440330867e-06	6.17193035583801
MRPL46	-0.130946385423566	7.02910095695966	-5.13471930717074	3.41660465329561e-07	9.56550440330867e-06	6.17032827921251
ACAP1	0.0993856692545503	9.03025887129962	5.13466864087507	3.41750065910845e-07	9.56550440330867e-06	6.17007932003341
PIGP	-0.0958049000717667	6.04471170646402	-5.13419249950608	3.42593206597098e-07	9.57510502233786e-06	6.16773981581951
SEL1L3	-0.155301255604854	7.99275845746821	-5.12689887494071	3.5576269702206e-07	9.91936495062437e-06	6.13192849418553
NDUFB5	-0.124151212164533	9.65869562234763	-5.12679871148159	3.55946916744787e-07	9.91936495062437e-06	6.13143703200404
DAGLB	0.099066703103782	8.06355633129685	5.1237398423166	3.61617380450302e-07	1.00627394603503e-05	6.11643275470717
WDR33	-0.0591917824555077	6.02401873853209	-5.12338568132325	3.62279529241414e-07	1.0066533508457e-05	6.11469608163114
TIMP2	0.150879557686379	8.99631277968614	5.12256811219714	3.63812556849017e-07	1.00944802911224e-05	6.11068746210359
STN1	-0.0848369157083431	6.7918597858933	-5.11879531362883	3.70968560704068e-07	1.02781376189282e-05	6.09219691210068
KATNIP	0.103702174716773	7.60191770832247	5.11552471698889	3.77281952270642e-07	1.04379522777766e-05	6.0761780938717
IL2RG	0.108777637340893	6.75785103371428	5.11314235412864	3.81945988382646e-07	1.05517401841064e-05	6.06451579063036
PLGRKT	-0.107315894927345	7.76367314769903	-5.11107415066037	3.86040131345314e-07	1.064947883949e-05	6.05439555059138
POLE3	-0.0924147970306475	9.57814738364577	-5.10936696453393	3.89451543185481e-07	1.07265273132237e-05	6.04604477864435
TCL1A	-0.208198676932958	5.65370339552065	-5.10911690435986	3.89953669887891e-07	1.07265273132237e-05	6.04482182059779
TOP3A	0.0969424848243436	6.9444966474936	5.1083906894295	3.91415476257041e-07	1.07512902337748e-05	6.04127047505734
AOAH	0.119928286172458	8.41839549373842	5.10685320928634	3.94527783377486e-07	1.08212527403467e-05	6.03375344658956
MRPL14	-0.127849144056105	7.27255715900798	-5.10630421372364	3.95644894240525e-07	1.08363683837408e-05	6.03106982333308
ATP6V0B	0.0907798168324856	10.3649893983006	5.10336037854401	4.01687429303725e-07	1.09848120673573e-05	6.01668430230176
RNF31	0.116708739769862	8.36800911164431	5.10310672377305	4.02212236052099e-07	1.09848120673573e-05	6.01544514517908
RAB40C	0.112375945229932	9.29105432933236	5.10140399364863	4.0575234383656e-07	1.1065710288819e-05	6.00712845821563
RPS14	-0.0984571603698718	10.5369582193757	-5.10004458084813	4.08600266430338e-07	1.11275278816626e-05	6.00049053065148
THYN1	-0.0843153083137169	6.65694662977708	-5.09739721256817	4.14201951072108e-07	1.12640573199936e-05	5.98756840354932
ZNF787	0.113496680569302	8.32713574679068	5.0962634105436	4.16623645201397e-07	1.13138435281997e-05	5.9820361204
UNC50	-0.10143214082421	9.20537538523408	-5.09398791198245	4.21525246885779e-07	1.14307377501816e-05	5.97093654918888
NCK1	-0.160700956240357	7.92095842218989	-5.09226844013593	4.25266039053714e-07	1.15158674931872e-05	5.96255231346361
DENND3	0.152133511474544	8.65433219498709	5.08979769955251	4.30697464781634e-07	1.16464731119271e-05	5.95050954384279
RPL34	-0.121313947570303	5.1995210154816	-5.08825998169024	4.34111602347202e-07	1.17086011561443e-05	5.94301726427631
TRIM21	0.139359934276957	8.93250641590707	5.08821217323455	4.34218167712845e-07	1.17086011561443e-05	5.94278435972968
CKAP4	0.142190758361117	9.63696234651156	5.08471858986456	4.42074173256463e-07	1.1903670952173e-05	5.92577056341087
AHSA1	-0.112812669672745	7.84511981347896	-5.08060435849671	4.51501981800149e-07	1.21404570808481e-05	5.90574839283725
RAPGEFL1	0.113439876897191	5.74820543850891	5.08017636672597	4.52493811176782e-07	1.2150061732089e-05	5.90366642483629
ZNF350	-0.16004927194861	5.88631293103394	-5.07940884044618	4.54277753495852e-07	1.21808789785407e-05	5.89993320563958
ING3	-0.09833813280017	5.37998662052789	-5.07741768570684	4.58937481211996e-07	1.22886126962289e-05	5.8902507938485
ESD	-0.0844986123515721	8.05904328582907	-5.07701464919099	4.59886275940692e-07	1.22968194872689e-05	5.88829138093392
RPS4X	-0.103642571459162	7.9504743933822	-5.07582916814645	4.62688033083976e-07	1.23544803255129e-05	5.88252886905475
TNFSF14	0.117996592850711	8.61586593500098	5.07041079559481	4.75705075602475e-07	1.26843644462526e-05	5.85620689614123
C18orf21	-0.128180399824837	6.98452615776235	-5.06960473781797	4.77671518734765e-07	1.27099483301247e-05	5.85229341441714
RASAL3	0.124864188619235	9.49203339074909	5.06947354710801	4.77992311187767e-07	1.27099483301247e-05	5.85165652769666
SNX27	0.125165313336192	9.88095653953386	5.06365186258191	4.92439132804226e-07	1.30759323128112e-05	5.82340992884766
TKT	0.125765991789276	11.9732164025699	5.06216715113112	4.96190486870817e-07	1.31572948353764e-05	5.81621108436107
MARCHF6	0.168689990957744	8.00315221234883	5.05622478506204	5.11483011331033e-07	1.35440418422305e-05	5.78741866076364
PPBP	-0.239585638196752	9.8000890247287	-5.05428355272365	5.16576635397918e-07	1.36600271888027e-05	5.77801979155696
NUDT1	-0.10712181527898	7.05323790536704	-5.05053158596994	5.26560667563644e-07	1.39017823197816e-05	5.75986357831079
ABCA2	0.105473536055601	5.35065383570361	5.05030435862762	5.27171270000596e-07	1.39017823197816e-05	5.75876440850865
GATAD2B	0.144345650748587	7.70072010339289	5.04847111811737	5.32122606232835e-07	1.40130499261728e-05	5.74989816444502
TMEM91	0.13485255063221	9.80878138128174	5.0439466812919	5.44535454436391e-07	1.43202352681109e-05	5.72802933322078
ARID3B	0.105652840884455	8.20828537919837	5.04042526740288	5.54389538083645e-07	1.45593795701116e-05	5.71102146646987
ALG13	-0.0955698553495798	5.91519068393761	-5.03291599668561	5.75981360335512e-07	1.51057029364704e-05	5.67479049314026
SNRNP40	-0.0848467982273107	8.15094610937518	-5.02843585631411	5.89247703805338e-07	1.54324860319469e-05	5.65319895603542
AKIRIN2	0.125379622319061	9.47987391315612	5.02736201092468	5.92471075003305e-07	1.54772291789637e-05	5.64802638635301
SCO1	-0.104234069625768	7.29418531324754	-5.02732816637403	5.92572942709867e-07	1.54772291789637e-05	5.6478633787029
PTPRO	-0.139210928580492	5.1987691119325	-5.02590634206584	5.9686775969472e-07	1.55641747599629e-05	5.64101629634211
IFTAP	-0.175513930261912	4.70798923249002	-5.02568873001686	5.9752773301503e-07	1.55641747599629e-05	5.63996850356395
TPCN2	0.155677787445175	6.87230069740031	5.02390861616614	6.02952975802342e-07	1.56841504371411e-05	5.63139894611972
CCDC25	-0.103175943053955	5.67519761767579	-5.02167437006557	6.09829601547579e-07	1.58415030144212e-05	5.62064724706626
MRTFA	0.124505142333801	7.60012350303065	5.02093325010001	6.12127318242124e-07	1.58796443194383e-05	5.61708181130584
LILRA6	0.0788530785540074	5.74981073839415	5.01936202878819	6.1702629721278e-07	1.5985072341189e-05	5.60952451185256
DDIT4	0.14172783171624	8.34639019677546	5.01642758677889	6.26277262755421e-07	1.62028083722332e-05	5.59541636579292
TMEM120A	0.124587712047115	8.12972593188286	5.01263535727731	6.3843092166114e-07	1.64949527600574e-05	5.57719575706414
FBL	-0.128615972736215	9.2275676380857	-5.01160092454653	6.41785482564298e-07	1.65592763661637e-05	5.57222786384134
RHOG	0.119292139609337	12.443482644414	5.01110319579597	6.43405623057014e-07	1.65787357381245e-05	5.56983785357747
COMMD10	-0.176114481737529	6.30256013833367	-5.00934775210688	6.49151284610083e-07	1.67043028815323e-05	5.56141030369289
MRPL47	-0.16727500656454	4.65526767939674	-5.00873074279238	6.5118252734418e-07	1.67340798469857e-05	5.55844882499263
FGL2	-0.127051309818995	11.6701190251543	-5.00446803748815	6.65384225618688e-07	1.7076113940308e-05	5.53799843918995
KLHDC8B	0.195498502964578	7.27989215557273	5.00186101794763	6.74216639314642e-07	1.72763421749466e-05	5.52549936749436
UBA7	0.111860004548857	9.21461548727587	5.00163400860167	6.74991065388354e-07	1.72763421749466e-05	5.52441128828103
ODAD4	-0.221865397616592	6.02498639042477	-4.99915789532489	6.83494094343616e-07	1.74706200750448e-05	5.51254606423526
OSER1	-0.0991815189895444	9.67578169476892	-4.99697161130105	6.91087699616179e-07	1.76411653455357e-05	5.50207429907244
ANP32B	-0.0890504371325296	8.69518251299362	-4.99559730131534	6.9590268735107e-07	1.77190634510059e-05	5.49549391520758
FRAT2	0.130012495477079	11.8243058606902	4.99557235859869	6.95990374257322e-07	1.77190634510059e-05	5.49537450194078
RPS20	-0.133340076360987	8.35136187015625	-4.99378579418594	7.02298907796273e-07	1.78559264140234e-05	5.48682279536114
LINC01001	0.181558804033055	7.64750995980752	4.99225674641419	7.07741916847869e-07	1.79704495995391e-05	5.47950604262082
MVP	0.106431189168012	9.0511432738098	4.98998655942564	7.15898341461581e-07	1.81534751619629e-05	5.46864673457543
CMAS	-0.121929141931542	7.20446359533483	-4.98712666817508	7.26302657255443e-07	1.83929422925337e-05	5.45497328137186
SUB1	-0.272334917462624	6.22051244497207	-4.98225066008851	7.44378968020993e-07	1.88258062652073e-05	5.43167770585573
NIF3L1	-0.109474611933425	8.20865445871184	-4.9790012280015	7.56665449447265e-07	1.91034419355711e-05	5.41616525422483
CCDC167	-0.146160497180407	6.86802816179035	-4.97882104478194	7.57352438187437e-07	1.91034419355711e-05	5.4153053592987
HCG27	0.141369843665597	9.00507300843474	4.97815904151433	7.59881644277998e-07	1.9142018525924e-05	5.41214631064407
PSMD14	-0.158962935871282	6.7132581273009	-4.97760078082516	7.62020830193897e-07	1.91706817267571e-05	5.40948262658759
MED28	-0.119152467378827	8.24125901708988	-4.97708425132503	7.64005281454227e-07	1.91953820386367e-05	5.40701831117696
VDAC3	-0.101785435403088	7.37960858638762	-4.97669606120453	7.65499947175265e-07	1.92077280323335e-05	5.40516645106365
RRP15	-0.159322020236944	5.6762959131009	-4.97629785123546	7.67036123930336e-07	1.92210819275475e-05	5.40326693373185
CLECL1	-0.243772688896364	5.03297310433878	-4.97530249609451	7.70888930331287e-07	1.92923772172451e-05	5.39851958125922
EHD1	0.100476937538172	11.1825244830372	4.97437727448135	7.74487003982657e-07	1.93571197013681e-05	5.39410753941915
BSDC1	0.0823798260331596	9.19810717054198	4.97347368517098	7.78016587392168e-07	1.9419983788296e-05	5.38979940582395
ZBED5	-0.178800028478273	8.15673408298988	-4.97175237793614	7.84783311315843e-07	1.95510186891475e-05	5.3815946117662
TREH	-0.139448285285502	4.40252487886149	-4.97161935248918	7.85308611750036e-07	1.95510186891475e-05	5.38096064404379
UGGT1	0.101284511426194	5.68337181452225	4.96992622047503	7.92024278927667e-07	1.96926036624288e-05	5.37289298523382
FBXO8	-0.110119312240681	6.80751559359454	-4.96765672676186	8.01112991214034e-07	1.98927473628958e-05	5.3620830938631
GEMIN2	-0.130276662782274	5.31045481183472	-4.96720858363311	8.02919540614327e-07	1.99117805765043e-05	5.35994908446191
WRAP73	0.0683063880944577	8.13622041423052	4.96603651904699	8.07662953139877e-07	2.00035022482056e-05	5.35436870298263
ID3	-0.170222559324779	7.11577668931236	-4.96407312113969	8.15669568917019e-07	2.01757027091942e-05	5.34502346196919
RAD51C	-0.0904944715130105	5.24921549394856	-4.96307133633699	8.1978423025482e-07	2.02513149525529e-05	5.3402565900063
UBE3A	-0.11270381058384	6.57972968082301	-4.96244029996191	8.22386375810101e-07	2.02754340759511e-05	5.33725434854118
KCNG1	-0.117759591371083	4.76609764115505	-4.96232113050269	8.22878677305509e-07	2.02754340759511e-05	5.33668742429992
NDUFB6	-0.109986060006095	8.59694930605152	-4.96173775978121	8.25292747577392e-07	2.03087784734822e-05	5.3339123443502
IQSEC1	0.102986212874036	8.89111412644373	4.96007950900888	8.32192189514145e-07	2.0452271461166e-05	5.32602577852817
SAR1B	-0.117571773712227	5.6435717749861	-4.95965481746334	8.33968122130669e-07	2.04696406387072e-05	5.32400636730264
PDCD2	-0.109849945118884	7.22788713819252	-4.95923395078187	8.35731666416016e-07	2.04866616562543e-05	5.32200530529563
AGPS	-0.12145559511336	6.31677726580608	-4.95855721831814	8.38574901549089e-07	2.05300722380528e-05	5.31878803625847
GPR108	0.103692867904891	7.73357130703133	4.95829266625319	8.39688929718434e-07	2.05310913913913e-05	5.31753043666979
BCKDK	0.113175100162016	9.34070642319848	4.95790427226139	8.4132704261252e-07	2.0544905906654e-05	5.31568424586918
CSNK1D	0.107536987564307	8.27624758431424	4.95550138900567	8.51530316865218e-07	2.07649877035203e-05	5.3042654408184
MYH9	0.12129233191602	11.7959352366551	4.95527242410863	8.52508766516948e-07	2.07649877035203e-05	5.30317764496428
PPIE	-0.0894121199583662	6.98083051240903	-4.95487395648763	8.54214148753423e-07	2.07744756734927e-05	5.30128466759037
HLA-H	0.216580465305155	11.5322692379586	4.95467461832001	8.55068520799806e-07	2.07744756734927e-05	5.30033773738288
KATNA1	-0.108580836005961	7.20360639831848	-4.95418024513346	8.57190984006149e-07	2.07996468806055e-05	5.29798943755173
PIK3CD	0.120123082245703	9.83020007649378	4.95385319769707	8.58597869131074e-07	2.08074129171068e-05	5.29643606652473
RPS6KA4	0.096563595776292	8.13257649320984	4.95321088631674	8.61367434330769e-07	2.08481409990677e-05	5.29338557572754
FOXO1	-0.122366191762961	7.91589308666983	-4.95206148130654	8.66345042862379e-07	2.09421412191922e-05	5.28792771313782
DEF6	0.0902920485457024	9.49159093376912	4.9517620820078	8.67646167624887e-07	2.09471448665554e-05	5.28650623572012
POLE4	-0.126046823966025	9.53365130303942	-4.95082709975779	8.71721542685511e-07	2.10190288850304e-05	5.2820676854125
RPL39	-0.143281047428498	7.45104608216126	-4.94517033772829	8.96774645912674e-07	2.15959126993687e-05	5.25523086524364
VPS16	0.101359980469174	7.23714050741139	4.94434492258903	9.00487867716408e-07	2.16580907379782e-05	5.25131736542276
RRP12	0.154076360106241	7.57747839575127	4.94038783619976	9.18496159274234e-07	2.20634993341345e-05	5.23256444566075
FRAT1	0.089673851058695	6.44324812730693	4.93859471365811	9.26770350686269e-07	2.22343588519907e-05	5.22407140312134
GMFG	-0.220347827956685	10.4725948628655	-4.93647284802922	9.36654362133255e-07	2.24433639086873e-05	5.21402506728304
KIF1B	0.103353979096991	6.55175099168798	4.93545668824975	9.41423727184801e-07	2.25294465711913e-05	5.20921533725379
TNNC2	-0.182623404158169	4.70034059873301	-4.9338341849722	9.49087558535318e-07	2.26844960151794e-05	5.2015375867514
SLC38A7	0.106884363943279	5.34341007892351	4.93284988724843	9.53766130166951e-07	2.27678959626512e-05	5.19688101920911
MAPK14	0.114652092493484	5.97343481048314	4.93183627904912	9.5860725850441e-07	2.28549638406811e-05	5.19208671055929
NCF4	0.125873167712138	9.34947768969415	4.93048111667089	9.6511672164638e-07	2.29597164660196e-05	5.18567833247602
PPP2R5C	-0.0756900629190387	6.20489289988335	-4.93042246495429	9.65399412647992e-07	2.29597164660196e-05	5.18540101428032
PTOV1	0.0929118527012243	9.29086258128963	4.92942425501176	9.70222869277645e-07	2.30314100838104e-05	5.18068173905044
ABHD4	0.116474595760431	6.59389671493411	4.92930102271431	9.70819949732829e-07	2.30314100838104e-05	5.18009919197176
RPS7	-0.147227810091909	5.85060961906236	-4.92824342194539	9.75958784728815e-07	2.31246669970708e-05	5.17510024168308
ZNF613	-0.0936171129432903	5.47384286133561	-4.92796400694008	9.77320823434638e-07	2.3128315407486e-05	5.17377970394426
CCDC90B	-0.0874269230213587	5.99700188033779	-4.92682002129495	9.82916441952719e-07	2.32320188656603e-05	5.16837387781335
TSEN34	0.102189046533951	10.5871465587766	4.91965926388778	1.01865031240016e-06	2.40469300011111e-05	5.13456330179022
DNAJB11	-0.0777304169946795	8.75459689737697	-4.91896284980337	1.02219165479798e-06	2.41008118609696e-05	5.13127757289591
PNISR	-0.149748181660199	8.5050859658808	-4.91839087028605	1.02510910791768e-06	2.41332310331395e-05	5.12857926533661
GDPD3	0.130448834970053	7.14189111220924	4.91819935375423	1.02608775455605e-06	2.41332310331395e-05	5.12767585467847
NLRP12	0.138110630139868	8.04427498128384	4.91783477137285	1.02795325495193e-06	2.41474417988402e-05	5.12595616024066
CYB5A	-0.0935966433982438	6.68073869697449	-4.91568004618496	1.03904552696523e-06	2.43712822784534e-05	5.11579503565505
C2orf49	-0.141739418484501	5.82884215776287	-4.91538140231307	1.04059198514255e-06	2.43712822784534e-05	5.11438704259755
INTS3	0.100426908477553	8.44872337908852	4.91512559617003	1.04191838202518e-06	2.43712822784534e-05	5.1131810778912
AKAP7	-0.113372586741503	4.793193178458	-4.91499926134007	1.04257404993749e-06	2.43712822784534e-05	5.11258551081108
SNAI3	0.113833845492239	6.24465650647254	4.91473260876014	1.04395926198364e-06	2.43739025252157e-05	5.11132850619174
OSGIN1	0.10948374714563	5.72885111912691	4.91291090580201	1.05347025361116e-06	2.45660024426134e-05	5.1027427025713
MFSD10	0.0898939985687921	10.1225106265286	4.91047332954771	1.06632741562305e-06	2.48084067510003e-05	5.09125898046765
HLA-DOB	-0.191948917133653	7.47934327411687	-4.91044891128481	1.06645697341725e-06	2.48084067510003e-05	5.09114397042419
GAPDH	0.0818018384414909	9.55330546292466	4.90922743689444	1.07295723968022e-06	2.49293280991235e-05	5.08539151846658
ZNF615	-0.0987649632078806	6.64983213699291	-4.90666507117507	1.08671758225313e-06	2.52184340754379e-05	5.07332864810703
DHX16	0.0816687830055507	8.92652838796969	4.90586109652981	1.09107001007465e-06	2.52887837080862e-05	5.06954500376778
NET1	-0.097388477207164	5.16066637505249	-4.90426176846236	1.09977820293623e-06	2.54597989059421e-05	5.06202004033617
TPST1	0.234520940474882	6.46659546774673	4.90382412644593	1.10217277238317e-06	2.5484417545019e-05	5.05996130689545
G6PD	0.107762898425668	7.96963707925801	4.90316016065756	1.10581527577054e-06	2.55377966883316e-05	5.05683824607998
CHFR	0.0765678526395082	9.74044197837982	4.90261909857259	1.10879210871516e-06	2.5545239515711e-05	5.05429357818068
DKC1	-0.0972954170670608	8.41072179342552	-4.90261654697634	1.10880616545081e-06	2.5545239515711e-05	5.0542815784064
CARD8	0.105066393806151	8.95451958441723	4.90217728799674	1.11122860330942e-06	2.55702783778351e-05	5.05221589781851
POR	0.12163935118781	7.37513644491071	4.90169205230454	1.1139105243132e-06	2.56012208739211e-05	5.04993420944246
RPS10	-0.140163242333523	12.6089885857639	-4.90099686133235	1.1177637519867e-06	2.56373013520199e-05	5.04666563783415
VBP1	-0.202363006046966	7.67638752450514	-4.90092575204391	1.11815861211474e-06	2.56373013520199e-05	5.046331328934
RPS29	-0.186424436006783	9.41529521963474	-4.89790981327537	1.13503002927725e-06	2.59930022853025e-05	5.0321566223402
RBM34	-0.24101499591205	6.86707169593692	-4.89472314873458	1.15312298371396e-06	2.63757939345326e-05	5.01718852926293
CCDC91	-0.166407682849665	5.04972329971745	-4.89375612782864	1.15866819758266e-06	2.64710055402387e-05	5.01264816373528
CLEC4A	-0.136859432640488	8.98205870947372	-4.88821402082544	1.19094751629921e-06	2.71760312271137e-05	4.98664326403206
ARAP3	0.138047238910115	9.37335653258491	4.8877504003588	1.19368674919381e-06	2.71854980786206e-05	4.98446911520802
TMED10	-0.132855119281714	7.86382896205158	-4.88766324952312	1.1942023444304e-06	2.71854980786206e-05	4.98406044313719
TOM1	0.096111988500744	7.73644061422455	4.88510629476247	1.20942547830401e-06	2.74993477222451e-05	4.97207332655304
VIM	0.169108295824923	12.3095331207435	4.8838224860372	1.2171391261413e-06	2.76419081494366e-05	4.96605702395077
NCBP1	-0.072054360863067	7.57566067578419	-4.88211972440661	1.22744317604129e-06	2.78428905276191e-05	4.9580797056159
PKM	0.152258487153913	7.7050326087584	4.87935882529543	1.24432927072221e-06	2.8192525311215e-05	4.94515071001507
MARK2	0.105795188031426	6.29378462734787	4.87429192221378	1.27590331941355e-06	2.88737222815276e-05	4.92144104082537
KLHL5	-0.0651048644005563	6.69009058195864	-4.8737540435819	1.27930003509526e-06	2.8916409884178e-05	4.91892550932132
SIGLEC9	0.126951349161546	6.41440402912423	4.87229363057821	1.28856657198926e-06	2.90915177131302e-05	4.91209683387591
SNRNP27	-0.127669859356481	7.172268919019	-4.86791300268755	1.31675182107654e-06	2.96928311124975e-05	4.89162534226401
ADCY4	0.170716625404461	6.37876802259297	4.86305240756867	1.3487202262635e-06	3.03779396844879e-05	4.86893137541114
NDUFV2	-0.110796590180266	9.07815935956834	-4.86272556748355	1.35089648933363e-06	3.03912024539275e-05	4.8674061431681
ELP2	-0.0918276968896361	7.22023787793017	-4.86062921801118	1.36493565826205e-06	3.06593177958647e-05	4.85762563570402
RNF24	0.164385493382136	10.1290235702761	4.86046859274273	1.36601713658253e-06	3.06593177958647e-05	4.85687640485251
MIX23	-0.224690004388882	5.03771299159107	-4.85759579750937	1.38549941910088e-06	3.1060171403614e-05	4.84348033204358
COA3	-0.0953951616736273	8.85878334150464	-4.85331444883539	1.41503144276415e-06	3.16851192651691e-05	4.82353004669033
LTBR	0.117416737067357	8.63202012105854	4.85096679032763	1.4314816049093e-06	3.20160225770894e-05	4.81259750244646
POLR2B	-0.11632194325404	7.84581995433007	-4.8466944760587	1.46189166870088e-06	3.26580116654356e-05	4.79271516287624
LATS2	0.129871615844661	5.70870222505276	4.84560344197944	1.46975674687215e-06	3.27784977615507e-05	4.78764042084944
BACH2	-0.100945799696531	5.38389569281076	-4.84547168666166	1.47070930149762e-06	3.27784977615507e-05	4.78702765908424
CCND3	0.103035702839692	12.0519073642774	4.84518871788046	1.47275709771782e-06	3.2785970506753e-05	4.78571169407495
ATP5MJ	-0.161823030836286	7.17788126317021	-4.84453545296716	1.47749515518243e-06	3.2853245930276e-05	4.78267392178302
PGM1	0.0937605009257894	9.25137490063705	4.84136828963077	1.50067510333993e-06	3.3329959226732e-05	4.76795170041053
PSMD4	-0.0830331940635478	9.48300179276545	-4.83912263435267	1.51732244243488e-06	3.36606467675732e-05	4.75751856336518
LINC02591	0.0647128812114559	6.89453600689452	4.83823200149237	1.52397394840141e-06	3.37690755117418e-05	4.75338202943534
TBC1D15	-0.159159933789669	7.28798016017948	-4.83785772010054	1.52677756179243e-06	3.37920883474174e-05	4.75164390015288
DPCD	-0.184182822001862	5.99027804915541	-4.83619102267346	1.53932263234347e-06	3.40304062311961e-05	4.74390546050469
CCDC15	-0.0844712499855422	5.57118700524292	-4.83512369319444	1.54740838628932e-06	3.41697042162734e-05	4.73895120625294
ZNF32	-0.0834442928383465	5.57929610370632	-4.83456237146036	1.55167717742497e-06	3.42242568516467e-05	4.73634612051808
TMSB10	-0.156174747069608	10.7792170949884	-4.83432915126782	1.55345412400527e-06	3.42242568516467e-05	4.73526383376885
FCN1	0.108432488450042	13.1108479498674	4.83404071791844	1.55565445966929e-06	3.4233338655596e-05	4.73392539237409
INTS1	0.117598410596885	7.05718968484494	4.82985674663118	1.58791165351239e-06	3.49030638421294e-05	4.71451871021567
DYRK4	-0.111651372901862	7.0169638534229	-4.8258562944462	1.61935556236088e-06	3.55533970658246e-05	4.69597821297563
STK40	0.0979177209546123	8.29061486261969	4.82559171655457	1.62145616736222e-06	3.55587380574452e-05	4.69475251584841
COX20	-0.0709173677933208	5.99296086110877	-4.82498894158666	1.62625167458218e-06	3.55904633557771e-05	4.69196030850803
COBLL1	-0.178086484074079	6.08456305498079	-4.82471123107714	1.62846565258858e-06	3.55904633557771e-05	4.69067399436803
SYF2	-0.0916602957559745	7.28498430961111	-4.82470945682206	1.62847980672033e-06	3.55904633557771e-05	4.69066577650666
MTMR14	0.0772913347836184	8.13059153568245	4.82312955310569	1.64113061890256e-06	3.58260498276961e-05	4.6833492392477
AFF3	-0.118270676601174	4.9099387980781	-4.82238496617456	1.64712552356824e-06	3.59159660008133e-05	4.67990184670897
DIMT1	-0.116190171543956	7.83233068354272	-4.82094811352678	1.6587537254992e-06	3.6128373236271e-05	4.67325073827235
MCEE	-0.192884823556865	6.70282723509064	-4.82042997352083	1.66296629859479e-06	3.61789656665878e-05	4.67085276090892
BNIP3	-0.127323315265219	6.90439339168879	-4.81928143356094	1.67234088605517e-06	3.63416189143316e-05	4.66553813659177
ADTRP	-0.209839189443635	5.26753291431176	-4.8176700092742	1.68557941703947e-06	3.65877754412932e-05	4.65808364642713
NLRP1	0.114575229195351	6.37644122005281	4.814927365607	1.708343683414e-06	3.70399091947463e-05	4.64540156505742
PPIH	-0.108378747074696	7.71478419337676	-4.81431967037897	1.71342752624395e-06	3.71081108483489e-05	4.64259249154645
DHRS7B	0.0943400040155735	6.63822008794863	4.80892841081267	1.75917181929279e-06	3.80557564749836e-05	4.61768615967468
DMAC2L	-0.102774087221047	5.865223337903	-4.80839752075145	1.76373941409942e-06	3.81115023509407e-05	4.61523501182798
USP16	-0.0909445890100713	6.44409788814812	-4.80707440175585	1.77517280135488e-06	3.8315313733866e-05	4.60912722221001
NISCH	0.0871744416399434	8.50458907263505	4.80497600127967	1.79345199302046e-06	3.86662594666404e-05	4.59944385670613
TRIM11	0.130288424562936	7.28978745869232	4.80430092786677	1.79937098164107e-06	3.87502333447899e-05	4.59632949121727
ZNF770	-0.108600064591587	5.57015547593965	-4.8038822919524	1.80305098679563e-06	3.87522478615691e-05	4.59439837695227
PI4KB	0.0718219513173484	7.89739171871672	4.80369516128129	1.80469829429829e-06	3.87522478615691e-05	4.59353521878885
KCNMB1	0.118707527541019	6.72871600085853	4.80359995380112	1.80553695965107e-06	3.87522478615691e-05	4.59309607745032
PANX2	0.217856721574204	8.17624462701576	4.80164045449214	1.82288136580982e-06	3.90806984864827e-05	4.5840597932357
NOL7	-0.133590499286758	9.66942118380298	-4.79906064362287	1.84596108781945e-06	3.95312360473192e-05	4.57216828108375
PISD	0.127012668514498	9.23902320611567	4.79861298605558	1.84999448669267e-06	3.95733457516549e-05	4.57010544524301
GPBP1	-0.148467405817741	7.16492954580914	-4.79834914569778	1.85237566163666e-06	3.9580058082627e-05	4.56888973718682
NKIRAS1	-0.106158886646629	5.63229726459715	-4.79717891223426	1.86297268726329e-06	3.9762109361935e-05	4.56349837195799
LINC01347	0.11706030575396	6.0508579673036	4.79300165567439	1.90127759578514e-06	4.05344761373125e-05	4.5442636127239
CASP4LP	-0.119145674576147	6.0852390560516	-4.78900633881523	1.93862246832407e-06	4.12846798176466e-05	4.52588155683979
CARD19	0.111001537582021	8.15416793061151	4.78859233051004	1.9425323828959e-06	4.13219805228245e-05	4.52397758091059
CCNH	-0.101236210809966	6.21011049093785	-4.78766559559767	1.95131203286612e-06	4.14626735507457e-05	4.51971620355783
S100A8	-0.236680800177972	12.6299433865263	-4.78586930127831	1.96843851450193e-06	4.17802165855204e-05	4.5114585952013
LAMTOR3	-0.10731867479379	5.99890755287676	-4.78232852493229	2.00262196303268e-06	4.24586904565456e-05	4.49519020747873
KTN1	-0.164555362963268	5.61151151469369	-4.77290967094335	2.09635679036842e-06	4.43968481765524e-05	4.45197036917609
TMEM59	-0.10451828778835	10.0479416549572	-4.77256289231362	2.09988719656815e-06	4.44224755561295e-05	4.45038067286173
ZNF540	-0.155431532812414	5.47555959788855	-4.76954855104631	2.13081679575636e-06	4.50270282061319e-05	4.4365670218776
ANG	0.132148189225369	6.36468782998554	4.76904853287546	2.13598958205533e-06	4.50865717182462e-05	4.43427642132758
MRPL11	-0.0802294588744026	6.71412213605669	-4.76855060587237	2.14115273707921e-06	4.51428015503123e-05	4.43199562796233
SORL1	0.152348649309461	11.0994688456331	4.76833719124519	2.14336937107515e-06	4.51428015503123e-05	4.43101813516035
IGFBP7	0.138187839289637	7.41739531780889	4.76218268137253	2.20825137051405e-06	4.64582115258148e-05	4.40284687068821
LCOR	0.123617604257977	6.958729257609	4.75885175874865	2.2441502082606e-06	4.7161641862952e-05	4.38761458225366
NOP10	-0.10493093021886	11.0769542869548	-4.75565185009709	2.27916521296348e-06	4.78449758795897e-05	4.37299098952502
BCL2	-0.08060765211063	6.46405750761252	-4.75529785216959	2.28307095773431e-06	4.78744726022162e-05	4.37137379400536
UBTD1	0.142532463267316	7.09875271770888	4.75481523963931	2.28840610942067e-06	4.79338456945939e-05	4.36916922357263
HDHD2	-0.124529690225841	7.28940097188993	-4.75282350614508	2.31055130592432e-06	4.83448139365258e-05	4.36007325689464
DPRXP4	0.108678184121161	5.66067813962233	4.75242283250091	2.31503104853111e-06	4.83856653101834e-05	4.35824387574944
MED7	-0.131970314817844	5.33833477430001	-4.75089497573109	2.33219006469104e-06	4.86762792299508e-05	4.3512693924477
PIGC	-0.0765731094879678	7.53539268325801	-4.75062191976409	2.33526954940013e-06	4.86762792299508e-05	4.35002314987019
EEF1A1	-0.11750964039792	9.55133489572196	-4.75050732441545	2.33656310328152e-06	4.86762792299508e-05	4.34950015069056
CD72	-0.180020157257713	6.31998829812086	-4.74966553078721	2.34608642478264e-06	4.88215484809388e-05	4.34565867610768
RIN3	0.126427183370619	7.2006554798552	4.74789729580135	2.36621239391813e-06	4.9186901500068e-05	4.3375915560863
PLPPR2	0.145325950187154	8.27078122014629	4.74740083507378	2.37189287095447e-06	4.92515065232358e-05	4.33532709596761
ZNF701	-0.140839964697961	5.7311708045391	-4.74685222481337	2.37818529140455e-06	4.93286645763165e-05	4.3328250336698
CTSD	0.150518149794172	9.22382297535217	4.74383470642441	2.41308343839557e-06	4.99672942599571e-05	4.31906788188794
ACVR1B	0.107528959586539	6.17570836252487	4.74373935684245	2.4141941598569e-06	4.99672942599571e-05	4.31863331009648
IL17RA	0.148686285861997	9.08456555555889	4.74293816816946	2.42354659716036e-06	5.0106695035243e-05	4.31498208674775
KAT6A	0.161354765694901	10.1392654124062	4.74149605456746	2.44046853615675e-06	5.04021252693862e-05	4.30841148537963
BZW2	-0.1033783812174	7.47920594768972	-4.73878938362102	2.472536146147e-06	5.10093798685177e-05	4.29608441469458
SMIM11A	-0.0738007098398308	5.55073886687701	-4.73777244397884	2.48468884640491e-06	5.12049170768805e-05	4.29145467173593
RIC8A	0.0696730444368949	9.02127793165696	4.7372358099384	2.49112489367573e-06	5.1282350633787e-05	4.28901196118575
PRR14	0.101628487735328	10.1209612581475	4.73420344442737	2.52779542014728e-06	5.19813569481415e-05	4.27521386152515
TRIB2	-0.12399068191762	7.23399797815446	-4.73093457195449	2.56790716414874e-06	5.27495522077549e-05	4.2603490291011
IKBKB	0.0842256401459842	6.61831017404435	4.7297126220316	2.58305803921053e-06	5.30039079964475e-05	4.25479486322665
TBCE	-0.10726533211928	6.06003204193344	-4.72929016312037	2.58831604108813e-06	5.30549364096705e-05	4.25287496637203
XYLT2	0.0876090524428896	8.18115258766699	4.72685268582867	2.61885485916755e-06	5.36235040414574e-05	4.24180085931949
C1QBP	-0.0838361394909732	8.90368744173507	-4.72599960289338	2.62962461416747e-06	5.37646840367558e-05	4.23792636349469
GPATCH4	-0.0950125259095671	5.42103597942979	-4.72586195315353	2.63136635896789e-06	5.37646840367558e-05	4.23730125426459
TIMP1	0.13608599629478	11.5053516221068	4.72223413154534	2.6776726515287e-06	5.46386002985435e-05	4.22083247746054
SULT1A2	0.0880682173181695	5.98335967426138	4.72206537223769	2.67984568714194e-06	5.46386002985435e-05	4.2200666752329
MMP9	0.275781432632961	10.3780248074568	4.72126038196291	2.69023452325583e-06	5.4792063774184e-05	4.21641411993244
ABR	0.0722436922002041	6.68542563121187	4.71799074028746	2.73283034480644e-06	5.5600464347842e-05	4.20158458620711
PRAM1	0.142806396444723	8.55783243782344	4.71526772553873	2.76879891854622e-06	5.62724578509208e-05	4.18924177269338
PKIA	-0.138576174375591	5.27127513633311	-4.711265962195	2.82248540615505e-06	5.73027392373685e-05	4.17111501857087
GPR183	-0.145016524678264	7.37877940669918	-4.71077777010024	2.82910291034716e-06	5.73762449349537e-05	4.16890466403005
HMGCS1	-0.156098832033702	6.59734803615738	-4.71054785791448	2.83222456055758e-06	5.73787716527776e-05	4.16786378178764
VPS18	0.105384962687976	7.18995529205596	4.70977004951951	2.84280987421806e-06	5.7532341481929e-05	4.16434276656343
IDO1	-0.194175985548948	5.7956779435418	-4.7068783645322	2.8824976681425e-06	5.82739364905894e-05	4.151257433513
SECISBP2L	-0.0990387457337683	7.23844860316407	-4.70642376395676	2.8887852024528e-06	5.83394437773827e-05	4.14920099148979
EXOSC9	-0.098263098440861	6.94097696686638	-4.70393409773304	2.92345393957427e-06	5.89773716260795e-05	4.13794203984871
SLC26A6	0.0842752065570114	5.91742688365184	4.70195988097816	2.95122888109819e-06	5.94750283459208e-05	4.12901813376036
ITPK1	0.156779870936145	8.77687473169713	4.69747040606448	3.01533767229351e-06	6.07030912051095e-05	4.10873800310476
PGS1	0.0999249179584876	9.38940938119486	4.69690245423463	3.02354262577933e-06	6.08043314816653e-05	4.10617373402922
DMWD	0.123178946353782	6.31464525410093	4.69625715708177	3.03289098615239e-06	6.0928329412264e-05	4.10326061454257
CCDC12	-0.0939234588099342	8.75229041956655	-4.69367895381197	3.07051906439446e-06	6.16195885616687e-05	4.09162542642568
ZNF26	-0.111383863828441	6.37385914914391	-4.69181738768575	3.09796646087647e-06	6.21053066947435e-05	4.08322814610175
EIF3I	-0.0780895844587643	9.61844153392619	-4.69158707385739	3.10137860647415e-06	6.21086751265143e-05	4.08218945172456
KLF2	0.120598715030125	12.9221367140794	4.69108843617289	3.10877839895206e-06	6.21918102904256e-05	4.07994080798793
CHMP4A	-0.0828098722331703	8.80878297086592	-4.69059647092174	3.11609579405294e-06	6.22731252371018e-05	4.07772247769876
NUP133	-0.0840679810814784	7.562843021358	-4.68998931566989	3.12514931667132e-06	6.23889297890224e-05	4.07498504809528
REXO1	0.104959328994943	6.91290379251898	4.68961139477834	3.13079739316875e-06	6.24365792627248e-05	4.07328131891394
MOB3A	0.140311369653071	9.33528500267904	4.68733290249572	3.16505811218703e-06	6.30541493837885e-05	4.06301228046211
SEC61A1	0.100041112108785	9.66707966576937	4.68386453196424	3.2179028566349e-06	6.40402808630719e-05	4.04738967354519
GNG11	-0.19261828461288	8.71658372491146	-4.68005897143263	3.27686010135843e-06	6.50991409179157e-05	4.03026096334275
TXNDC12	-0.133397455876336	9.83316372249286	-4.67999185104504	3.2779092110144e-06	6.50991409179157e-05	4.02995897585879
EXT1	0.0998398505084079	6.3695687020741	4.67972440577797	3.28209265709348e-06	6.51146776373623e-05	4.02875572942957
PPP1R2	-0.141579156406727	8.02662639410162	-4.67860037354525	3.2997311913915e-06	6.53645805121159e-05	4.02369938356488
CD83	-0.141546752783366	6.11953100864891	-4.6784868719278	3.30151733377989e-06	6.53645805121159e-05	4.0231888724357
SH3BP5L	0.117666339387133	7.87109007599014	4.67051187956879	3.4293693711273e-06	6.78256989775126e-05	3.98734831321303
AK3	-0.122188796732175	7.74161990694983	-4.66987863338541	3.43972262269238e-06	6.79602575969511e-05	3.98450493248341
KIF13B	0.100029273842414	6.89271939314428	4.66870716662789	3.45895469079563e-06	6.82697809848272e-05	3.97924582249612
CARD9	0.123790254208657	8.01716215838412	4.66646610005672	3.49603460365589e-06	6.89305689876334e-05	3.96918842907794
CDK5RAP3	0.0934525331946752	9.4405841808028	4.66573934801253	3.50814094459097e-06	6.90981053335331e-05	3.96592792274082
LXN	-0.145285341350214	6.68394291298997	-4.66315248973179	3.55156074319557e-06	6.98814290117978e-05	3.95432615663297
LINC00265	0.0665455104601973	5.81813032913403	4.66289569077964	3.55589910097603e-06	6.98949571747291e-05	3.95317477778246
CENPQ	-0.212465131554187	4.0816224910284	-4.66047042984263	3.59712318860356e-06	7.06327419957079e-05	3.94230391157906
ARPC1A	0.0914482266363184	7.76466230567758	4.66013016167628	3.60294357962259e-06	7.06745438851173e-05	3.94077914302584
CA4	0.205934823480955	8.68360981538971	4.65965054251715	3.61116297126841e-06	7.07632703018769e-05	3.93863011225384
NDUFA4	-0.303839183352165	9.10349516603929	-4.65755724419023	3.64724777411988e-06	7.13972992183283e-05	3.92925313876755
ZNF746	0.122753069299991	9.44592420009681	4.65608986516534	3.67274897216194e-06	7.18230634035141e-05	3.92268238357196
CD93	0.159983537260734	10.0489757343719	4.65481658039263	3.69501571147672e-06	7.21502214539534e-05	3.91698236304297
NF1	0.0487470746289924	4.83032714137222	4.65470257039322	3.69701578722007e-06	7.21502214539534e-05	3.91647205549215
OMA1	-0.129975343165373	6.15192896390226	-4.65448781175618	3.70078611842081e-06	7.21502548239984e-05	3.91551083053719
RNF14	-0.0825967679623094	6.15883943177142	-4.65374559984023	3.7138449382099e-06	7.23311915992153e-05	3.91218913619633
ZNF467	0.167956215100707	9.89797367450334	4.65020081662388	3.77682614976029e-06	7.34830656881714e-05	3.89633179814313
CLCN7	0.113449640729884	9.89595065837725	4.64803024514669	3.8158961808128e-06	7.41590370769384e-05	3.88662759847154
TAF1C	0.0784784634572731	6.59798262401835	4.64784125414594	3.81931629970547e-06	7.41590370769384e-05	3.88578286161551
GNPAT	-0.0995824234539748	7.48372126024143	-4.64591258323467	3.85438761464899e-06	7.47641852912411e-05	3.8771641191133
FSCN1	0.116914571054102	7.60894868710576	4.6442178508263	3.88545996326156e-06	7.52906184176545e-05	3.86959360994939
DNAJA2	-0.154190926506585	8.76684692117057	-4.64169679276599	3.93212803641149e-06	7.61178880253771e-05	3.85833671951188
GATAD2A	0.0921692944871335	9.83565682003585	4.64090741438291	3.94685074749202e-06	7.63257147078128e-05	3.85481323112548
P2RY10	-0.125640436100088	6.63791577032382	-4.63962131915481	3.97095113882778e-06	7.67142881461735e-05	3.84907381202582
IDH3G	0.0828949454305663	7.00958584068967	4.63890874239885	3.9843650074938e-06	7.68958347464403e-05	3.84589447130103
NOP58	-0.173681548087933	7.38646779831544	-4.63710960082168	4.01842669281892e-06	7.747510476739e-05	3.83786922454579
ANPEP	0.173818301312689	9.36942448534781	4.63586773403292	4.04210081187846e-06	7.78531388766732e-05	3.83233149198291
TERF2IP	-0.079493549738574	8.95667996728203	-4.63403090210496	4.0773625502604e-06	7.84533728891812e-05	3.82414328977439
ZBTB43	0.121761042434534	7.06721439149926	4.63273283477786	4.10245945481913e-06	7.88570143197914e-05	3.818358654719
PPP2R3C	-0.182356815673241	8.33875104818282	-4.62929701023367	4.16960551970178e-06	8.00672995734108e-05	3.80305491317056
IKBKG	0.0981687199168189	9.31649935677165	4.62817681482491	4.19172451105482e-06	8.0411388541227e-05	3.79806771998271
METAP1	-0.0769502989359836	8.41739188225981	-4.62443827070378	4.26636250551207e-06	8.17612714394681e-05	3.78143179404235
COPS8	-0.099668131939171	5.59080247536105	-4.62195712146265	4.31659962889125e-06	8.26412998951229e-05	3.77039816963838
ARV1	-0.159269019643543	6.16702005298742	-4.62153826776349	4.32513619056876e-06	8.27220103580809e-05	3.76853609351068
TTYH3	0.110121570721747	7.26229932547659	4.61823313135048	4.39306804284651e-06	8.39374128545873e-05	3.75384827950298
PCMT1	-0.190516710657201	9.33181039315566	-4.61733172968787	4.41177189242585e-06	8.42107406585173e-05	3.7498442518863
NSUN5	0.0710188145271227	6.51242138186839	4.61706535771573	4.41731365244383e-06	8.42325397171685e-05	3.74866117019852
CALM2	-0.234015073063588	11.3624122786513	-4.61623100961837	4.43471518576731e-06	8.44802211258856e-05	3.74495586495835
H2AC20	0.138562535383654	8.6635170353764	4.61586470238706	4.44237581331758e-06	8.45420327494683e-05	3.74332931200472
TMX4	0.118219742083937	8.2697657543184	4.61437036702423	4.4737587932998e-06	8.50547289947613e-05	3.73669513437684
CTDSP1	0.0872593182478543	8.40085883757921	4.6140325424425	4.48088297210895e-06	8.51056592272082e-05	3.73519562964728
LLPH	-0.0907369720513271	6.60317991019086	-4.6128913601333	4.5050292592453e-06	8.53907279657232e-05	3.73013103060515
EMILIN2	0.123445918463155	8.9175498769638	4.61287092979894	4.50546268037395e-06	8.53907279657232e-05	3.73004037112323
SLC9A3R1	0.0969991796832019	10.1515587695268	4.61269141625609	4.50927270688671e-06	8.53907279657232e-05	3.72924379739818
STAT5B	0.10166902066157	8.7892517953868	4.61129601593508	4.53899451808932e-06	8.58686265304546e-05	3.72305285613945
PRKDC	0.084087625103634	5.68892636510613	4.60730255095527	4.62509703622544e-06	8.74111379649911e-05	3.70534503744852
PRRC2A	0.114430722186208	7.21847446037708	4.60704605456047	4.63068054614472e-06	8.74303540985608e-05	3.70420818276419
FPR1	0.162959436169793	12.660261068567	4.6057188164602	4.65967582609759e-06	8.78438160021596e-05	3.69832650611873
DTX2	0.0906779501763593	7.52247669248711	4.60562390657058	4.66175591842226e-06	8.78438160021596e-05	3.69790597352731
HMGB1	-0.110064088017622	5.45150654718865	-4.60394244803144	4.69875562955208e-06	8.84083925643515e-05	3.69045703730133
KIF20B	-0.13579804754226	6.02990955000814	-4.60384299182673	4.70095291880438e-06	8.84083925643515e-05	3.69001652336155
POFUT2	0.0727907566127826	6.8364223968626	4.60130560316456	4.75734608051665e-06	8.93811488827196e-05	3.67878093513459
C2orf76	-0.115982827638626	5.63085202883218	-4.59996674963375	4.78736292203694e-06	8.98569246494091e-05	3.67285486270113
TOMM20	-0.0926435887245214	6.34812175939424	-4.59841785056534	4.82231562950185e-06	9.04243219655366e-05	3.6660011383931
GYG1	0.146418250448431	9.46517276795556	4.59739082855167	4.84562640488411e-06	9.0729346629028e-05	3.66145788529954
ITGA5	0.118398763522649	8.90561365610598	4.59728385339812	4.84806067388329e-06	9.0729346629028e-05	3.66098471347954
IGF2R	0.142834319040244	11.3505969502155	4.59376936142273	4.92869007546909e-06	9.21482143504451e-05	3.64544529104272
MED15	0.0741962190162475	5.67476054034815	4.5924234828243	4.95990650605942e-06	9.25695449242762e-05	3.63949746195767
RSL24D1	-0.134239803372962	5.846629886364	-4.59226041317961	4.96370161371902e-06	9.25695449242762e-05	3.63877692298394
SPATA13	0.144283936726828	7.73211736121725	4.59217325686928	4.96573113801158e-06	9.25695449242762e-05	3.63839182444516
PPP1R10	0.100414569347819	7.27692070658536	4.59000074684009	5.01657822264986e-06	9.34264494869957e-05	3.6287948882943
MRPS9	-0.109993657149146	7.16159393448978	-4.58825637252742	5.05776597379438e-06	9.41019723695757e-05	3.62109236094213
AP1G2	0.0833344888560301	8.20341255095596	4.58779679874277	5.06867118440228e-06	9.42133105100793e-05	3.61906351512634
RPL5	-0.10122769993442	6.25482359480506	-4.58700864242316	5.08742583928172e-06	9.44701917488347e-05	3.61558455330051
SLC11A1	0.119438205520757	7.98439294795874	4.58500967899642	5.13529131101054e-06	9.52666202997062e-05	3.60676359187562
CST3	0.104218265807065	12.9277069982579	4.58433648196168	5.15150811036013e-06	9.54749494412824e-05	3.60379375763388
ZNF646	0.108398236784142	6.00666937313558	4.58324736529246	5.17784814519245e-06	9.58703121273786e-05	3.59898996158705
ANAPC4	-0.139002299172473	7.76580076007227	-4.57979462325935	5.26220840230918e-06	9.7338144794405e-05	3.58376807817261
CSE1L	-0.0891850744383316	7.88812319579559	-4.57895496664076	5.28292195188701e-06	9.76269698541281e-05	3.58006799668914
SLC16A12	0.0871919591594033	8.88920362098055	4.57678922671432	5.33671029234073e-06	9.8525861665249e-05	3.57052731290605
HLA-DOA	-0.141504351401275	7.58498677429669	-4.57491655611677	5.38364296747252e-06	9.92438166201055e-05	3.56228116222469
MKKS	-0.0815980697423075	5.5612164761092	-4.57482425812906	5.3859663342016e-06	9.92438166201055e-05	3.56187481913769
KIAA2013	0.0869588254604281	8.70284581660395	4.57038181071479	5.4989374910102e-06	0.000101020309489297	3.54232616207299
SEMA4A	0.150874998825691	9.18647718604446	4.57025326085725	5.50224009214457e-06	0.000101020309489297	3.54176075860745
DHX29	-0.0787543097715497	7.31919099068639	-4.57024727902402	5.50239381896468e-06	0.000101020309489297	3.5417344489587
FMNL1	0.130388784043068	6.8357841570604	4.57014129134674	5.50511827373764e-06	0.000101020309489297	3.54126829322164
CYBC1	0.0949474962851244	10.0804332722835	4.56999971257271	5.50875962950255e-06	0.000101020309489297	3.54064561661527
PGAP6	0.130306361271495	8.75508868236731	4.56886087886514	5.53813414367955e-06	0.000101461797302148	3.53563759156676
ZNF451	-0.0821000247498054	5.68313687313848	-4.56523721800267	5.63260355830413e-06	0.000103093876791331	3.51971047769408
RASGRP3	-0.187237521848878	6.0386112886707	-4.56425585853519	5.6584524269336e-06	0.000103453357294638	3.5153991794657
TNFAIP8	-0.104254409621704	6.40812506658819	-4.56408170893384	5.66305136823093e-06	0.000103453357294638	3.51463419991802
ZNF500	0.0916751597714471	6.77798673878457	4.55658739358472	5.86439188351639e-06	0.000106972769529367	3.48174070856503
AVIL	0.112105978481525	5.90065690722513	4.55645150462503	5.86810522984939e-06	0.000106972769529367	3.48114475243675
TSPAN3	-0.13128826866826	6.55621633160618	-4.55629199188305	5.87246700315302e-06	0.000106972769529367	3.48044521329254
CCDC77	-0.0943126030649122	6.62352067874092	-4.5528661348369	5.9668984561131e-06	0.000108589611161868	3.46542686103709
B4GALT5	0.170346363244374	9.93835051170006	4.5511895271621	6.01364181880632e-06	0.000109336346268801	3.45808085012521
ZNF439	-0.151254153744706	5.95488716929167	-4.55082635121272	6.02381321121725e-06	0.000109417366156313	3.45648994587294
ICOS	-0.141369685448402	6.77923740392758	-4.55032165970461	6.03797538311608e-06	0.000109570652805457	3.45427932983255
TP53I11	0.110310770320028	6.03580320194888	4.54991839593713	6.04931431821957e-06	0.000109672464604464	3.45251314949886
CCDC191	-0.104441376669894	5.01987923710532	-4.5492604050566	6.0678594793559e-06	0.000109862213568575	3.44963165875447
COX19	0.0881942467396861	8.94203069579891	4.54894454368838	6.07678122797763e-06	0.000109862213568575	3.44824857217405
RNF165	0.155068999888718	6.61690391844987	4.54893695333628	6.07699577796402e-06	0.000109862213568575	3.4482153368439
ARID5A	0.0743494508154505	5.58527909144753	4.5478726278056	6.10715214904451e-06	0.000110303233861752	3.4435555766586
KIF2A	-0.107883332333061	6.88208911467366	-4.54512353170957	6.18570957762352e-06	0.00011161678592234	3.43152449491699
SH3BGRL3	0.10317508758569	12.0910959282856	4.54347633256872	6.23324250682617e-06	0.000112368576076447	3.42431906679385
COX5B	-0.082921615825498	11.1073720945741	-4.54041549410517	6.32249972095567e-06	0.000113765184917074	3.41093652391784
SLC12A9	0.103287506955141	10.2221727684991	4.54021223523051	6.32847012822806e-06	0.000113765184917074	3.41004814486812
DGAT1	0.0680186622129666	5.53518197831911	4.54020981556447	6.32854123461392e-06	0.000113765184917074	3.41003756951696
TMUB2	0.0832241271164609	7.43947640951536	4.53871003180129	6.37276279426644e-06	0.000114452667632487	3.40348367839791
EXTL3	0.128464939927051	7.79146180748004	4.53719761189859	6.41765671893081e-06	0.000115150925851856	3.39687666833756
NDUFAF4	-0.0766995470444822	5.1036441387001	-4.53581850698675	6.45885742765104e-06	0.000115781671771891	3.39085388305009
TNFRSF1A	0.11599242590477	10.8158009314631	4.53161963162133	6.58586508983506e-06	0.000117947976749198	3.37252747686408
TMEM115	0.0850093760786867	7.47926870753068	4.53141393182495	6.59214819218808e-06	0.000117950165550879	3.37163009741797
DHFR2	-0.0960099676093105	5.53456499508291	-4.52798383562095	6.6977707560892e-06	0.000119728124300026	3.35667181684657
EPN1	0.0892283264209652	10.5941695634832	4.52551047902869	6.77493663193468e-06	0.000120994553935065	3.34589250616659
ALOX5AP	0.103812546004379	13.014855166139	4.52426940786003	6.81397683212785e-06	0.000121434915149588	3.34048583127564
ST6GALNAC2	0.130567080312965	7.98178959704752	4.52418049696861	6.81678194738002e-06	0.000121434915149588	3.34009854919784
RNA28SN5	0.342915204507428	9.50550096852563	4.52412216791532	6.81862281461517e-06	0.000121434915149588	3.33984448083204
FKBP5	0.142810820440159	9.73095652593073	4.52253164673857	6.86900367687881e-06	0.000122218471555618	3.33291773397963
HAUS1	-0.0718202979057265	4.93702641550401	-4.52226022736516	6.87763661753808e-06	0.000122258452221696	3.33173593099337
CCNK	0.0751696193638782	9.21800580490388	4.51973579376293	6.958429866038e-06	0.000123579907036454	3.32074740124227
RTL8C	0.0891957319811736	7.74220374754113	4.51673395198028	7.05568591653167e-06	0.000125191016563484	3.30768842562521
INPP4B	-0.142673692834776	6.25768615549859	-4.51646722478285	7.06439026624102e-06	0.000125229399673319	3.30652847871037
SLC35A1	-0.157931644700176	8.10010483050876	-4.51205902014815	7.20974563045828e-06	0.000127687863177728	3.2873675216783
REPS2	0.111254365605675	6.59404293134591	4.51059274608889	7.25872602592013e-06	0.000128436515495602	3.28099810278379
NICN1	0.0854617508921818	6.99907640483434	4.50771563223663	7.35576287895973e-06	0.00013003331515945	3.26850583253448
STRADA	0.0791085117055541	6.56031413363676	4.50607561131168	7.4116307866794e-06	0.000130900065877285	3.26138836900384
SIN3B	0.0934463811995343	6.75096668937234	4.50556491003954	7.42911083095864e-06	0.000131087858855948	3.25917250293511
GMPS	-0.0833048510774761	7.39282405460629	-4.50371458638149	7.4927741036107e-06	0.000132089466126728	3.25114620574915
IER3	0.14844690330027	7.66143395065727	4.50304595493641	7.51590766599623e-06	0.000132375393068535	3.24824660654676
ACTR6	-0.254482295345458	6.13537066817139	-4.5027945566577	7.52462331951704e-06	0.000132407089569994	3.24715649493494
CRYZ	-0.201064414279887	6.43357342198669	-4.50123510763391	7.57890402843072e-06	0.000133239777432788	3.24039572484491
RABEPK	-0.0682635763883663	8.6386722683219	-4.50068098242252	7.59828194899638e-06	0.000133457897168381	3.23799393391112
KATNB1	0.098812305822503	7.70562652459054	4.49890389297567	7.66074787875292e-06	0.00013443173064961	3.23029325888174
ADPRM	-0.135543882974227	5.95217322329352	-4.49767224854146	7.7043292390824e-06	0.0001350726953134	3.22495787459196
NSMCE2	-0.166232353026986	5.30962223902822	-4.4970420194107	7.72672142831578e-06	0.000135341337369721	3.222228314279
RPPH1	0.135204400649076	5.4857166489984	4.49585417381656	7.76909539795591e-06	0.000135959169464228	3.21708467996828
CREB5	0.0785686527463429	6.2628390119507	4.49497925367274	7.80044860509606e-06	0.000136383185885447	3.21329691488557
WWP2	0.112737567306493	5.64839648686726	4.49370025091321	7.84650041874818e-06	0.00013696729563219	3.20776103849268
RFC4	-0.110169340049619	6.31781285912569	-4.4936541486691	7.8481652289638e-06	0.00013696729563219	3.20756152346647
SENP6	-0.123452170548627	5.52880515724807	-4.49125845488377	7.935143727221e-06	0.00013835913174649	3.19719646502921
SBF1	0.0951938242458983	8.8947782449363	4.48967013661211	7.99331749192234e-06	0.000139246645480303	3.19032746709371
VAMP7	-0.162772728772029	7.96376655686814	-4.48828769047643	8.04428315649194e-06	0.000140007091846398	3.18435069951383
TNFRSF17	-0.211049220874558	5.2147866125852	-4.48804329911111	8.05332526222639e-06	0.000140037159078405	3.18329429906727
BNIP1	-0.0977437683564455	5.17295557937289	-4.48647562210761	8.11155873595946e-06	0.000140921771324813	3.17651920593591
ZNF22	-0.149618364531138	7.3870706680175	-4.48604968998576	8.12745007238397e-06	0.000141042987974223	3.17467882977513
PRPF38A	-0.07845067252953	6.01353257111429	-4.48589389275614	8.13327023888965e-06	0.000141042987974223	3.17400569977383
IRAG2	-0.108775220439901	9.32984617596024	-4.48154584263871	8.2973207845548e-06	0.000143757652869051	3.15522876313946
SUMO2	-0.0598381047437551	6.6287287271366	-4.48013281595691	8.35131244482618e-06	0.000144562275548099	3.14913040343754
MMP25	0.117583054593804	8.04595846079463	4.47667496198689	8.48485902433311e-06	0.000146741306251904	3.13421472584795
TFB2M	-0.131690835216395	6.38963393997881	-4.47596447562832	8.51255090527351e-06	0.000147087352961608	3.13115136407732
TMEM222	0.0867728220663491	6.88077749741591	4.47392614438523	8.59247774309175e-06	0.000148325087617038	3.12236539939915
LRR1	-0.0689106404006097	5.01927629519079	-4.4737433963432	8.59967862391812e-06	0.000148325087617038	3.12157787487447
LRCH4	0.110263604360801	9.33304247498011	4.47348971268764	8.60968417904926e-06	0.000148363999647073	3.12048471537447
FBXL20	0.0995050177478616	6.82286629400618	4.47272535949764	8.63989849691828e-06	0.000148750770434803	3.11719136640587
SUOX	0.0623698721792083	6.11779504562201	4.47097219575785	8.70958358988623e-06	0.0001498157931971	3.10963959274494
INTS13	-0.0903255342567899	5.56159619833893	-4.47013565305765	8.74302392983063e-06	0.000150256008201622	3.10603717545721
C7orf26	0.0718326802630784	8.72697764947685	4.46954264309364	8.76680357610472e-06	0.000150529555573565	3.10348387856731
FRG1	-0.149758800766708	6.57168348987095	-4.46559116008996	8.92684542676338e-06	0.000153140193275434	3.08647844479396
RABEP1	-0.153530039097629	7.70599643198744	-4.46481988962835	8.95840765110169e-06	0.000153544059516868	3.08316092028588
CHCHD2	-0.102006592455474	9.68711553258851	-4.46440905871054	8.97526339697349e-06	0.000153695364700409	3.08139400618763
WASHC2A	0.0907901137538518	5.79103155324199	4.46406979364161	8.98920578600621e-06	0.000153796554757005	3.07993500219785
TMEM9B	-0.114882465760886	8.7739064049852	-4.46297231990426	9.03444952384993e-06	0.00015443262154831	3.07521606222296
RINL	0.110425926577236	7.71201116400571	4.46241768354001	9.05739741670447e-06	0.000154686773900809	3.0728316486748
CD3G	-0.155438301830665	7.66290929527668	-4.46191632767933	9.07818883841899e-06	0.000154768493301395	3.07067653559392
SNORD33	-0.141153517172426	5.34964660298286	-4.46191243669507	9.07835037751194e-06	0.000154768493301395	3.07065981083512
FOXP1-IT1	0.144453827400131	8.20348163444213	4.4586173424478	9.21614240814339e-06	0.000156977799291731	3.05650140864135
SLC27A3	0.105602987368002	8.98080425988218	4.45371432080702	9.42488399922545e-06	0.000160390581480152	3.03545261121099
CPEB4	0.173686488763271	6.71619006251231	4.45152861968757	9.5193890983993e-06	0.000161854977165945	3.02607649802176
MRPL53	-0.109428988668172	7.74478091419341	-4.45108167159385	9.53882553049585e-06	0.000161996868828899	3.024159745684
APAF1	0.102879838351138	7.33935259111886	4.45094773295433	9.54465751052486e-06	0.000161996868828899	3.02358538114837
NDRG1	0.0816342037482887	8.47540817460183	4.44972649487096	9.5979904718021e-06	0.000162720621626018	3.01834915184156
GMEB2	0.102427002330957	8.2898997335983	4.44958247176447	9.60429889983808e-06	0.000162720621626018	3.01773172345138
CAMTA2	0.11198125206094	5.30405712347426	4.44936500382753	9.61383183940559e-06	0.000162738117210805	3.01679947271531
ZNF146	-0.122575310618057	5.91507077797945	-4.44886193430754	9.63591913566707e-06	0.00016296189699765	3.01464306053153
EAF2	-0.141071333619206	5.26117390781974	-4.44867643584413	9.64407570114061e-06	0.00016296189699765	3.01384797865598
ORAI2	0.117653294204124	5.81297638027036	4.44464647981191	9.82291641526017e-06	0.000165837508615658	2.99658266627053
NSD1	0.0707959619703358	6.05359303588603	4.44381713767933	9.86011241459815e-06	0.000166318812491173	2.993031424953
SETDB2	-0.130769614110874	7.25104584137767	-4.44322113864107	9.88692614379946e-06	0.000166624296675212	2.99047975085031
CAMLG	-0.0801183902070708	9.90902006946267	-4.44161592623015	9.95949131312578e-06	0.000167699614063143	2.98360892474118
ZFAND1	-0.108601830386154	5.97133015635641	-4.44053193376478	1.0008782129714e-05	0.00016838148846518	2.97897043502794
LPCAT3	0.0891133985855674	7.83166861387283	4.44029155952706	1.00197438858949e-05	0.000168417907546495	2.97794200172624
HIGD1A	-0.0888210976631232	5.84201628366677	-4.43976097882717	1.00439805570102e-05	0.000168677199792947	2.97567211862981
PRKD2	0.116324939484115	7.25748211420252	4.43903962523658	1.00770216074959e-05	0.000169083767463198	2.97258650531519
PTAFR	0.125734273453823	9.06607096007359	4.43770281916282	1.01385280603374e-05	0.000169897095759385	2.96686954570322
ANKFY1	0.0833626795228017	6.88201971641692	4.43759589297569	1.01434632144322e-05	0.000169897095759385	2.96641233853879
KIR2DL4	0.143319824104792	6.33580635877651	4.43740852086911	1.01521168737914e-05	0.000169897095759385	2.96561117704003
CHI3L2	-0.127753759525798	5.19870982162811	-4.43527842096948	1.02509919386844e-05	0.000171401956913635	2.95650562474438
NUP42	-0.089764014566196	7.08895111155136	-4.4343562591107	1.0294081982933e-05	0.000171748065050655	2.95256495425931
DPP9	0.0928548545689489	7.78500722440374	4.43429256123114	1.02970647947159e-05	0.000171748065050655	2.95229278339858
PRKAG1	-0.0576044268157663	7.07348368616645	-4.43416385277741	1.03030944114965e-05	0.000171748065050655	2.95174284418985
CRIPT	-0.106142112452824	7.40183441716372	-4.43406825284491	1.03075751759312e-05	0.000171748065050655	2.95133437936922
RBM41	-0.0853608632143992	5.7531803920602	-4.4285969778069	1.05671424036279e-05	0.000175875042206436	2.92797162869706
ATG4A	-0.108298859878518	6.2294322520707	-4.42846185263729	1.0573631422283e-05	0.000175875042206436	2.92739498439844
MGAM	0.124354055737216	6.68283687495521	4.42456679283903	1.07623277360299e-05	0.000178858302522823	2.91078014227489
BICD2	0.0903581533290838	6.83077635946929	4.42288591585917	1.08447487882594e-05	0.000180071739419971	2.90361449437746
KARS1	-0.0788833396461879	7.73433853987636	-4.42006195587524	1.09845809995792e-05	0.000182235531401165	2.89158171868512
ASB6	0.0761190866592525	5.71174047732833	4.41961257209594	1.10069912471271e-05	0.000182449218550864	2.88966759333872
CSAD	0.0916973650581809	6.7629316345224	4.41908764697602	1.1033224014583e-05	0.000182725842352241	2.88743194033125
HGS	0.0902266727007461	9.6940433555639	4.41820671732036	1.10773822602917e-05	0.000183298602742684	2.88368063879298
RPL13AP3	-0.0835840863124417	7.96772907686267	-4.41775360476334	1.11001611399333e-05	0.000183516912801401	2.88175140917151
SCAP	0.100235375624518	9.73097384460447	4.41481972315382	1.12487407626712e-05	0.000185812892063279	2.86926433731639
HMGB2	-0.123569114850758	7.76339475681261	-4.41424803653206	1.12779130227135e-05	0.000186134176568837	2.86683207396936
USP1	-0.0978344415171088	5.45335688557007	-4.41336750657329	1.13229866190943e-05	0.000186717122155522	2.8630864158238
CLPX	-0.114731991732639	6.77701379317307	-4.41289481408301	1.13472543504809e-05	0.00018695626896726	2.86107594024389
STAT5A	0.0889049391239034	9.6692645430804	4.4114958199243	1.14193695442148e-05	0.000187935740225832	2.85512689052449
MGME1	-0.0965685486751546	7.65000496937753	-4.41109411706566	1.14401573174088e-05	0.000187935740225832	2.85341903333767
MACROH2A1	0.0670980619131729	8.60666748273277	4.41099246039124	1.14454236953484e-05	0.000187935740225832	2.85298685922948
CTRC	0.0852882684274805	5.74767420429914	4.41098194038218	1.14459688223202e-05	0.000187935740225832	2.85294213594826
PGD	0.129436201656782	10.9865982674015	4.40859802891235	1.15701408402658e-05	0.000189811779251832	2.84281015152545
CUTC	-0.13438857566698	7.32791910680464	-4.40694136619873	1.16571896171277e-05	0.000191076108921155	2.8357721806541
PDCD5	-0.121303843040161	7.09724651921862	-4.40628895148937	1.1691642064655e-05	0.000191476892495997	2.83300123566065
RAB11A	-0.143041247475466	8.80200287830132	-4.40568870371475	1.17234256618665e-05	0.000191833319911482	2.83045220263725
PSMB6	-0.0898556998165851	10.2939828712726	-4.40385254055512	1.18211655662067e-05	0.000193267476315139	2.82265675799312
DNAJC5	0.111129629231154	7.13241160523874	4.40155518555391	1.19445522568162e-05	0.000195118133922139	2.81290771303871
ASGR1	0.116556405544536	9.024944587412	4.40101180920673	1.19739155058544e-05	0.000195431042079781	2.81060255784118
PCBP1	0.078865477454924	12.0876061667178	4.3995098724205	1.20554373080501e-05	0.000196551718895784	2.8042323410973
ZNF302	-0.138103483383012	5.73603062926502	-4.39936898538955	1.20631115018305e-05	0.000196551718895784	2.80363489911829
DHX34	0.122294838730958	7.99104342388767	4.39664937232016	1.22121685873403e-05	0.000198811196942713	2.79210577622394
CCDC14	-0.151024307589636	7.38574691683796	-4.39520929303644	1.22918079835031e-05	0.000199937692306004	2.78600369019337
AP5S1	0.097724654687477	6.58849441331433	4.39474055609308	1.23178370246738e-05	0.00020019099307078	2.78401791276672
CNBP	-0.0882677257148368	7.71224334037007	-4.39426722704368	1.23441745193289e-05	0.000200448872919892	2.78201288748252
UBE2V2	-0.0993741431238728	5.63523630375773	-4.39381510523435	1.23693822305955e-05	0.000200687985427755	2.78009788984118
HENMT1	-0.106205260799966	8.39638839251612	-4.39178900387488	1.24829514759065e-05	0.000202359107541261	2.77151850103764
ZNF700	-0.11725054925893	7.10106515223404	-4.39151488557075	1.24983929750384e-05	0.000202438014811429	2.77035805745961
VCAN	0.229559990182199	10.2419045469857	4.39068575723886	1.25452102236184e-05	0.00020290891105942	2.76684847567315
RPL32P3	0.0675813783280246	5.48940070378016	4.39062472834329	1.25486628725178e-05	0.00020290891105942	2.76659017421723
SLC2A3	0.10118986618097	8.8968352355	4.38933696428314	1.26217289437553e-05	0.000203918143990038	2.76114058725386
PCID2	-0.0943913158245735	9.2174348975547	-4.38884491091803	1.26497546291456e-05	0.000204198610771494	2.75905871081003
ARHGEF40	0.137356272874198	6.94666168933111	4.38809224356307	1.26927390888333e-05	0.000204719873509447	2.75587461088045
SAMHD1	-0.118236247555084	4.99829511624507	-4.38781409789291	1.27086591449144e-05	0.000204804107179618	2.75469807024134
CENPN	-0.12066559123316	4.95539347160102	-4.3874581510563	1.27290600960149e-05	0.000204960349485454	2.75319253947831
ZNF419	-0.0758172577114218	7.50965006555168	-4.38121312879163	1.30921231750337e-05	0.000210629158139513	2.72679735755672
IMPDH1	0.081713373354642	7.39046170027697	4.38095633258382	1.31072621938391e-05	0.000210695663057136	2.72571275675963
ACAT2	-0.0739137388292042	5.93056468154161	-4.37994434684823	1.31670852359134e-05	0.00021147973728319	2.72143914263674
LILRB4	0.118836252156856	6.196795913851	4.37920818507896	1.32107669029779e-05	0.000212003463836975	2.71833092842662
RAVER1	0.104531402561923	7.0141260525122	4.37751626864621	1.33116856428394e-05	0.000213444071718727	2.711189239091
FAM107B	-0.0821199396879173	9.50031001151889	-4.37726666142976	1.33266363189333e-05	0.000213504981025922	2.71013585514682
MGAM2	0.0656563836204258	5.09621007333184	4.37575484518394	1.3417532720783e-05	0.00021478149158812	2.70375697214778
CDV3	-0.125067842013466	7.79524528999776	-4.37484673396623	1.34724164186826e-05	0.000215479876637994	2.69992634983274
MAPK8IP3	0.0878331357040878	6.63234131782886	4.37331195854953	1.35656618480412e-05	0.000216790146978923	2.69345404946505
PRDX4	-0.114433982817691	7.68149828889258	-4.37026942393175	1.37523371963639e-05	0.000219590071413166	2.68062982708509
ABCG1	0.0731223504364307	6.03030340829621	4.36829688388278	1.38746713424198e-05	0.000221358819042189	2.67232019100821
DPAGT1	0.0712523848267281	6.1095687232339	4.36783632184973	1.39033840814848e-05	0.000221632213355559	2.67038051971498
SLC30A9	-0.135901012783369	7.22602462139569	-4.36747772097248	1.39257795683278e-05	0.000221804533973075	2.66887039702463
WDFY2	0.0846744788287985	7.73468286811447	4.36710406849114	1.3949151723082e-05	0.000221992111170743	2.6672970164507
LCP2	0.0951299309779419	7.25614408979712	4.36610887617911	1.40115844628761e-05	0.000222750855544974	2.66310707898705
ARL2BP	-0.0868156019265491	8.7926122143283	-4.36597349282974	1.4020098246628e-05	0.000222750855544974	2.66253716177731
CSRNP1	0.118396118756385	8.81560905160113	4.36442306379107	1.41179523038037e-05	0.000224119566215856	2.65601160068858
GNB2	0.108886916098414	7.72514081853982	4.3642024999956	1.41319259007864e-05	0.000224155527233269	2.65508345627882
ABCE1	-0.123506745832	5.80210197156976	-4.36295119722632	1.42114513435912e-05	0.000225230327792263	2.64981875935879
DNAJC15	-0.137999688804488	6.47852476210451	-4.36086184849951	1.43451916673635e-05	0.000227161864740838	2.64103132355595
SNW1	-0.0697672596434602	7.68044500801082	-4.35667372262127	1.46169046400801e-05	0.00023127325564821	2.62342897503252
MGAT1	0.096189527322629	10.266923867543	4.35646442322258	1.463061150846e-05	0.000231298973847619	2.62254973320416
TRPC4AP	0.0789741764664811	8.95351128570805	4.35566190584836	1.46832816601583e-05	0.000231940121603739	2.6191788295056
STK10	0.0897124162690854	8.85129962654974	4.35382001702218	1.48048525984642e-05	0.000233667685900739	2.61144439368156
MRI1	0.0720187953742322	6.95288589162892	4.35238328335324	1.4900348659556e-05	0.000234981198589127	2.6054134623553
SLC7A7	0.120758047009	10.6466968327242	4.34879814367759	1.51412159709225e-05	0.000238583193220832	2.59037257639695
ZFP82	-0.13398893957545	5.76017210603768	-4.34842071283862	1.51667888589004e-05	0.000238789615710236	2.588789817987
LRPPRC	-0.0974170409021928	6.76906452410576	-4.346219652455	1.53167456209162e-05	0.000240952419813016	2.57956228814071
ATPAF1	-0.0957066125507184	7.33171507479082	-4.34477234183451	1.54161203189626e-05	0.000242316603864153	2.57349715843844
RYBP	0.155996710636565	9.40563474106851	4.34367989693037	1.54915367618109e-05	0.000243302273424831	2.56892042196672
NAA15	-0.109498327346973	5.82326891548057	-4.34169506875499	1.56294608203872e-05	0.000245126547025056	2.56060792631459
PSMC3	-0.0907591745127547	7.87463833359541	-4.34157211993288	1.56380428822036e-05	0.000245126547025056	2.56009313455494
FCGRT	0.0946466794046721	11.2109545231499	4.34145670836526	1.56461029231976e-05	0.000245126547025056	2.55960991433719
RPIA	-0.184230245622615	8.26012957666704	-4.34122074127153	1.56625945926162e-05	0.000245184279211478	2.55862197492825
HS1BP3	0.11764934238766	7.28340341970378	4.34050133702875	1.57129760341916e-05	0.000245771998508659	2.55561031498265
DICER1	0.0820613452634573	5.80249301700841	4.34015302280998	1.57374247934932e-05	0.000245845678338507	2.55415233082026
RBIS	-0.202241415163552	7.20840154957083	-4.34006841395173	1.57433691116746e-05	0.000245845678338507	2.55379818948454
ADAM15	0.0932048183955443	7.20417020576467	4.33867993636756	1.58412253993327e-05	0.000247172176259351	2.54798748460104
SETDB1	0.0840599828573998	7.96795585679696	4.33702337091407	1.59587356087006e-05	0.000248802926081899	2.54105718403653
UPRT	-0.12386232231375	6.18944752135102	-4.33595601036175	1.603489030127e-05	0.000249786798061688	2.53659319065625
DCUN1D1	0.110196805448771	5.70432128365554	4.33530779159014	1.60813090080537e-05	0.000250306228422103	2.53388267811915
CD52	-0.20180192157331	11.2476114844358	-4.33497510843533	1.61051821128217e-05	0.000250474176726216	2.53249172207566
CD79A	-0.149982369688338	7.5997029474829	-4.33230783777915	1.62978103411016e-05	0.000253264268652914	2.52134350999044
COMMD8	-0.160055842843065	5.505544866014	-4.33207383938135	1.63148140642906e-05	0.000253322883423231	2.520365797279
CEBPG	-0.100650798593106	7.35356319327989	-4.32959288513123	1.64961397641795e-05	0.00025574740157227	2.51000277804552
SMAP2	0.106514426229449	11.5062600479326	4.32957195318126	1.64976777718336e-05	0.00025574740157227	2.50991536894794
GHDC	0.0914122882342179	7.60345665139141	4.32904155494723	1.65366953176023e-05	0.000256144847779528	2.50770063054337
LINC00938	-0.114684508654554	7.49030800836994	-4.32660869582422	1.67167944853426e-05	0.000258725166064578	2.49754529145698
TFIP11	0.0602071910033386	6.83393584018714	4.32362067176516	1.69405537197326e-05	0.00026197051864184	2.48508006978225
OSM	0.130402830115438	6.31280965497296	4.32344429454675	1.69538507493988e-05	0.00026197051864184	2.48434453088219
TMEM259	0.0896786771376989	7.06577687255866	4.31897592053248	1.72940623168188e-05	0.000267011954077014	2.46571987149027
RBCK1	0.0878905758255808	8.81048145037679	4.31629377518801	1.7501393446771e-05	0.000269995308250146	2.45454929671566
MTMR4	0.10437517535385	7.9932796206953	4.31541043284468	1.75701939499422e-05	0.000270838456659939	2.45087182100806
BTK	-0.106708820166512	8.87523738800472	-4.31462160801813	1.76318508961732e-05	0.000271570221566561	2.44758844642792
UTP11	-0.0968098549495098	7.08761358476588	-4.31346295711583	1.77227890638532e-05	0.0002727514442343	2.44276676823898
NTAN1	-0.0829280360326274	7.2728823519092	-4.3129959305461	1.77595706434759e-05	0.000273097975878993	2.44082360843956
MAP4K5	-0.125379797538398	5.63742560903586	-4.31257321283116	1.77929253886797e-05	0.000273391297404714	2.43906497914628
NAP1L1	-0.107020033152845	6.51267148676272	-4.3120118893517	1.78373092900896e-05	0.000273837570396756	2.43672996552212
DPEP2	0.0977196920785079	10.6432584803407	4.31184435709234	1.78505765398355e-05	0.000273837570396756	2.43603311542795
TTC38	0.129297534939887	8.46530993007172	4.31141192770968	1.78848651125939e-05	0.000274143909191841	2.43423454661139
RPL27	-0.126685367371792	8.79899667129046	-4.31113667257142	1.79067236112272e-05	0.000274259378829556	2.43308979035627
SPIDR	0.078032295020547	7.13444220289693	4.30984795279164	1.80094026435872e-05	0.000275611521671844	2.42773107942399
RHBDD2	0.0918141484994912	9.41688542417021	4.30891468043975	1.80841118048139e-05	0.000276533802318819	2.42385133976687
NLGN3	0.133060837515293	4.64959830661896	4.30862785789593	1.81071315113922e-05	0.000276664830634959	2.42265914189356
SH3BP1	0.117852253718821	8.23646260560605	4.30495647517487	1.84042685945407e-05	0.000280761864564627	2.4074055246252
SH2D2A	0.106887872046465	6.15484229344826	4.30495236527349	1.84046038145002e-05	0.000280761864564627	2.40738845608672
TENT5A	0.0958853830972686	9.85629262053808	4.30189219770323	1.86558269193461e-05	0.000284352332588167	2.39468384228385
DRG1	-0.068232611087665	5.9782535703253	-4.30172468759179	1.86696726071207e-05	0.000284352332588167	2.39398865691226
DYNC1I2	-0.0818540543272475	7.45676471846976	-4.30146434151961	1.86912111890127e-05	0.000284454084430563	2.39290824377705
CTNNA1	0.106768893847162	8.57101943420873	4.30074289196957	1.87510210655935e-05	0.000285137647578069	2.38991462066226
MANSC1	0.137390014699205	6.85796210885383	4.30029854763409	1.8787949074339e-05	0.000285472448435095	2.38807107374495
PHKA2	0.0976260987770861	8.41300851179789	4.29908818443997	1.88888906287322e-05	0.000286778597214178	2.38305030880242
FCSK	0.121508122142525	6.99906604143046	4.29783160401717	1.89942338734191e-05	0.000288149451273066	2.37783926618861
JUND	0.0851972000164363	12.6955280728132	4.29663935056345	1.90947023475951e-05	0.000289444241048859	2.37289634230833
PARVG	0.0754021468648389	10.1021991973171	4.29497168768316	1.92360832734211e-05	0.000291356656858898	2.36598464723113
RCN2	-0.131349039639908	5.3580135866686	-4.29222349395476	1.94712503675769e-05	0.000294685445286371	2.35460028012462
ROBO3	0.102597729270039	5.80964855227831	4.28917925653253	1.97349511604923e-05	0.000298440473908076	2.34199773737521
ATP2B1-AS1	0.106938775619568	8.89352020157921	4.28601855788752	2.00123427258076e-05	0.000302396449475601	2.32892216952827
CALCOCO1	0.080500835881895	7.30120489676438	4.28563599826065	2.00461683901602e-05	0.000302668685985502	2.32734017879107
HSPA14	-0.144362316978544	6.37181524399143	-4.28295138681563	2.02850784433563e-05	0.000305981919043987	2.31624238354583
DUSP1	0.135084480995195	11.2568759962898	4.28280344049019	2.02983231798403e-05	0.000305981919043987	2.31563098935084
PBX3	-0.0931316738878447	7.57159456747877	-4.28263340679133	2.03135554507656e-05	0.000305981919043987	2.31492834328424
CACTIN	0.061352522928904	5.84315529622707	4.28216768355431	2.03553325637666e-05	0.000306370158752603	2.31300392927127
ITLN1	-0.207597531533876	5.82133566890752	-4.27903192284388	2.06387625280391e-05	0.000310392072741012	2.30005190109213
TIAF1	0.0794385606691215	6.89320966778092	4.27682014432531	2.08409362498655e-05	0.000313043423752607	2.29092180348936
PIGT	0.0785840477245792	7.79959364193282	4.27674584997909	2.08477600044175e-05	0.000313043423752607	2.29061519944161
CTDNEP1	0.0906709347791423	7.57423811726578	4.2757415532043	2.09402115189292e-05	0.000314185226904311	2.28647108738512
IFFO1	0.0607266734327263	6.62789381328666	4.27461202206867	2.10446586811381e-05	0.000315397738708283	2.28181132945556
GATD1	0.066456047267585	5.85617793057774	4.27451155494789	2.10539728424751e-05	0.000315397738708283	2.28139692063846
DENND11	-0.0727075640835499	6.34609925160946	-4.26843525949119	2.16246632892042e-05	0.000323693650251614	2.2563507192878
ZYX	0.11438841923399	10.7927888795788	4.26625840617546	2.18326802271177e-05	0.000326552080428257	2.24738617515742
AGPAT4-IT1	0.127080218541497	6.15132851810475	4.26586802416985	2.18701857243477e-05	0.000326823972940851	2.24577900041719
MAFG	0.0621085427509138	5.86197792700334	4.26571399869547	2.18850004340648e-05	0.000326823972940851	2.24514492751564
SSH2	0.114981671793105	10.5867351363991	4.26499388411182	2.19543905930412e-05	0.000327604682699745	2.24218074174128
CHCHD7	-0.105607750400506	6.5244774345671	-4.26411498096181	2.2039365833518e-05	0.00032861655676223	2.23856359204406
SLC5A6	0.0931033628213509	6.81818580991946	4.26334086792813	2.21144692333745e-05	0.000329479777021755	2.23537830314561
SNX25	-0.112140531649239	4.98406373550969	-4.26177104762566	2.22675207764406e-05	0.000331502088075392	2.22892057905131
ZBED1	0.0749516157099084	9.18276295317897	4.26158550769053	2.22856767989039e-05	0.00033151459387336	2.22815748007329
KBTBD8	-0.153449774011396	5.75950052297301	-4.26093981451034	2.23489712170872e-05	0.000332198023253986	2.22550208646731
LILRB1	0.0701179597929213	7.6285369541645	4.26032310101392	2.24095848541287e-05	0.000332840575665084	2.22296623250736
GPR132	0.0981296503245312	6.59939389969632	4.2529230042132	2.31492328120761e-05	0.000343559738129611	2.19256545197302
P4HB	0.0759856228568729	9.90407937368598	4.25219665134273	2.32230736216805e-05	0.000344388647937315	2.18958422005896
PDS5A	-0.119032821238135	7.32119868988837	-4.25180394193213	2.32630897776707e-05	0.000344715057115716	2.1879725935444
ARF3	0.108477382149845	8.67432973318523	4.25105196853444	2.33398975465853e-05	0.000345585721987142	2.18488699589138
ZNF17	-0.153419986826382	5.95850149071346	-4.25038584936467	2.34081378452885e-05	0.000346287863502277	2.18215412559196
RNH1	0.082942765672982	7.71649918903933	4.25013466505108	2.34339196528683e-05	0.000346287863502277	2.18112370509003
APOO	-0.0688104386644648	6.52962972608077	-4.25006007218282	2.34415811490703e-05	0.000346287863502277	2.18081771788886
ZNF823	-0.115304520749929	5.48271739714749	-4.24798967050409	2.36551890083218e-05	0.000349173934899246	2.17232679197177
ZNF264	-0.100081273991311	6.12891765009335	-4.24751151330533	2.37047845334101e-05	0.000349636440594867	2.17036638726003
H2AX	0.0743895111934156	6.35072628990899	4.24682470289821	2.37761954503236e-05	0.000350419755116587	2.1675508934904
EEF1G	-0.0838624899304605	12.2555932525864	-4.24587498575672	2.38752798284738e-05	0.000351609409473946	2.16365836839393
CASP3	-0.0881595580274803	6.61437728495595	-4.24392782346201	2.40796598475087e-05	0.000354084186127397	2.15568032021519
XAB2	0.0852248773113278	8.61694215685568	4.24392161715468	2.40803139377316e-05	0.000354084186127397	2.15565489693589
STRN4	0.0813193938695864	6.27644731557888	4.24295864122149	2.41820085068423e-05	0.000355306640724094	2.15171063290494
AGAP3	0.0578346697024887	5.49798749544288	4.24105190882882	2.43845766095148e-05	0.000358008220237087	2.14390336858053
ZSCAN16	-0.116669741238383	6.85323455604945	-4.23912548345701	2.45908782490762e-05	0.00036076043224411	2.13601890110522
FAM193A	0.0748690103481175	7.04273772424509	4.23768608318691	2.47461085633051e-05	0.000362759761442937	2.13012997971954
STAMBPL1	-0.155608123335422	7.19972201585185	-4.23621359498538	2.49058730177518e-05	0.000364822447532409	2.1241076804788
LYN	0.128053298711345	12.2469567540685	4.23373172484744	2.51773814249074e-05	0.000368517559158909	2.11396169182612
INHBB	0.088606133921993	5.12423502681867	4.23322615586113	2.52330336404882e-05	0.000369049983993236	2.11189560666827
KIR2DL3	0.222905318209861	8.51450106904169	4.23094986155779	2.54850593627768e-05	0.00037245149732852	2.1025961242101
TACC3	0.172579074063517	8.4032554350023	4.22750667003912	2.58708429434181e-05	0.000377801135127185	2.08853859965991
ZNF341	0.103365369725044	6.68855624312438	4.22631335084656	2.60058386469484e-05	0.000379483064707186	2.08366920496628
HLA-B	0.127139316698822	13.4003691404399	4.22608981451547	2.60312009752331e-05	0.000379563855804142	2.08275720175537
MXD3	0.115647049758479	6.62757989610916	4.22479947888993	2.61780630088432e-05	0.000381414776487293	2.07749368489257
ENOPH1	-0.14698022687514	6.95097127290255	-4.22135927967794	2.65734828178424e-05	0.000386881618667371	2.06346804368402
MFN2	0.128893357029065	7.80983663745913	4.21806039905752	2.695799759062e-05	0.000391901099525347	2.05002889203341
ZNF586	-0.0578911357191814	7.22725391844007	-4.21805021414189	2.69591929002289e-05	0.000391901099525347	2.04998741586357
NME7	-0.0854895188925973	5.20869359452078	-4.21685766137975	2.70995013275875e-05	0.000393641845915526	2.04513163401134
CIR1	-0.183928876647665	7.55754459301234	-4.2144299065304	2.73872879298819e-05	0.00039752056665473	2.03525049952454
COPA	0.0822616997667431	9.89605903414288	4.21325039528105	2.75281557204494e-05	0.000399262531263639	2.03045178352925
RNF44	0.0808842972416155	8.51704446361192	4.212769350947	2.75858041938399e-05	0.000399795776904666	2.02849507730215
GLB1	0.069062872022891	7.63960189010262	4.21216328335896	2.76585991609144e-05	0.000400547565004316	2.02603013019875
S100A10	0.0902452414918127	12.0666343209633	4.21086588269963	2.78150457611791e-05	0.000402508730988491	2.02075459982043
ZNF417	0.0813573960615273	5.72783155088697	4.20779307079065	2.81889478945629e-05	0.000407611334925534	2.0082660828637
MRPL40	-0.119866360787749	5.02107331577483	-4.20620667840346	2.83838496716211e-05	0.000410119850538254	2.00182210715475
PAF1	0.0900221428894383	8.22975862433378	4.20550536747805	2.84704200592346e-05	0.000410936666237728	1.99897410634865
RPS6KA1	0.0683764277919261	7.30602761928483	4.20540112499838	2.84833092764411e-05	0.000410936666237728	1.99855082009352
PAGE2	-0.158097579847029	4.1771347786236	-4.20432252410806	2.86170010564646e-05	0.000412554582248505	1.99417165456396
TFAM	-0.148162709058688	7.26351166633948	-4.20372636341941	2.86911508836024e-05	0.000413312327815325	1.99175168118361
CBWD5	-0.115907447411215	6.2130601152333	-4.20201092892415	2.89055366282614e-05	0.000415927208725996	1.98479012484375
TIPRL	-0.0827153348169647	5.90716140949313	-4.20192655990291	2.89161198649413e-05	0.000415927208725996	1.98444781009373
IRF9	0.0874723807268722	11.1570665155979	4.20069429672619	2.90711158105813e-05	0.000417842726872056	1.97944884030185
SHISA5	0.0822201159427518	11.2626052837648	4.19731795403313	2.94998602134584e-05	0.000423600850105641	1.96575913834526
ANAPC10	-0.0751932961551942	5.06284521473965	-4.19719188507528	2.95159850635114e-05	0.000423600850105641	1.96524818519511
SMARCD3	0.0883006489747391	5.90248237204143	4.19607740793346	2.96588976667616e-05	0.000425333030584382	1.96073189086275
TGFBR3	0.164346812926066	8.81355830542097	4.19263958330319	3.01039012451408e-05	0.000431391608786094	1.94680777090793
TPRKB	-0.0925947856582647	5.20117693667936	-4.19220663585274	3.01603919296248e-05	0.00043187786349489	1.94505499628589
MORF4L2	-0.0958105681216326	7.49846629003998	-4.19143637652179	3.02611443698015e-05	0.000432996718206165	1.94193705595617
TFE3	0.093460156997633	7.12582714575289	4.19118923023843	3.02935397415853e-05	0.000433136533497125	1.94093674707689
DDX47	-0.067967810653049	7.90871739052444	-4.19067522682177	3.03610198855999e-05	0.000433777407246127	1.93885653294226
RBM10	0.0567655826728064	7.07705028120092	4.18992655387604	3.04595642720145e-05	0.000434860818782787	1.93582703176657
CT47B1	-0.231857120415535	4.11549466687836	-4.1874201160989	3.07916955711063e-05	0.000439274971467086	1.92568854070219
ZNF830	-0.0964401519341855	7.30503827604293	-4.18435096619321	3.12030880254965e-05	0.000444812449924148	1.91328185323389
C1RL	0.100733443741008	7.87069014875835	4.18394907067026	3.1257344319192e-05	0.000445254357880157	1.91165788572569
HNRNPA1P10	-0.162788047699422	8.30598523807557	-4.18366629667978	3.12955728849441e-05	0.000445257171765836	1.91051535107254
RPS18	-0.19438692643125	11.0403387215562	-4.18360359183194	3.13040560562452e-05	0.000445257171765836	1.91026200524462
MPHOSPH9	-0.0896806669538677	5.83325807931059	-4.18339856700716	3.13318085950219e-05	0.000445321065739937	1.90943367084988
ZNF256	-0.149785772697593	5.71118516566093	-4.18126272066436	3.16223166361497e-05	0.000449116655785672	1.90080682319868
ZNF282	0.0897545693751365	6.47249816852739	4.17999817672477	3.17955202807872e-05	0.000451178177250395	1.89570123418811
ZNF277	-0.122713994163524	7.26813912034029	-4.17985927002166	3.18146011641699e-05	0.000451178177250395	1.89514048989234
PSME3	0.0839722878723146	8.01833705137632	4.17952143639646	3.18610530805318e-05	0.000451502487954686	1.89377678417216
TSPO	0.0765704734774406	11.0212565376066	4.17931073540737	3.18900570086357e-05	0.000451579246620067	1.89292631829313
NUDT22	0.0706948096574047	7.41086652841321	4.17746795752916	3.21447965835227e-05	0.000454850059565072	1.88548995735219
HSPA1B	0.141446330261871	8.19833445429447	4.17723949155146	3.21765135490563e-05	0.000454962593719854	1.8845682241296
RIT1	-0.119892245675523	6.66112496672304	-4.17634087940147	3.23015532164223e-05	0.000456393532345686	1.88094329503871
ZDHHC7	0.0702961926836831	10.0090950390893	4.17587534874337	3.23665123327674e-05	0.000456974099270525	1.87906567742659
PDPK1	0.0574753517673567	5.9267061539496	4.17553793935712	3.2413671364536e-05	0.000457302681115727	1.87770493546737
APEX1	-0.0708042251763796	9.11742245963782	-4.17524027915204	3.24553290073516e-05	0.000457553220799518	1.87650458640217
TIGAR	-0.101720188494683	6.14135454541249	-4.17492922190898	3.24989159999831e-05	0.000457830571611241	1.87525030037569
APEX2	0.0743529397590388	7.49602828113407	4.17261349741413	3.28251628429136e-05	0.000462086575461457	1.86591536231598
C5AR1	0.129988823181728	10.7232192594565	4.17170929305734	3.29533940596301e-05	0.000463550866474371	1.86227177123435
AGGF1	-0.0941838413277543	6.35592844650741	-4.17078249519267	3.30853239502074e-05	0.000465064997816976	1.85853792710761
EEF1E1	-0.124682095825945	4.86375422425196	-4.16886269227233	3.33602086783072e-05	0.000468584882719142	1.85080605026287
SLC37A2	0.12813496906012	5.1532345573539	4.16734919805111	3.35784468246753e-05	0.00047130451939766	1.84471297349037
TMEM131L	0.0747848545510283	8.37514033046985	4.16645502529159	3.37080195204673e-05	0.000472402689659127	1.84111418455644
PHACTR2	0.0949714993621047	6.83998343580809	4.16638770943328	3.37177933482804e-05	0.000472402689659127	1.8408432876654
FBXO46	0.0712577188027543	7.02085234832347	4.16617380611875	3.3748868625606e-05	0.000472402689659127	1.83998251192822
RPL13A	-0.0986534408239024	11.1201982907185	-4.16612896304202	3.37553867565257e-05	0.000472402689659127	1.8398020627521
TRIM38	0.100855203900446	8.80737109379041	4.16559613821506	3.38329268107644e-05	0.000472802055049257	1.83765811140827
FCRLA	-0.22010618251189	7.79024969611378	-4.1654322476236	3.38568112662791e-05	0.000472802055049257	1.83699871059091
LILRA2	0.118047240779301	10.7571158412421	4.16542401929911	3.38580108369042e-05	0.000472802055049257	1.83696560523828
RPL37	-0.109852268635725	5.54061960742346	-4.16497174689461	3.39240078307265e-05	0.000473378374576719	1.83514605624828
FLOT1	0.106060517731732	9.89849245781975	4.16424963948713	3.40296337276327e-05	0.000474506436792082	1.83224132182048
LINC00174	0.105127974363876	6.42050350574013	4.16266657170735	3.42622919587522e-05	0.000477402896324826	1.82587500504756
SF3B5	-0.0825006804247579	9.35698679499295	-4.15952948868392	3.47278163222294e-05	0.00048321028333523	1.81326610146796
DEK	-0.221697710650632	7.65822341857509	-4.15951784042338	3.47295560130205e-05	0.00048321028333523	1.81321930059784
FAM53C	0.12184178523983	9.84866070841494	4.15838010031883	3.4899879802685e-05	0.000485227450125203	1.8086486496233
POU2F1	0.0795838975470762	6.07967507063738	4.15706108671742	3.50983353654653e-05	0.000487632533070997	1.80335127647483
P2RX1	0.134816607889992	7.69578233247182	4.15632632346615	3.52093510632158e-05	0.000488820178466474	1.80040105051938
GGPS1	-0.0646824095361582	6.72330263145474	-4.15555646670977	3.53260272976367e-05	0.000490084632328446	1.79731045636137
ADK	-0.070797149688226	5.4574674139675	-4.15524819502162	3.53728506796401e-05	0.000490378874917965	1.7960730527692
ZNF384	0.0773572162123592	6.13103068489674	4.15444018617843	3.54958594126411e-05	0.000491728095842991	1.79283012262891
CR1	0.103014652072046	6.22267053735563	4.15422989970882	3.55279394202349e-05	0.000491816630658278	1.79198624108735
DRAM2	-0.154615954787626	6.50167699323669	-4.15302078830932	3.57129297486729e-05	0.000494020260143312	1.78713486520684
AP1M1	0.0911434011938645	9.30806816683542	4.15122446704132	3.59894536692871e-05	0.000497485985919496	1.77992991339153
KCNH3	0.11145004452268	5.89908976629313	4.14964407099531	3.62344209506379e-05	0.000500510814646437	1.77359351212141
OBI1	-0.0745255306804236	6.278942199972	-4.14797726852914	3.6494499233591e-05	0.00050373986144708	1.76691319615358
IFT74	-0.165124121566759	4.96746410672091	-4.1461312379912	3.67846147309546e-05	0.000507378565579342	1.75951757934946
VPS53	0.0547966960857469	7.11562826040471	4.14536179157779	3.69061845513929e-05	0.000508688915217003	1.75643594007077
RELB	0.100094128469446	7.01606489778476	4.14480940603305	3.69936949990422e-05	0.000509377820912037	1.75422397151759
ARHGAP33	0.115375545993561	6.66090363385331	4.14466970721998	3.70158577109855e-05	0.000509377820912037	1.75366460767312
FBN2	0.129855488946266	6.11330733147304	4.14454290924924	3.70359846805722e-05	0.000509377820912037	1.75315691544802
MKNK2	0.092407406411624	9.83300019234487	4.14390075714058	3.71380750428469e-05	0.000510294706252882	1.75058600312781
TST	0.114339814912753	9.73065593964797	4.14378844396453	3.7155958240612e-05	0.000510294706252882	1.7501363869468
PNKP	0.106543445683908	8.3813265244538	4.14186973832164	3.74627340836957e-05	0.000514139099664769	1.74245717038464
RPL10A	-0.110182983372034	8.70819337328341	-4.14030405036001	3.77148499042454e-05	0.000517228367777062	1.73619337462823
VPS52	0.0739621948945492	7.45073491700855	4.1396995979137	3.78126131460098e-05	0.000517804217604336	1.73377577297832
SMPD1	0.0638187387965896	5.91632492808473	4.13968405197334	3.78151306986103e-05	0.000517804217604336	1.73371359906058
ADGRG3	0.108689887422958	6.44356950490506	4.13954301062997	3.78379786068669e-05	0.000517804217604336	1.73314953328487
DDX18	-0.0933543156206884	8.75635506624252	-4.13921340170291	3.78914245958395e-05	0.000518165231348105	1.73183140261132
ANKMY2	-0.143274693190042	6.08517789875454	-4.13887677133553	3.79460831889088e-05	0.000518542300251006	1.73048529716986
TALDO1	0.0984500187084745	13.01035980315	4.13836387292502	3.80295065209133e-05	0.000519311627919319	1.72843454041306
SPATA2L	0.0961742534287717	7.26796703135408	4.13704765649008	3.82443887886097e-05	0.000521775500758353	1.72317294406008
RHOT2	0.0845175785566497	8.09770822197242	4.13666895592712	3.83064280368688e-05	0.000521775500758353	1.72165938154711
BCAP31	0.0627583103843605	10.1784562766455	4.13632970241021	3.83620862520307e-05	0.000521775500758353	1.72030359157338
SLC16A5	0.112059998219454	8.53750105159858	4.1363243044604	3.83629724652516e-05	0.000521775500758353	1.72028202011784
NAGLU	0.0802550122672194	6.49020456913503	4.13631320607629	3.83647946135014e-05	0.000521775500758353	1.72023766849422
PDCD6	-0.10269345534598	9.76895683668551	-4.13626042933855	3.83734606982377e-05	0.000521775500758353	1.72002676242417
SLC35C1	0.0758051856417623	7.38854264622935	4.13393924108891	3.87564523507303e-05	0.000526609141415707	1.71075341209898
ATXN2	0.0812931507311099	9.08768631931357	4.13268529855868	3.89648594395768e-05	0.000529065414163615	1.70574589088198
EIF4G3	0.0813392467034246	7.56784203589952	4.13004643776119	3.94069272168193e-05	0.000534688604936929	1.69521259419284
TAPBP	0.0727853872712956	7.61184956768503	4.12972305344775	3.94614280313092e-05	0.000534755235944888	1.69392221734936
CCDC71	-0.123968036144839	6.25582142836286	-4.12967770824326	3.9469075903944e-05	0.000534755235944888	1.6937412874789
RAP1GAP2	0.0719328788898537	6.24587669560396	4.12952030964462	3.94956335140283e-05	0.000534755235944888	1.69311327324845
DARS1	-0.0738536988826546	10.2013527450447	-4.12908699081655	3.95688344751348e-05	0.000535367728640605	1.6913844674249
C19orf53	-0.0855610659059245	8.68185677432227	-4.12837132290313	3.96900153918908e-05	0.000536628068275246	1.68852956079002
SLC15A4	0.0976376192260986	9.64349459700556	4.12773085856465	3.97987614455491e-05	0.000537718622353591	1.68597505728612
CYBA	0.0797125060636272	12.8173326234542	4.1262944853662	4.00436775733884e-05	0.00054064612633464	1.6802474473388
CNTNAP2	-0.234757405945272	5.26483141591527	-4.12482827122942	4.02951589805996e-05	0.000543658082229443	1.67440282870223
RBM42	0.0908084456724492	8.42477500095567	4.12105153431464	4.09498668892035e-05	0.000551891657647024	1.6593572401874
LOC93622	-0.106836998336004	6.81076499451206	-4.12097594189549	4.09630736754464e-05	0.000551891657647024	1.65905623437012
POLR2K	-0.0986280122920995	4.89551779789715	-4.12044678433739	4.105563644489e-05	0.000552749760715485	1.65694930051526
CFL1	0.110917961859954	11.9747376661728	4.12014769724044	4.11080420806659e-05	0.000553066384844939	1.65575854812576
SUPT6H	0.0961094948626044	6.52137646413597	4.11927834370817	4.12607302139845e-05	0.00055470606135314	1.65229787334484
CMC4	-0.11033747425571	7.13733095974492	-4.11912417888768	4.12878630153159e-05	0.00055470606135314	1.65168425605258
ATP5PD	-0.0622984346760012	7.85247741498751	-4.11873492788858	4.13564461429803e-05	0.000555237841099128	1.6501350313867
ORC3	-0.117778477778827	6.56330967560347	-4.1181321321956	4.14628679411172e-05	0.000556250938166728	1.64773617448872
FBRS	0.0843792495833657	7.00202222171462	4.11797860010602	4.14900151319972e-05	0.000556250938166728	1.64712523966366
CLEC9A	-0.0810433620289768	5.19786627243561	-4.11618274102083	4.1808811666031e-05	0.0005601327497174	1.639980789998
OCEL1	0.0770358990720439	8.28592090357945	4.11421651296598	4.21605206506655e-05	0.000564449767732161	1.63216201157701
ZC3H12A	0.0980515784389455	6.93733995003802	4.11192232860986	4.25744467022472e-05	0.000569593139143622	1.62304365979131
LINC02649	0.0738877909981728	5.38208338714497	4.1099814700928	4.29276365704254e-05	0.000573716914862107	1.61533345183044
PLAC8	-0.088465433452777	10.3364769008746	-4.10989950319227	4.29426136848994e-05	0.000573716914862107	1.61500790939817
DDA1	0.0604143061022082	8.47869874641139	4.10718745782964	4.34409717305992e-05	0.000579970295524632	1.60424019431237
NOL11	-0.0741054247909014	5.74633180756653	-4.10393929084134	4.40450782080924e-05	0.000587225723437412	1.59135292712509
PEAK3	0.151989317867099	5.80802492446971	4.10393563118166	4.40457633249477e-05	0.000587225723437412	1.59133841278947
AP5M1	-0.0922159995408469	6.66736655512137	-4.10235582185628	4.43424633414498e-05	0.000590769979590853	1.58507400151599
GON7	-0.195991588498508	5.91102976920141	-4.10123623006806	4.45538795447241e-05	0.000593144402592578	1.5806358983694
TTC19	-0.116938844460053	7.40775953472871	-4.10108427206546	4.45826479671308e-05	0.000593144402592578	1.58003362135619
TMEM205	0.100572649896906	9.5042023805	4.09991709637168	4.48042046452132e-05	0.00059567812356431	1.57540830409024
SRP9	-0.13317384906569	8.08932667524238	-4.09950905496004	4.4881906685379e-05	0.000596297087780417	1.57379160567456
RNF166	0.08185553961418	7.42774192426757	4.09894042461321	4.49904026788454e-05	0.00059705927390595	1.571538897831
CHMP1A	0.0760830176501859	8.72524196141461	4.09888156722545	4.50016470225273e-05	0.00059705927390595	1.57130574336633
ATG7	0.101616581569999	8.22408731703018	4.09824928509236	4.51226091442942e-05	0.000598249551293291	1.56880125902509
COMTD1	0.0901304542005388	6.57502510613152	4.09504956002789	4.57395006127417e-05	0.000606008816076775	1.55613279212039
SERTAD2	-0.0881085501098706	9.042740865205	-4.09329667002401	4.60808369390942e-05	0.000610109006361659	1.54919673621022
ZNF438	0.0999681304698559	6.81323650662242	4.09222386362548	4.62909340734183e-05	0.000612467127046022	1.54495313483265
TMBIM4	-0.0874542804876377	11.2333305639929	-4.09143296998494	4.64464039746137e-05	0.00061409972658424	1.54182535736256
GSKIP	-0.118058835823619	6.2189818195254	-4.09083318340963	4.65646375104124e-05	0.000615238084980569	1.5394537474576
PEX2	-0.116828110699048	5.59639135139718	-4.08999479461493	4.6730384854793e-05	0.000617002219341388	1.53613924547099
MMADHC	-0.120178522654708	8.93308235558334	-4.08774564832185	4.71778075970474e-05	0.00062248044551721	1.52725066800221
CPEB3	0.0675025238379536	5.72045584034181	4.08459735932567	4.78109340381379e-05	0.000630160185673645	1.51481662590895
PLBD2	0.112315944572591	5.84295613555198	4.08452447882919	4.78256855462944e-05	0.000630160185673645	1.51452889682044
NFKBIA	0.100796808896011	11.0134635336264	4.08390482377026	4.7951282650059e-05	0.000631380540808377	1.51208272532982
C2CD5	-0.15535536938783	7.98579935538206	-4.08291912956499	4.81517173405463e-05	0.000633583937102927	1.50819230351856
ACYP1	-0.0700773124376921	5.49233955022436	-4.08176598086589	4.83872125814042e-05	0.000636245319279522	1.50364210888151
CAPNS1	0.0902776274296215	9.70130714459985	4.08052318565247	4.86422396250301e-05	0.000639159696376939	1.49873956863903
RAB37	0.0640053972683496	7.13545364992947	4.08014183745731	4.87207494926103e-05	0.00063975222841977	1.49723552704721
SSH3	0.0793640107790736	5.89217430997091	4.07703073344782	4.93657561932292e-05	0.000647162824003318	1.48497036794522
SVIL	0.0822556012300932	6.70942454286043	4.07698169576801	4.93759874906722e-05	0.000647162824003318	1.48477711501636
AGPAT5	-0.151687519630743	5.39172099042097	-4.07693123437683	4.9386517935171e-05	0.000647162824003318	1.48457825371693
CUX1	0.0643064697750599	5.69942190473184	4.07518904065026	4.9751394867557e-05	0.000651498259055663	1.4777139689159
AP1S1	-0.080173401741833	6.06705324164428	-4.07387143232136	5.0029046784958e-05	0.00065468632993713	1.4725244422232
USP3	0.0717955617944117	10.0229162229579	4.07304013344592	5.02049776864753e-05	0.00065653982090681	1.4692511256425
USO1	-0.152902509438261	7.67640781229323	-4.07246883916834	5.0326223171169e-05	0.000657676138301727	1.46700197530794
MFSD6	-0.0963343656822131	6.59548245344952	-4.070867308134	5.06675988452225e-05	0.000661685661590577	1.46069847055354
LAMP1	0.0875081792327776	10.6541992688493	4.07049071850239	5.07481897335024e-05	0.000662286361586846	1.4592165900024
PYCARD	0.0860478512876295	9.56346963889759	4.06614727965604	5.16865321813449e-05	0.000674072655730142	1.4421347233215
SCRIB	0.0576154313866226	5.54630315395121	4.06394649803589	5.21682452251258e-05	0.00067989180043229	1.43348621717284
PRPS1	-0.106905121122213	7.99595046843073	-4.06269016305099	5.24451426018129e-05	0.000683035547695039	1.42855117112437
BCL11A	-0.094191340566395	6.65996579163247	-4.06098951764754	5.28221891268666e-05	0.000687478457398954	1.42187316403403
LAMP2	0.114033774346632	9.36140609854395	4.06006245305789	5.30288086672433e-05	0.000689698737727155	1.41823395167874
CLK2	0.0712608642567734	7.25990754730991	4.0592416085744	5.32123944190307e-05	0.000691195297835713	1.41501237852906
PSMA5	-0.145816353880203	9.86945170908199	-4.05922515316307	5.32160809093675e-05	0.000691195297835713	1.4149478023127
MSRB1	0.100624917969	12.792358570259	4.05863167195822	5.3349200068431e-05	0.000692454532413634	1.41261896416291
TEX30	-0.152674664058614	5.86633917471951	-4.05715612570866	5.36815392841256e-05	0.000695886642160115	1.40683030157429
ZNF136	-0.0796760814311721	5.09498759991007	-4.05713496921246	5.36863186456249e-05	0.000695886642160115	1.406747318067
RPA1	-0.073876693082072	8.20893023159229	-4.05623819629973	5.38892759864606e-05	0.000698044782652766	1.4032302314333
EP300	0.115898934623307	7.32130394728943	4.0552716214902	5.41088460933823e-05	0.00070041504966721	1.39944022712885
CLEC4D	-0.158099305646786	5.70228285204132	-4.05502703992888	5.41645404296425e-05	0.000700662247652368	1.39848134482828
RELL2	0.0768498379997977	5.96392651289971	4.05359989442084	5.44906059629427e-05	0.000704404220905157	1.39288733319645
TRIAP1	-0.114009867147758	6.52567537982493	-4.05236856330884	5.47734289444274e-05	0.000707582521687626	1.38806238782922
NUDT21	-0.113687044952182	5.44888497756145	-4.04782263988697	5.58296872125777e-05	0.000720741309295212	1.37026154563472
H2BC11	-0.138404452920034	6.40494962611107	-4.04756573162539	5.58899538606386e-05	0.000721033131173805	1.36925612528157
B2M	-0.15127040851138	13.0740445265035	-4.04657514931205	5.61229072392302e-05	0.000723550881545496	1.36538002045925
MEAF6	-0.0897430166527968	5.64898367467727	-4.04493440974466	5.65107846081153e-05	0.000728061218924877	1.3589618953748
TMEM181	-0.13789759783406	8.33825372248663	-4.04458161030728	5.65945193637058e-05	0.000728649679366609	1.35758216881353
ZNF385A	0.110050796806913	7.07382470763518	4.04414394677642	5.66985596733295e-05	0.000729249130578871	1.3558707176931
TPP1	0.113632826706969	9.98202288587456	4.04406535861529	5.67172606650269e-05	0.000729249130578871	1.35556342340525
SLC24A4	0.0787300048653057	6.06055901322987	4.04332074237889	5.68947416126055e-05	0.000731040153136465	1.35265212209654
CMC1	-0.0895086697150127	5.78144442892382	-4.04256976864159	5.70742714341247e-05	0.000732855081560239	1.34971648881702
HYLS1	-0.0880940448717595	6.34717604172611	-4.04148238254931	5.73351775945053e-05	0.000735711779521987	1.34546671887785
MIR600HG	-0.15126739297775	6.55422363868552	-4.04027556675168	5.76260640972806e-05	0.000738949093866334	1.34075148177199
BABAM2	0.0630576993853467	6.90065299535323	4.03955072021566	5.78014508283199e-05	0.000740701992040284	1.33792003557909
ZBTB16	0.0952468521439611	5.80436819343752	4.03774476376722	5.82406321761829e-05	0.000745830704356536	1.33086761728699
LRWD1	0.112550466408324	7.64173759420111	4.03618223563967	5.86231676519951e-05	0.000750227636829844	1.32476826664709
STK4	0.0742000985045017	11.7331872392257	4.03266948312807	5.94918731155019e-05	0.000760836279757037	1.31106451627068
PIGK	-0.149434196932463	6.14578015317928	-4.03024931562308	6.00974700561029e-05	0.000768068133660941	1.30162980469804
ZFPL1	0.0802026099147843	6.24888508785359	4.0299705852077	6.01675908260764e-05	0.000768278051701704	1.30054356151588
CLIC3	0.178051412393041	8.20884513775948	4.0298650770665	6.01941539593918e-05	0.000768278051701704	1.30013240359017
AKR1D1	0.0678129142265345	8.97559112690696	4.02966064806068	6.02456534418048e-05	0.000768423074712427	1.29933578750365
MTX2	-0.0936037214817693	5.11066677673858	-4.02927699213949	6.03424163441725e-05	0.000769144847476153	1.29784086790256
FKBP3	-0.136813992219319	5.7504180242019	-4.02898854455699	6.04152635346032e-05	0.000769561024863591	1.29671701924341
BANK1	-0.144305449032742	6.01026108882812	-4.02767354582874	6.07484233941745e-05	0.000773290269868	1.2915945101036
THUMPD2	-0.106188077695239	5.7812549644096	-4.02725429989008	6.08550066870837e-05	0.00077413229436825	1.2899616990882
VPS4A	0.0768045821073766	6.8436562906997	4.02417156053179	6.16441832112141e-05	0.000783650655762744	1.27796059088708
ODC1	-0.15118363439719	9.50831143574422	-4.02298445748658	6.19506599178736e-05	0.000787024143415853	1.27334156582437
SSR3	-0.0844367902827212	6.36484758162238	-4.02253391328168	6.20673555783162e-05	0.000787983768267151	1.27158884042047
COPG1	0.0785968836144715	7.48819059857714	4.02155422359765	6.23218252184025e-05	0.000790690088672177	1.26777826654071
FCAR	0.0988416872701965	7.23538240371714	4.02011569727073	6.26972687554333e-05	0.000794926629352829	1.26218464004949
USP32	0.0698380725154957	6.13962214008705	4.01970493890165	6.28048662759371e-05	0.000795763841729197	1.26058778486748
OSTC	-0.134707996149765	7.83854891459301	-4.01878125428419	6.30474638876291e-05	0.000798309322836415	1.25699746497145
LINC00652	0.112545340686813	10.2396719551463	4.01770780827397	6.333051119826e-05	0.000800669344050401	1.25282603132704
C1orf131	-0.114266859522551	7.33585010226835	-4.0176817999783	6.33373840170074e-05	0.000800669344050401	1.25272497591065
SIGLEC5	0.176635111080651	8.05253882412823	4.01759883189831	6.33593134623326e-05	0.000800669344050401	1.25240260707602
COL7A1	0.107980747496881	5.06979830445905	4.01644284695726	6.36656037918454e-05	0.000804009224666808	1.24791174769589
ACTR1A	0.0858924757107946	8.56716846619339	4.01598618808243	6.37869867137952e-05	0.000805011114459861	1.24613802830664
SMIM7	-0.104323597988448	6.86168793258213	-4.01529644088617	6.39707420781838e-05	0.000806798324826633	1.24345933471592
HNRNPA1	-0.0850525277554333	6.1681074337595	-4.01396946558271	6.43256735668187e-05	0.000810740632282255	1.23830716086047
SLC52A2	0.0807523788047391	7.04158617619807	4.0115635863328	6.4973949598397e-05	0.000818372542803494	1.22897018397923
SRSF1	-0.139496167157429	9.45786058178025	-4.01032946342234	6.53088886082179e-05	0.000822050409207319	1.2241827761829
BASP1	0.121754094026119	12.6295212107858	4.00989661719637	6.54267495831626e-05	0.000822992852016851	1.22250401702572
RCAN1	-0.0791673367860861	4.94216230813942	-4.00930002562357	6.55895277507725e-05	0.000824498692572908	1.22019047185309
SMARCC2	0.0671412349865381	6.52029140344397	4.00399665007223	6.7053507494483e-05	0.000842348688308318	1.19963893767234
PCNX3	0.0832598836247014	7.02636412466447	4.00064865872621	6.79935993459801e-05	0.000853598334084452	1.18667841088394
RPS3A	-0.106272557945762	5.8504823933746	-4.00040998172532	6.80610929183913e-05	0.000853885729962386	1.18575486023186
RAPGEF6	0.0968279021557343	9.13658638824623	4.00018853166148	6.81237718014905e-05	0.000854112384505262	1.18489801613483
TYROBP	0.0702719401644334	13.5450011054407	3.99924423667899	6.83916580595059e-05	0.000856909877977252	1.18124482415866
TMPPE	0.0597605845351348	5.26044884660737	3.9989742432413	6.8468435602537e-05	0.000857310791112211	1.18020045442436
CPTP	0.0666831207949201	5.98462891701893	3.99846324801466	6.86139700220238e-05	0.000858571539916108	1.17822404503372
NCKAP1L	0.0855562470158535	9.16331530013806	3.9980010142536	6.87458693688122e-05	0.000859660136555133	1.17643644388274
MZF1	0.0830189550024603	6.28823011326678	3.99771961021639	6.88262862122161e-05	0.000860103948781251	1.1753482651466
DHX33	0.0764514611943365	6.7355937488754	3.99639923612909	6.92048014149891e-05	0.000864270008538791	1.17024341762571
RILPL1	0.142812190899781	6.56085387238906	3.99578500838286	6.93815552105387e-05	0.00086591256486686	1.16786923797262
TMEM88	0.124535643691337	6.10314827261271	3.99399220927916	6.98999113346022e-05	0.000871813552117888	1.16094153458966
DCUN1D5	-0.104964325072821	5.73741711282684	-3.9894202464429	7.12384750611504e-05	0.000887930081409977	1.14328824347989
DDHD2	-0.053712748820864	6.29552619843203	-3.98760971342567	7.17752401133862e-05	0.000893932419871446	1.13630280681917
C1orf162	0.0784738904461246	12.013533333329	3.98748139622537	7.18134270964891e-05	0.000893932419871446	1.1358078470556
RBMS1	0.0696969274452508	7.31532382273139	3.98652138633107	7.20997357188107e-05	0.000896913216593003	1.13210527591502
PCYOX1	0.101109222107143	7.8826257562422	3.98545535874148	7.24189295414431e-05	0.000900298964981122	1.12799482541613
RENBP	0.129362353520714	8.6342793341365	3.98493013646303	7.25766853063697e-05	0.000901674652946429	1.12597003407369
PAK1IP1	-0.103060377953109	5.79397794314879	-3.983040380906	7.31469893905317e-05	0.000908170630273495	1.11868694722579
RAD9A	0.101485791926188	6.45231026186704	3.98264227649782	7.32676723514571e-05	0.000908894112906487	1.11715308543784
COA5	-0.110796067040151	7.66462448713952	-3.98253505058297	7.33002094712779e-05	0.000908894112906487	1.11673997862616
IDUA	0.110814423755257	6.26989318359125	3.98168275373206	7.35593215246809e-05	0.000911516641158586	1.113456736746
CXCR5	-0.110711707269309	6.07909244302171	-3.98081696016696	7.38234249928524e-05	0.000914197588284708	1.11012219830253
ZBTB48	0.0700889431722374	8.18155239704729	3.97911973167916	7.43437594087528e-05	0.000920046072320991	1.10358748613401
CEP20	-0.124732886124638	7.29773480944721	-3.97663486452233	7.51118369798935e-05	0.00092895098125327	1.09402504928818
COLGALT1	0.0770748180090326	9.39850395772786	3.97570767056453	7.54003552464899e-05	0.000931917237697901	1.09045843779425
DGCR2	0.0888745570542007	8.0323081843117	3.97477340112661	7.56921366877668e-05	0.000934919972185352	1.08686542292273
ZFHX3	0.101290363416226	6.27159447481336	3.97440186819597	7.58084669619535e-05	0.000935753127006189	1.08543680798539
ARMC10	-0.0487400549529857	6.10136169491619	-3.97404423849507	7.59206039338227e-05	0.000936533480871801	1.08406177562729
STIM1	0.109480327834985	7.68402411156977	3.9735081375178	7.60889959538157e-05	0.000938006328097748	1.08200077226079
PATL1	0.0478121531394091	5.73386749965862	3.97179289522703	7.66301416688334e-05	0.000944069538127295	1.0754084479893
TBC1D14	0.0814527210994402	9.32051840075414	3.97157688068544	7.66985504278775e-05	0.000944304661055765	1.07457841768191
PHC2	0.0843624069429278	5.81457114678514	3.97067853084632	7.69836660184417e-05	0.000947205839282176	1.07112700001467
PDXK	0.0909505955198107	8.80769220568475	3.96976761131867	7.7273795607669e-05	0.000949587390031703	1.06762806139098
ING2	-0.0811494881170178	6.43925797698411	-3.96975937112111	7.72764248456199e-05	0.000949587390031703	1.06759641346133
ALKBH6	0.0888233843728434	6.81758949316358	3.96956825866202	7.73374277538689e-05	0.000949727424212842	1.06686243024138
YJU2B	0.0794081194995719	9.92289755230268	3.96879180108258	7.75857415697565e-05	0.000952166039969864	1.06388073218591
HIBCH	-0.096152388337158	6.72803872518484	-3.9674373489176	7.80207081950043e-05	0.000956890748490299	1.05868081038868
LZIC	-0.0829598293592548	6.00604953163329	-3.96615272613561	7.84353826921249e-05	0.000961360692471659	1.05375055937747
PAQR6	0.0845356600925111	5.0490181063174	3.96593489631507	7.85059044727122e-05	0.00096160943130523	1.05291470393709
NCBP3	-0.129710027854569	6.0134944179833	-3.96421410417058	7.90651202785951e-05	0.000967839979369376	1.04631325058129
APH1B	0.0720597106709056	7.82207756381616	3.96381469988692	7.91954552364351e-05	0.000968815968371597	1.04478141723841
ALOX5	0.0729224991480102	8.62193915805971	3.96352505102319	7.92901016615572e-05	0.000969354403774274	1.0436706217406
PREX1	0.0879731388080538	7.85942584249222	3.96324070976938	7.93831179217574e-05	0.000969872235234235	1.04258025716601
FAAH	0.0973868539397911	5.72707630866013	3.96275274310577	7.95429867842072e-05	0.000971205664530387	1.04070922577279
PPP1R11	0.0912384818399072	10.5480223731855	3.96139475385075	7.99895007621229e-05	0.000976035049133743	1.03550340288454
SPTLC2	0.0923293213141472	6.38759052682904	3.96123141448238	8.00433672048745e-05	0.000976070232571543	1.03487736119734
CASP1	-0.102991026300553	7.80588671817642	-3.95896425051871	8.07945934941934e-05	0.000984603750761511	1.02619042982429
TAF6L	0.0973917355778022	6.72835697771073	3.9580544252592	8.10979374339463e-05	0.000987490259584456	1.02270566983316
TSPAN14	0.0660782832978919	7.38210178973605	3.95794463998032	8.11346136498485e-05	0.000987490259584456	1.02228522901474
USB1	0.0926291425945038	8.81796468728291	3.95621414646537	8.17148020202366e-05	0.00099391987590688	1.01565950956162
CLDND2	0.150141097990877	6.93702538110762	3.95494514584036	8.21427578553036e-05	0.000998490856596691	1.01080253739659
ZNF30	-0.110324489291556	5.6387338059307	-3.95189524819714	8.31799942462997e-05	0.00100989728440874	0.999135527307704
ATP2A2	0.0619443499520562	6.75053431418435	3.95180612717331	8.32104889462144e-05	0.00100989728440874	0.998794736703089
PFKFB3	0.0987756447861514	7.99411576254084	3.95172172366836	8.32393792006789e-05	0.00100989728440874	0.998471992313562
ERGIC1	0.0990036074778677	7.6312888418826	3.94989161430832	8.38681422504329e-05	0.00101688130676665	0.991475611294504
LLGL1	0.0817727428190818	7.21267948340339	3.94964105907824	8.39545735078986e-05	0.00101721435005011	0.990518000110511
TM9SF3	-0.121406250131299	6.94754474178973	-3.94940132387419	8.40373512197671e-05	0.00101721435005011	0.98960179762417
PLIN3	0.113293318257485	10.5284940197298	3.94935022041377	8.40550066220568e-05	0.00101721435005011	0.989406501111551
AGPAT2	0.0758149110739472	6.84433293443838	3.94861709945019	8.43086745732557e-05	0.00101963965553063	0.986605081975532
LOC100288069	0.0591733881112129	5.2221845783764	3.9478760066735	8.45658371669736e-05	0.00102210413671825	0.983773712266228
CTSW	0.138001239675656	8.52729748886645	3.9475138784654	8.46917671648814e-05	0.00102298036742691	0.982390376397145
DYNLT3	-0.119880230231532	5.06011265617086	-3.94558945823545	8.53639669726321e-05	0.0010304496517598	0.975041118860963
KCTD13	0.0731915763683606	7.89766181104994	3.94385972170636	8.59724698198781e-05	0.00103714110567206	0.968438307421706
PNRC2	-0.0918387470174018	6.12471126734217	-3.94283468596093	8.6335001097866e-05	0.00104085868766917	0.964526826915608
KPNA5	-0.132547105356386	4.60617282624504	-3.94221129414855	8.65561872146527e-05	0.00104286859926024	0.96214847893842
ANKRD33	0.123402720323274	7.3456920840835	3.93927213378833	8.76062765624439e-05	0.00105485670741383	0.95093997517371
ZBTB14	-0.088507264159662	7.10934723941755	-3.93844207327763	8.79050126073892e-05	0.00105778847666151	0.947776000093213
MRPL15	-0.130824330229728	6.30388118227595	-3.93815131878713	8.80098819532401e-05	0.00105838516959471	0.946667872102609
LILRA5	0.125207595046428	9.04716116288977	3.93744566640894	8.82648891958093e-05	0.00106078550135202	0.943978808171031
EIF2A	-0.139523520625044	7.39199491445112	-3.93690301785154	8.84614658115625e-05	0.00106248103071666	0.941911228080232
SDAD1	-0.0665769602301207	6.69748706069665	-3.93564438334569	8.89190070564848e-05	0.00106707618433084	0.937116685748725
MRPL1	-0.157425767303558	5.51573564001971	-3.93554418243443	8.895552834641e-05	0.00106707618433084	0.936735052121361
GAK	0.0956960587075972	9.98765614861417	3.93509673424271	8.91187878016432e-05	0.00106836518000154	0.935030978028275
DLST	-0.0858990605013314	7.18797964734039	-3.93491116404011	8.91865795328167e-05	0.00106850880172452	0.934324302341978
ZWILCH	-0.0753914373235061	4.93517037553521	-3.93475653759367	8.92431042827921e-05	0.00106851734302317	0.93373548917684
GLIPR2	0.0709021728196397	11.9254024045563	3.93455584435592	8.93165196088248e-05	0.00106872797994434	0.932971288362257
TMEM175	0.0893549470730122	8.75702744291195	3.93382060283565	8.95859657482575e-05	0.00107096989912953	0.930171953947812
GLOD4	-0.103904031488105	7.64378119099954	-3.93373942377182	8.96157627790812e-05	0.00107096989912953	0.929862906487532
SNAPC4	0.0902064594144898	7.71792020425242	3.93139197985794	9.04814664051134e-05	0.00108064109440168	0.920928893429497
HLA-A	0.220462969583682	12.1155127910242	3.93020862337357	9.09208649369195e-05	0.0010852119446492	0.916427176350856
SEC16A	0.0950055335361046	8.84689933209783	3.92870273512349	9.14829437884458e-05	0.00109124047279115	0.910700382901739
RPL27A	-0.0674584167725687	12.9918978849135	-3.92746289448951	9.19481849979726e-05	0.00109610709949327	0.905986945560072
TRAPPC12	0.0727502106369808	8.5393710959668	3.92370951552024	9.33702946686457e-05	0.00111236732509721	0.891726700160818
CHST15	0.0992341843623219	10.9929918061728	3.92106041126655	9.43865044245769e-05	0.0011237746437864	0.881669880965676
OSBPL10	-0.167394506074842	5.66617758240508	-3.91983849664725	9.48587542030463e-05	0.00112869536930847	0.87703333112754
KANSL1	0.0885397982374041	8.92643578126862	3.91874539257248	9.52831137931324e-05	0.00113304050532268	0.872886737968622
NUDT2	-0.111542607442337	6.57427665821857	-3.9182353518563	9.54817330730155e-05	0.00113469756653189	0.870952326944033
PLCH2	0.129743186303075	6.61381882699411	3.91797618293453	9.55828082102532e-05	0.00113519408386185	0.869969480745611
TRIM26	0.0870222903209399	8.39633200480112	3.91699192902402	9.59675870302676e-05	0.0011390573178515	0.866237468458952
CCN3	0.152225478394672	7.06958427794929	3.91547322575225	9.65641757316226e-05	0.00114542821832832	0.860480756536343
RPS13	-0.139016184870997	10.4131080013613	-3.91471563643787	9.68630872939705e-05	0.00114718716514711	0.85760988877469
PCIF1	0.0989382577444582	6.64051852067998	3.9144740096764	9.69586065236216e-05	0.00114718716514711	0.856694362698488
ADRM1	0.0683024763758446	8.53786397182559	3.91441550164771	9.69817491492517e-05	0.00114718716514711	0.856472683454933
ZBTB8OS	-0.0647930034654811	4.96064626412337	-3.91439877783382	9.69883651493627e-05	0.00114718716514711	0.856409319708082
MRPS35	-0.134501106942357	6.57240187450703	-3.91433887385713	9.70120668776791e-05	0.00114718716514711	0.856182355663375
MTRFR	-0.09993279695232	6.69519270371955	-3.91337987586464	9.73922524757326e-05	0.00115097202077031	0.852549364213316
PTPN4	-0.11794359008367	7.84565064482267	-3.91300156761159	9.7542616335934e-05	0.00115203787153082	0.851116448490373
WDR81	0.085485739335688	7.1481368989157	3.912179978649	9.78699246503798e-05	0.00115519094169638	0.848004983248024
AIM2	-0.0945042101228513	5.91425494653337	-3.91190021670406	9.7981614303916e-05	0.00115579667643159	0.846945632426457
MAP7D1	0.09325137695145	9.76075086935951	3.91105421553627	9.83200979957546e-05	0.00115907529318271	0.843742597886163
KANSL2	-0.097827831919389	8.23422226369361	-3.91060733255848	9.84993411248939e-05	0.00116047377589914	0.842050930533768
CENPT	0.0841202702242505	7.74949624136556	3.90998947295807	9.87476713201199e-05	0.00116268398980547	0.839712342590197
AKR1C3	-0.191942427648127	7.23119630917938	-3.90952633136764	9.89342052915248e-05	0.0011641643271704	0.837959594273301
STING1	0.0772782907596916	9.18607401685792	3.90851889905888	9.93411078804799e-05	0.00116823434298021	0.834147684991095
SUGP1	0.109684778201926	6.27724387387947	3.90828513375589	9.94357517633953e-05	0.00116862950737275	0.83326330285213
ZNF426	-0.11079057368014	5.40022622157287	-3.90707346151389	9.99276857220694e-05	0.00117369051726934	0.828680118778692
TMEM30A	-0.130352630819735	6.62191774763189	-3.90608915131807	0.000100329004558916	0.00117768166295552	0.824957951025866
KDM6B	0.125677549444943	7.20340931358189	3.90520181177465	0.000100692092501453	0.00118121943072323	0.82160325604703
FASTK	0.0528553331683437	6.82310764884774	3.90485201373817	0.000100835566463536	0.00118217815060894	0.820281004883948
NELL2	-0.136962487546718	8.03077637836735	-3.90452551276031	0.000100969659225391	0.00118302578082626	0.819046921066904
CNOT11	-0.0644381188459793	9.30494961764824	-3.90350941141895	0.000101388047853111	0.00118720133097725	0.815206977117873
GBA2	0.0742894491108697	7.1869901530522	3.90327020953622	0.000101486779379743	0.00118763104598116	0.814303151111412
PYGB	0.110662478165277	7.52046931287341	3.90213534185912	0.000101956440357484	0.00119239832049116	0.810015776470214
ALDH2	0.130117476311252	8.42984955162173	3.89949316442764	0.000103057869090279	0.0012040277916764	0.800038669780323
KIR3DL1	0.145539740545803	6.69925913721599	3.89944845734265	0.000103076602275143	0.0012040277916764	0.7998699079937
IL1R2	0.0888660723790533	6.79552198463438	3.89876530538232	0.000103363257639557	0.00120663998018861	0.797291356408619
FBXL6	0.0668846223839878	6.30498854623872	3.8985706830813	0.000103445060341673	0.00120685903731952	0.796556836177787
NAGPA	0.0906265287476238	7.80755420425475	3.89697153537359	0.000104119527328521	0.0012139880333158	0.790522868669211
MTSS1	-0.111031556814254	7.76641786313349	-3.89600434073395	0.000104529472681596	0.00121802602220886	0.786874575108779
CLASP1	0.0749320527765684	7.38404983162896	3.89576536647456	0.000104630996682033	0.00121846741574059	0.785973290586804
EML3	0.085853035881172	9.32038178525045	3.89412182339908	0.000105331755758054	0.00122588234892884	0.779776165788614
CBX4	0.0705713085074509	7.86959305639988	3.89211313859563	0.000106194224653086	0.00123396024816569	0.772205681077687
DLD	-0.130064347147326	6.49747698414455	-3.89210086413031	0.000106199515398303	0.00123396024816569	0.772159431765159
TBL3	0.091926873004244	5.82744453451375	3.89205521267804	0.000106219195036671	0.00123396024816569	0.771987421579102
LASP1	0.089936073303015	11.9110491536023	3.89077038285055	0.000106774481000137	0.00123903488391064	0.76714711050862
ZNFX1	0.108832951370978	9.1737855246725	3.89074505200527	0.000106785456174069	0.00123903488391064	0.767051697733769
MAPKAPK5-AS1	-0.131218165064146	8.25688367196875	-3.89051742541554	0.000106884128500379	0.00123942861304649	0.766194331923398
KIAA0513	0.105502762365928	8.82002104942863	3.88930839273726	0.00010740966988544	0.00124476884379949	0.761641270241018
MRPS7	-0.0887687622645625	6.91267047275766	-3.88693778387569	0.000108447220472024	0.001256032689617	0.752717840785096
SBDSP1	-0.0656382176933166	4.90006641579494	-3.88649224925092	0.000108643273038672	0.00125754260116407	0.751041350749529
RLF	-0.0977225882573167	6.08951819080671	-3.88604324290251	0.000108841192109215	0.00125907227971657	0.749351985397505
HPRT1	-0.096395585094494	7.52232525210608	-3.88521225233793	0.000109208386422516	0.00126255710027721	0.746225921089899
PDIK1L	-0.136630014699736	5.42569909732706	-3.88437850058787	0.000109577977027568	0.00126606540144405	0.743090120458967
BLM	-0.090220145195401	5.42711419215007	-3.88285271230679	0.000110257400297202	0.00127314712224966	0.73735320860927
ZNF839	0.0659043002206925	7.12883901791169	3.88254627486759	0.00011039433395568	0.0012739599298261	0.736201277591652
CEP95	-0.081508679937377	7.52782917497089	-3.88031971966528	0.00011139412145983	0.00128472316587255	0.727834063950942
WWC3	0.0821527616082474	7.87390364118324	3.87983958989707	0.000111610831948272	0.0012862494687712	0.726030384723137
TEPSIN	0.0842875240744378	6.48315516883669	3.87972893940247	0.000111660831397113	0.0012862494687712	0.72561474026118
NAA35	-0.0726687844187035	5.38147512066637	-3.87897384256404	0.000112002601085304	0.00128941058194717	0.722778621936351
G6PC3	0.0899638934783678	6.511600976814	3.87647317510569	0.000113141515385084	0.00130173937022081	0.713390017455953
SLC10A3	0.0880690516781799	7.42541317255321	3.87548571810732	0.000113594252893088	0.00130616334632923	0.709684285430885
NCSTN	0.0923073474488927	9.81732047807405	3.87469431298543	0.000113958337810545	0.00130956325173043	0.706714957862572
NRDE2	0.0625165246153214	7.41425747276646	3.87367601369774	0.000114428426989938	0.00131417650553231	0.702895194749569
CPQ	0.0831246348475467	8.27576411939577	3.8723174839283	0.000115058433279105	0.00132061972729524	0.697800700740233
ZSWIM4	0.0908674622330521	6.67493659277127	3.86974412468204	0.000116260797650514	0.0013336207136124	0.68815533573152
CYCS	-0.0780357234487123	6.3575642776056	-3.86927551813831	0.00011648102059034	0.00133471594867475	0.686399591592751
DYNC1H1	0.0935945817146484	7.93291215859129	3.86924429267861	0.000116495709074719	0.00133471594867475	0.686282605418127
PIAS1	0.0823481884070976	9.57671844279155	3.86904603125429	0.000116589012254084	0.00133498602847155	0.685539840399472
LYPD2	-0.173956917581808	6.44542302457344	-3.86836508251405	0.000116910009183908	0.00133786140216731	0.682989020322577
CLPTM1	0.0947528267563005	8.5081119377921	3.86696076084904	0.000117574639358989	0.00134364993017008	0.677729833788631
MLLT6	0.0895634617038237	8.77951077321131	3.86695018820575	0.000117579656633321	0.00134364993017008	0.677690246242844
ZC3H18	0.0885931073450159	6.67692325148796	3.86685172475025	0.000117626392424395	0.00134364993017008	0.67732157086128
CHTF8	-0.0785746674856425	5.18808874457078	-3.86590437908492	0.000118076948472196	0.00134799235450221	0.673774902119233
ATP6V0A1	0.0962604292174305	9.22411052008817	3.86553155190822	0.000118254711018194	0.00134921718858362	0.672379344201014
KRCC1	-0.161645717487338	6.39608248998269	-3.86332947896536	0.000119309816657243	0.00136044457409346	0.664139256696136
SNORD35B	0.0728410394761854	5.96788274262332	3.86222106000265	0.000119844264445251	0.001365725263574	0.659993309451675
TOM1L2	0.0574531996554031	5.61136615379551	3.86206995921668	0.000119917295768045	0.00136574457315837	0.659428219051695
MCTP2	0.142144429572961	6.76742774018804	3.85924286254399	0.000121291485967483	0.00137983730965046	0.648859324491742
EIF4A2	-0.144674407573579	9.68224010672412	-3.85922782540086	0.000121298834794554	0.00137983730965046	0.648803129282461
GMPPA	0.0645660455429562	6.51754769143596	3.85677338747556	0.00012250399858193	0.00139271915252438	0.63963350939675
SF3A2	0.0970125800374522	9.43748193299388	3.85524184116757	0.000123261728525457	0.00139974821518463	0.633914616932651
PIGS	0.0782340808670217	7.24040680944028	3.85522818844214	0.000123268503045248	0.00139974821518463	0.633863646676767
PPFIA1	0.0715756713656281	6.67643309344783	3.85354365238754	0.000124107077388489	0.00140843508986522	0.62757604451282
UBE2C	0.0597585507696952	5.00481023174323	3.85246914466534	0.000124644785535366	0.00141290516645086	0.623566790161502
HSPA2	0.0792595654145423	4.33185481192729	3.8524616024961	0.00012464856757041	0.00141290516645086	0.623538652290535
GRPEL2	-0.110605401321597	6.81274376323075	-3.84697805438395	0.000127427163940414	0.00144354618558534	0.603095092436058
ROPN1L	0.130558643266657	7.78934310274094	3.8449207453215	0.000128484636549456	0.00145466491232367	0.595432390715704
PBX2	0.0825688837642886	8.60211871111943	3.84277895830757	0.000129594328823301	0.00146636136248351	0.587459261817629
N6AMT1	-0.0642119760818716	5.3791772965242	-3.84123246100907	0.000130401209885429	0.00147461970658981	0.581704867120892
MRGBP	-0.111040644165765	7.51066202586268	-3.84052468273348	0.000130772070899207	0.00147794055334434	0.579072028845842
CYTH4	0.0839260041605403	11.0709897132439	3.83776645497475	0.00013222684454084	0.00149350025884034	0.568816287066219
THNSL1	-0.0792895362357262	5.28033030197859	-3.83477408820694	0.000133822376933997	0.00151063054622722	0.557698039608727
LITAF	0.0911429060860698	12.9707554220733	3.83231169842724	0.000135148933655198	0.00152470614898572	0.548555246989621
TAPT1	-0.119362183449618	5.9492296367975	-3.83126881900064	0.000135714493391628	0.00152944052114071	0.544684777707158
RIPK1	0.0818305754453554	7.889269963161	3.83121582272753	0.00013574329312769	0.00152944052114071	0.544488118339229
GPSM3	0.0796994925090928	11.6329055214859	3.83109633608215	0.000135808246849789	0.00152944052114071	0.544044735173859
MTIF2	-0.115654132278909	5.20850236106191	-3.83076458185548	0.000135988744401643	0.00153013778039631	0.542813753753678
UNC119	0.0623656629705307	7.07380058122973	3.83056296323681	0.000136098549617173	0.00153013778039631	0.54206569388794
IBTK	-0.179055189360978	5.97104844406843	-3.83042047291129	0.000136176202922677	0.00153013778039631	0.541537039080675
TAF7	-0.16584478362226	7.48072734647614	-3.83039542952135	0.000136189855199546	0.00153013778039631	0.541444127314783
KDELR1	0.079042350482049	7.88185593767564	3.83001373203042	0.000136398095556442	0.00153089491017828	0.540028090491617
INPPL1	0.0928819590158643	8.71396530773244	3.82997879699376	0.000136417169849263	0.00153089491017828	0.539898493910992
TRMO	-0.0661564646454202	7.79503904262707	-3.82884688052061	0.000137036552129157	0.00153694480990785	0.535700105907292
LAMTOR5	-0.0640332146721843	7.132575587312	-3.8279819087716	0.00013751165029937	0.00154137034249499	0.532492652828521
SCGB1C1	-0.148933220080352	5.5346257796191	-3.82628828136896	0.000138446403372941	0.00155093996054708	0.5262144473471
TFEB	0.084142161387275	6.03878661952665	3.82607412265476	0.00013856502867306	0.0015513610958747	0.52542076186677
MTREX	-0.147141563617576	6.48835710715201	-3.82519881748018	0.000139050869233806	0.00155589064376459	0.522177274400868
NLRC5	0.0941070727716022	7.02096963161931	3.82408439382886	0.000139671758919549	0.0015619251311418	0.518048762657539
ROMO1	-0.0946967887074734	9.40813407261497	-3.82368465903091	0.000139895103673164	0.0015635094920156	0.516568182947813
SLFN13	0.107488301249187	6.39270347806996	3.82184173808734	0.000140929167481782	0.00157414755626529	0.509744119856689
TRIM8	0.0809350065622123	9.74188016996981	3.82126814884468	0.000141252477157686	0.00157683887765825	0.507620854863245
ELMOD2	-0.113124233476909	5.74201963993533	-3.82089705790543	0.000141462019128038	0.001578257783337	0.506247345901733
FASN	0.126526712223372	7.32321320941086	3.82062343434887	0.00014161671247855	0.00157906345975646	0.505234673205742
OXSM	-0.097992034115725	5.4913507601077	-3.81654859797805	0.00014393939081229	0.00160392942552893	0.490162146388271
ZNF227	-0.0692993664395072	6.05341050278745	-3.81641813192476	0.000144014347478936	0.00160392942552893	0.48967981952763
SASH3	0.0628002100741742	9.78548042806089	3.81617304019045	0.00014415525959698	0.0016045653749908	0.488773770151511
ANKRD12	-0.158932075352723	7.52074416942355	-3.81445830865056	0.000145144764485132	0.00161464062525733	0.482436369294375
ARHGAP27P1	0.0494315646662891	5.05473080558976	3.81254102250187	0.000146258740177963	0.00162608802596231	0.47535362674518
HNMT	-0.0791215180104512	5.56886843996212	-3.80955180451579	0.000148011624666255	0.00164367208103306	0.464317896858696
CAMK2G	0.0817604238426775	8.06281859942762	3.80942119050758	0.000148088666937692	0.00164367208103306	0.463835881594849
SPHK2	0.072527056781329	8.03795236811643	3.80940553756819	0.000148097902312982	0.00164367208103306	0.463778117383046
FGR	0.0667052350615709	9.62799676602176	3.80854761047935	0.000148604918510532	0.00164812480926999	0.460612451843801
CTC1	0.0934600896618853	6.57515756212645	3.80843553359625	0.000148671274254859	0.00164812480926999	0.460198950376828
SCO2	0.125924080700086	8.69243056793305	3.80777032217916	0.000149065691790003	0.0016511415620995	0.457744932523759
SVOPL	-0.144359147875948	4.08288876731797	-3.80768577452817	0.000149115892445549	0.0016511415620995	0.457433059291658
MAU2	0.0733289980990026	7.81963671082116	3.80716996402143	0.000149422503378032	0.00165358024692047	0.455530520455272
MED20	-0.0804735370186469	7.49684925857547	-3.80661902407874	0.000149750652679391	0.00165625433018309	0.453498684727879
EID3	-0.119665020448595	5.10137659122604	-3.8060993978959	0.000150060773552918	0.00165872604484447	0.45158259375024
EXOSC8	-0.110351065983513	7.01543484554592	-3.80501521626864	0.000150709780697744	0.00166493869097421	0.447585554716595
LINC00999	0.0906187135062027	6.19221643386193	3.80400309077414	0.000151318041790662	0.00167069429647187	0.44385516098712
MCTS1	-0.173164562201913	5.43306631123956	-3.80300914554454	0.000151917629100247	0.0016763475556912	0.440192711136335
HSBP1	-0.0741486208365743	8.96365786975352	-3.80264495156144	0.00015213788561313	0.0016778109562577	0.43885097603188
S100A4	0.0574906095476102	13.491022315872	3.80171048527384	0.000152704408419722	0.00168308917627839	0.435408858321502
PLBD1	0.0948769397416598	11.3596586187602	3.80118454122466	0.000153024137597494	0.00168564275851785	0.433471898046822
GRAP	-0.0630450117179029	6.14396116103739	-3.80091435413959	0.000153188633620166	0.00168648441095921	0.432476947170372
IL10RA	0.111431325370003	9.45057945227206	3.79950710252607	0.000154048099079877	0.00169497175683002	0.427295920336086
COX4I1	-0.0644238999524323	12.1783410190678	-3.79900640998686	0.000154354987187902	0.00169737290621045	0.425452987794046
UVSSA	0.059338863140721	5.10489844361296	3.79829511506665	0.000154791950345399	0.00170120085497282	0.422835282061341
P2RX7	0.0956450661398671	7.21743989034756	3.79777963665373	0.000155109347864834	0.00170371111008161	0.420938516889734
PNP	-0.106448975942087	8.22136393539765	-3.79490482571185	0.000156890747814826	0.00172228977460713	0.410364882338592
H2AC21	0.120886156250165	4.92185291219209	3.79305334715107	0.000158048222312621	0.0017340018430803	0.403559204987628
ADAM7	-0.108730331942077	4.51136358665081	-3.78992075613626	0.000160024949370839	0.00175468365160636	0.392051743497563
SASH1	0.0719581694705953	5.49277556993158	3.78922159607604	0.000160469302612212	0.00175854882570738	0.389484663030386
CIAO2A	-0.143828380562794	7.81474084059872	-3.78769263994793	0.000161445090597845	0.00176823012556965	0.38387245181369
WBP2	0.0935098518056989	12.6122964338076	3.78736657662411	0.000161653908124809	0.00176950490054286	0.382675882770043
DERA	-0.0865009408819688	8.51828297123268	-3.78706676400409	0.000161846138772578	0.00176972060620321	0.381575735297042
FOS	0.148775851734586	8.59579168368911	3.78683731286661	0.000161993401298953	0.00176972060620321	0.380733832859605
NR3C1	-0.0699191572169582	5.64409041691276	-3.78677633692814	0.000162032557097513	0.00176972060620321	0.380510108183925
TMEM185B	0.0742409135100859	6.80114015883881	3.78675950863021	0.000162043364986901	0.00176972060620321	0.380448364682056
STRBP	-0.124983516223696	5.40209488760237	-3.78584179838309	0.000162633789577277	0.00177515615818527	0.37708166290684
BUD31	-0.0587994962669391	9.64591236711006	-3.78512261161461	0.000163097906984435	0.0017792076519755	0.374443815545714
FAM133B	-0.0970630670768502	6.57873773204386	-3.7846420985221	0.000163408694817188	0.00178145896053123	0.372681651154378
LCP1	0.0731265626920212	13.3533127493582	3.78451594139888	0.000163490383580745	0.00178145896053123	0.37221903669756
MRPL18	-0.0801794209108611	8.01560693315113	-3.783922479524	0.000163875176239129	0.00178463609163716	0.370043030221373
PPIL1	-0.106614132906794	5.75201923405983	-3.78376406306127	0.00016397803554964	0.00178474104070372	0.369462231292385
ZNF516	0.0943069456662666	5.81537108015591	3.78223161399931	0.000164976195577903	0.00179443398506473	0.363845063722657
ABHD2	0.0618968112190359	5.22626202941569	3.78210937968669	0.000165056058903055	0.00179443398506473	0.36339711087918
FBXL15	0.0779642182149685	7.1519414546779	3.78162808276908	0.000165370874552693	0.0017968362050575	0.361633435630448
KLHL21	0.112647470159848	7.31683846930577	3.78106691815082	0.000165738645954715	0.00179981076392684	0.359577366383405
KIAA1143	-0.0494375518640231	4.93430414724585	-3.78047251009711	0.000166129044582132	0.00180302752750845	0.357399818336783
KIAA0319L	0.101559171965741	7.63103342838006	3.78022237677034	0.00016629358742834	0.00180379078261505	0.356483581916228
CHIC2	0.0706486178992236	9.7366629648695	3.77896387765032	0.000167123786489941	0.00181176947471683	0.351874602036514
SLC15A3	0.107576314297003	10.2035001845231	3.77758184021774	0.000168039978798887	0.00182067085121941	0.346814905525052
STX4	0.071059641458362	8.00352512245465	3.77738553674826	0.000168170497170863	0.0018210543938553	0.346096376023088
TCHP	0.0749026531433161	6.32994402568681	3.77624505856338	0.000168930670346051	0.00182825194108262	0.341922600995592
LAMTOR1	0.0754794124978737	10.2687521991688	3.77507575380043	0.000169713417864357	0.001835685528256	0.337644599978931
APOBEC3F	-0.0599806078091962	6.5032211555371	-3.77450870172622	0.000170094238848887	0.00183876578360359	0.335570454617265
RPL9	-0.193437859569809	7.99316334089866	-3.77159966986699	0.00017206057820904	0.00185897278206099	0.324934643240629
DNM2	0.076678521374614	7.80874325910281	3.77072623590554	0.000172655136856333	0.00186407005790916	0.321742804712953
PLXDC2	0.143750948036907	7.95748744178203	3.7705309556229	0.000172788331315305	0.00186407005790916	0.32102927919744
R3HDM2	0.0634319029675794	5.95097563249071	3.77047800569335	0.000172824463452011	0.00186407005790916	0.320835814100137
VSIG4	0.119664294824537	5.71671737469378	3.77005069066155	0.000173116316596608	0.00186616659979846	0.31927461401524
FERMT3	0.0827418327149285	9.42284747051574	3.76236370223305	0.000178446428998258	0.0019225418588473	0.291219450251106
ZNF121	0.138896069384989	4.82563680963355	3.76140843192423	0.000179119501412737	0.00192870801718045	0.287736887415141
CARD16	-0.0943418209358224	5.57553641595684	-3.75989169031816	0.000180193093673944	0.00193917750330953	0.282209170955372
TEX13B	-0.08876693542308	4.68482223650319	-3.75954875854799	0.000180436668884538	0.00194070787965982	0.280959666993456
TAP1	0.0990260356490307	10.7073881215602	3.75900819305746	0.000180821247664038	0.00194375226643908	0.278990290724571
CLEC1B	-0.168265799160801	6.32344409106529	-3.75879742329857	0.000180971406303282	0.00194427473270277	0.278222493471987
NMD3	-0.0963010518698892	5.33861153766968	-3.75844675347408	0.000181221494130167	0.00194545443251954	0.276945157427409
MSH6	-0.121946837127832	7.32263916736376	-3.75835855579959	0.000181284445422558	0.00194545443251954	0.276623910269666
F12	0.099221872431829	5.96936268074809	3.75661265366163	0.000182534833313864	0.00195777556515066	0.270266222687278
NMNAT1	0.0740008028608212	5.65425455554118	3.75536983632195	0.000183429862713558	0.00196627364034215	0.265742261212839
ZC3H4	0.0980032209337853	8.48561521924115	3.75505679055762	0.000183655956886559	0.00196759557615734	0.264602976942833
MON1B	0.103368335830512	6.59624252897669	3.75377820477274	0.000184582129976851	0.0019764121243886	0.259950708261841
LONP1	0.0952948379757634	6.96540468259902	3.75353649400448	0.000184757712256702	0.00197718636174095	0.259071391100436
TMUB1	0.0698576010214804	8.28783369325608	3.75195620993227	0.000185909534629012	0.00198840113992874	0.253323846078507
RNF2	-0.105558484020398	4.71799953374688	-3.74505986031028	0.000191015662218251	0.00204187317318169	0.228269097239911
CCDC66	-0.118302955779009	5.8568782267031	-3.74264192740576	0.000192836969411171	0.00206019184117012	0.219495233953001
WDR91	0.0752072320702792	6.16046579536021	3.74249720513081	0.000192946498216139	0.00206021233036697	0.218970260113638
RAF1	0.082486275415576	9.38090532118677	3.73959695610166	0.000195153849626359	0.0020826200953716	0.208453886668006
FASTKD2	-0.0775658732224933	5.67599279449518	-3.73875278276655	0.000195800793804974	0.00208835999854943	0.205394381031058
CTBS	0.0915619032786577	8.51926407787908	3.7383389595554	0.00019611866979415	0.0020905857089137	0.203894822118226
TTC31	0.0738093281784016	7.8992645941488	3.73761945008682	0.000196672513571409	0.00209532291169985	0.201287940695616
EFL1	-0.0564843247264166	5.6493614693196	-3.73733284410052	0.000196893538734593	0.00209651101172068	0.200249663619906
PSRC1	0.0805734869359203	5.34623301558736	3.73710005630302	0.00019707323233379	0.00209725793942769	0.199406408635739
RFNG	0.054471575316291	6.22126647842565	3.73260045670793	0.00020057703280005	0.00213335960719831	0.18311699367286
PREB	0.0668863224947716	7.08725903992993	3.73244784922879	0.000200696888508585	0.00213344915630031	0.182564859403161
CALHM2	0.0677024253357343	6.95126483645397	3.73227681507636	0.000200831296346168	0.00213369321229045	0.18194608343163
NRBP2	0.0882773201866103	6.74428884980032	3.73183177776782	0.000201181427629323	0.00213622763836017	0.18033613407879
SLC22A17	0.0780904413978449	5.32847350076361	3.72873775467931	0.000203631561274236	0.00216104558791311	0.169148472256039
IPO5	-0.0910505917992097	5.39318253275859	-3.72681945129291	0.000205164721199137	0.00217611002069666	0.162216614742252
FICD	0.0976771905062614	6.42634129473203	3.72560590528482	0.000206140221037036	0.00218524614161354	0.157833212036092
CACNA2D4	0.0736454265568529	5.48178281790393	3.72517980826691	0.000206483769707385	0.00218767668569336	0.156294452301338
RNF7	-0.0514705345939355	6.75896105475159	-3.72463337830674	0.000206925127353516	0.00219114024512338	0.154321385610674
ZNF606	-0.10090655494908	4.95092216337068	-3.723934081892	0.00020749125164415	0.00219592040504547	0.15179675392471
YIPF3	0.0820625614519006	9.50785244178842	3.72320278480987	0.00020808484083891	0.00220098578887344	0.149157084450708
ZCCHC9	-0.0639463000972906	5.39115951120693	-3.71980391565048	0.000210864706871635	0.00222915782057286	0.136895229833033
CHP1P2	0.08536374427044	13.1033983958337	3.71730828584012	0.000212928031416507	0.0022495745019305	0.127898851859932
PAXX	0.0856689200433394	9.57773664278951	3.7171843352706	0.000213031004021937	0.0022495745019305	0.127452181176061
KPNA4	-0.0666511431896959	6.7945053510581	-3.71692635979694	0.000213245468738199	0.0022505978494999	0.12652258212773
BCAS4	-0.0794470207861124	6.35551372788545	-3.71668332885465	0.000213447695248723	0.00225149097825719	0.125646892122002
PLCG2	0.125826166065867	10.1504993820881	3.7161627486997	0.000213881478111653	0.00225482428328612	0.123771322906845
GLA	0.0817673315716068	8.84884673083991	3.71562413960006	0.000214331156502482	0.00225832140409467	0.121831066808782
PHF14	-0.055551633858089	5.33632646035441	-3.71348517422104	0.00021612574537705	0.00227597766515051	0.114128470930615
ZNF169	0.0875484098232366	5.3855526276136	3.71300460600932	0.00021653088083583	0.00227899049675753	0.112398496736844
LILRB2	0.0613106058640902	6.64283504891909	3.71126340142039	0.00021800476542944	0.00229249728139296	0.106132240341442
MAP4K4	0.0714681375229791	6.64576948629178	3.7112058146332	0.000218053671946544	0.00229249728139296	0.105925045478911
IGFL3	0.0941247971658328	5.51866511617913	3.71099245280862	0.000218234962892667	0.00229314399812301	0.105157405738929
PACS1	0.114236665166038	8.16947164890581	3.7104029318511	0.000218736608781286	0.00229715434729441	0.103036631965339
KLHL36	0.0726989135197655	7.38689114258114	3.70920197483796	0.000219761905251387	0.00230665662063477	0.0987172584241396
ZFP37	-0.101764438014234	4.91618431772383	-3.70837016367767	0.000220474696857381	0.00231287017607374	0.0957263546305782
MICU2	-0.162548663541035	7.92474380085037	-3.7079575422797	0.000220829084479734	0.00231531917982722	0.094242953310105
LRIG3	-0.129196767834993	3.86062716120906	-3.70688216037425	0.000221755215023735	0.00232375675513377	0.0903776375012857
PTTG1	-0.0631406549468139	6.83762122831996	-3.70528425578968	0.00022313809479527	0.00233619165999154	0.0846361957278425
ZNF480	-0.110178774397243	5.94183024951209	-3.7052291544612	0.000223185925626771	0.00233619165999154	0.0844382536655122
NUDT9	-0.0630559675416711	5.37198796938722	-3.70469480854553	0.000223650266059361	0.00233977286541337	0.0825188560358532
PLEKHM2	0.0612712608868886	9.1392595077542	3.70332656781771	0.000224843395284949	0.00235097040018042	0.0776052919160586
LBH	-0.0767780655210686	6.8625308084107	-3.70195757735011	0.000226043165362557	0.00236222510964309	0.0726908001639055
TBK1	-0.122377103215451	7.7878026780937	-3.70158200627381	0.000226373362772152	0.00236438517745382	0.071342859069305
MAP3K6	0.0850901598072964	6.16741719348083	3.69998896092657	0.000227778995677318	0.00237776928693689	0.0656268263704769
ETV3	0.0799353330127497	6.35584661355973	3.69853287551985	0.000229070954377346	0.00238995281828572	0.060404313051599
TATDN1	-0.0695366797726615	4.83806318350087	-3.69732228705472	0.000230150328906474	0.00239990634363532	0.0560638393957715
REEP5	-0.155002861403503	8.99384370367477	-3.69695891971165	0.00023047524306072	0.00240194275644145	0.0547612825761679
OSGEPL1	-0.071347703216543	5.27454080179868	-3.69682338921245	0.00023059654146458	0.00240194275644145	0.0542754805181298
TRIM41	0.0683170621201148	6.51089766869617	3.69576711279687	0.000231543956301281	0.00241049975170638	0.0504899053629124
MSN	0.0832453738938757	11.8217859773301	3.69480338200647	0.000232411554150758	0.00241821695881318	0.0470369202542598
ZCCHC24	0.0806214648418679	6.23882687842782	3.69404324491121	0.000233098021411468	0.00242404216182648	0.044314015446532
RADX	-0.149455853283794	5.53312267401883	-3.69198506295358	0.000234966309469911	0.00244214440542967	0.0369440863503971
MAPKAPK5	-0.0898621784073743	6.23556147154286	-3.69133445424173	0.000235559812513165	0.00244698459607408	0.0346152196861675
SETD1B	0.0715835846919157	6.5988110178088	3.69082959926241	0.000236021325508261	0.00245044917399981	0.0328083561771795
BET1	-0.0789347480842562	5.25229683779211	-3.69049603121687	0.000236326722677565	0.00245229003016909	0.0316146561278945
OPTN	-0.141384462917351	7.69843949937923	-3.69025206474834	0.00023655032049622	0.00245328054490798	0.0307416688978694
YEATS2	0.0787343978073789	7.01086282675882	3.68930465365859	0.000237420519176547	0.00246097230083108	0.0273520717157494
DAAM2	0.123243712221063	5.40360078717794	3.68873460536962	0.000237945558135285	0.00246507992992426	0.0253129906845286
MVB12A	0.0721248601866682	7.7179031673533	3.68794642893207	0.00023867329993484	0.00247128195092077	0.0224941626064217
MOB4	-0.0850861531384357	4.62550894474537	-3.68754938500205	0.000239040691605192	0.00247350687693659	0.0210743994895379
TGFBRAP1	0.101607132796334	6.34681355523741	3.68742918487592	0.000239152019628281	0.00247350687693659	0.0206446131036699
ZNF513	0.0678331300133763	6.24385047933137	3.68729562738376	0.000239275776238525	0.00247350687693659	0.0201670822188653
PBRM1	-0.0695771417360023	5.02437685361555	-3.68507214603252	0.000241344952400533	0.00249355052007998	0.0122195592267662
STARD10	0.101353725540225	7.571774176576	3.68355015949654	0.00024277099662713	0.00250693135405954	0.00678211715539057
NPC2	0.0728996602270211	12.3678770460316	3.68320067204345	0.000243099569072146	0.00250897102419743	0.00553384806698176
ZNF407-AS1	-0.136343429082563	6.58097202062668	-3.68306140117436	0.000243230621693758	0.00250897104112446	0.00503644448312546
RECQL	-0.0736980529683899	6.27294751537992	-3.68289601685042	0.000243386333054341	0.00250922528073525	0.00444580087175428
CANT1	0.076194609382398	8.29709681000184	3.68034925857863	0.000245795994060198	0.00253270414762243	-0.00464628359465635
GRAMD1A	0.0954923936815462	9.12152683623572	3.67995426737428	0.000246171723699543	0.00253521121582988	-0.00605587909037286
PLCL2	-0.0536251758200219	9.30743040888399	-3.67928648546897	0.000246808169036929	0.00254039913774839	-0.00843864169780151
EEF1AKMT1	-0.0906112394414578	5.95356552907452	-3.67889256197424	0.000247184331702712	0.00254290383151447	-0.00984403252973198
DBNL	0.0661098699390283	10.0783448160651	3.67787443274129	0.000248159053022684	0.00255156018803398	-0.0134757088326856
GNA12	-0.121516516785497	6.30676223750274	-3.67721316240621	0.000248794063053231	0.00255608043490203	-0.0158339428513745
FOXJ2	0.0835933220801035	9.28148767378559	3.67713865686553	0.000248865705440448	0.00255608043490203	-0.0160996200012509
NPHP4	0.0726272146920142	5.26174345422375	3.67694384008559	0.000249053127257716	0.00255663384522734	-0.0167942867890662
OSBPL7	0.0716953377776841	6.29105862484909	3.676524854823	0.000249456657766472	0.00255940391904561	-0.0182881598335074
MLKL	0.0705685792818809	8.03204640311935	3.67560387184641	0.000250345829068658	0.00256715098956586	-0.0215713015021617
GTF3C2	0.0673392469071716	7.85906218316014	3.6747289138166	0.000251193322156308	0.00257446260850242	-0.0246896318342458
SUCLA2	-0.115311716913252	5.93929770834659	-3.67358451920418	0.000252305862152072	0.002584481396951	-0.0287671388793633
SERBP1	-0.0878438961380992	7.86107947738761	-3.67267938798899	0.000253189074967146	0.00259214162580001	-0.031991270094843
MYADM	0.116860342829336	8.0903809015389	3.67220981585493	0.000253648419342485	0.00259545643415921	-0.0336636097311569
PIGA	-0.0670209120372283	5.31622235589481	-3.67120994572955	0.000254629120360897	0.00260409963104133	-0.0372238663145348
DUSP8	0.0559813120216281	5.18304407497534	3.67014227692179	0.000255680251370126	0.00261345350372721	-0.0410244945632545
TSHZ3	0.099708418628861	6.90113871816465	3.6692679741889	0.000256544045092471	0.00262088353430916	-0.044135988732565
ZFYVE21	-0.052494390762976	7.66550183918294	-3.66866031962213	0.000257146009297383	0.00262481237369648	-0.0462981031578389
DEDD2	0.0673959721758912	10.7306528073618	3.66860303962481	0.000257202821261666	0.00262481237369648	-0.0465018949282188
HSPA4	-0.106890010623889	6.0434683705305	-3.66812929459093	0.000257673147462859	0.00262821119242218	-0.0481872746703811
TUBGCP2	0.0807005758565067	7.973222430833	3.66769243235065	0.000258107572758612	0.00263124040493271	-0.0497412538946884
CD200	-0.066206100603992	5.1386519548159	-3.66689145841016	0.000258905865863477	0.00263797381690062	-0.0525899613094802
SLC27A1	0.0928529275276624	7.00688560506471	3.66668912733493	0.000259107886259549	0.00263862791619099	-0.0533094671059828
CASTOR3	0.0694336774785169	6.39803976848336	3.66585366063581	0.000259943638776646	0.00264573150684683	-0.0562800460987765
NACA4P	-0.20224957535832	6.15453727572429	-3.66550601437874	0.000260292149260153	0.0026477443129717	-0.0575159405907462
UBE2T	-0.078533807309662	5.25028289539722	-3.66538058670788	0.000260417996412939	0.0026477443129717	-0.057961812337874
ABHD10	-0.111207404206981	6.42944990173535	-3.66435682641869	0.000261447319110452	0.00265679879212824	-0.0616005327815943
PPIL3	-0.0635758222732772	6.10855386988484	-3.66360370302063	0.000262206972132158	0.00266310476470566	-0.0642767058405322
TNS3	0.0977873455577951	7.10220035090664	3.6602524189789	0.00026561251203425	0.00269626274808893	-0.0761787828653748
RPS21	-0.139137072167925	7.05427978230597	-3.65936380911182	0.000266522449195025	0.00270406586636924	-0.079332902490715
SP2	0.0919381470274034	7.89723598953158	3.65865355434279	0.000267251854306612	0.00271003005863352	-0.0818534155497606
GZMA	-0.185434815083324	9.85207157921347	-3.65846721953366	0.000267443523300496	0.00271053798495923	-0.0825145915091978
UPF2	-0.0551760650428603	7.31904547884173	-3.65756863575678	0.000268369643942941	0.00271848509697757	-0.0857025967542224
GGCT	-0.0674182755246857	5.98746335468302	-3.65404694863712	0.000272028354428131	0.00275408928901458	-0.0981895371600761
FAM163A	-0.0899625361478202	4.1028232697452	-3.65355640552743	0.000272541683500174	0.00275782797600995	-0.0999279410456646
CBS	0.163788608567433	6.20511759723932	3.65083854019697	0.000275402309853085	0.00278430580433919	-0.109555495995039
AATK	0.0538632889299979	5.2692496239155	3.65079419844323	0.000275449213550192	0.00278430580433919	-0.109712511025205
ZUP1	-0.10479977967372	5.9030158903067	-3.64869581816793	0.000277677425097591	0.00280534791741076	-0.117140797077464
ZNF101	-0.106235687755051	5.95263796096309	-3.64817632651918	0.000278231665512344	0.00280946478704316	-0.118979161145724
DCP1A	0.0693821551898326	7.54200229333072	3.64424655205233	0.000282458060971961	0.0028503079342028	-0.132877503582757
VPS13B	0.0552948213449316	5.1097005241644	3.64413927742913	0.00028257427313225	0.0028503079342028	-0.133256695028105
AP2A2	0.0732714493413091	6.28507402183511	3.6428008433519	0.000284027995672617	0.00286346286316601	-0.137986843156629
CCDC69	0.0809093309523892	7.08205596615855	3.6411694197064	0.000285809435821958	0.00287990613095336	-0.143750158104001
S100PBP	-0.0357043900256206	6.40701597859339	-3.64049277858118	0.000286551368654771	0.00288586320510025	-0.146139785270253
FAM136A	-0.0595099299913517	5.2980795137995	-3.63954921729143	0.000287588995434307	0.00289479038779696	-0.149471347197717
BEX5	-0.085501297205842	5.36730378257192	-3.63911105086904	0.000288072041319297	0.00289812886550601	-0.151018156241094
TMCO6	0.0759822799790255	5.99382858253247	3.63852765265995	0.000288716376111504	0.00290308562009178	-0.153077379430265
MAPK3	0.0856475692643173	9.34663616475535	3.63807763573339	0.000289214321383268	0.00290583762939719	-0.154665586778202
ARID4B	-0.0698463754599343	6.84101055236189	-3.63800602903676	0.000289293628708856	0.00290583762939719	-0.1549182847253
ZNF324	0.086480163469937	8.00081507520357	3.63781991520552	0.000289499852787233	0.00290638420640355	-0.155575052392014
TMEM243	-0.116761441270095	8.11075569649271	-3.63750469040291	0.000289849453409076	0.00290836886033374	-0.156687358681567
TSEN15	-0.114965945387995	5.85286178913037	-3.63711197734307	0.000290285546661658	0.00291121885324119	-0.158072959897777
S100A11	0.125311255028384	9.37228296633622	3.63680661759126	0.000290625062668109	0.00291309781402143	-0.159150253732462
CFAP298	-0.0608057890462383	5.68995950029802	-3.63641058129561	0.000291065952876822	0.00291599040702604	-0.160547318826318
KMT2A	0.102484982322499	6.98329081896402	3.63597698974175	0.00029154937131665	0.00291930581268685	-0.162076694880759
NDST2	0.0674847551291826	6.147847329376	3.63497314260137	0.000292671469548588	0.00292900955802808	-0.16561681148401
TRMT10C	-0.147496923630611	5.36970277108152	-3.63423054874951	0.000293504145239879	0.0029358081821408	-0.168234993691349
ACSS2	0.0545898112226375	6.36604011211198	3.63212455777289	0.000295877713127277	0.00295800460460664	-0.175657310272302
BORA	-0.105023814988102	5.83473409833119	-3.63172460224324	0.000296330514787024	0.00296098523256658	-0.177066433523695
B3GLCT	-0.103206020242786	5.16023450829092	-3.63040197892072	0.000297832529865313	0.00297444120201952	-0.181725224999662
IFNGR2	0.0812191171525924	11.6751184658176	3.62979706753599	0.000298521864800673	0.00297977116872205	-0.183855407070129
STK35	0.0773979788480421	6.29374757761309	3.62958637715825	0.000298762311071821	0.00298061722015113	-0.18459726751172
MTX3	-0.103310842154857	6.5048632608256	-3.62907368783455	0.000299348166829601	0.00298490659060037	-0.186402319404894
CLEC4E	0.104499497729337	6.70944083684481	3.62812091502485	0.000300439774016438	0.00299423189669167	-0.18975613734489
NOTCH1	0.0986715667794247	9.52153306227048	3.62491916115601	0.000304135492932279	0.00302948699905748	-0.201020229112152
ALG5	-0.13285927895101	6.80203283671364	-3.62472962827363	0.000304355598095128	0.00303010292539325	-0.201686721578433
SRF	0.10271419552355	9.11809621089826	3.62433338882552	0.0003048162350102	0.00303311165242738	-0.203079988265118
KCNIP1	0.0674382600617065	4.31172574062657	3.62263582177134	0.000306797104418903	0.00304988303886159	-0.209047337373595
CYTH1	0.0504714526228387	10.2761725453012	3.62261600057174	0.000306820304666881	0.00304988303886159	-0.209116997509902
UBAP2L	0.0844752550670016	8.2555001177929	3.62171400229805	0.000307877815183421	0.00305880683533295	-0.212286611237468
PNPLA6	0.0734251631452754	9.29322644885787	3.62053006962445	0.000309271056241521	0.00307105517206634	-0.216445774606711
TNFSF10	-0.134580765902045	9.97680342823802	-3.62016294069197	0.000309704289724927	0.00307252118771083	-0.217735232298692
ANGEL2	-0.117122793018243	8.44031238218674	-3.62013298413436	0.000309739665305923	0.00307252118771083	-0.217840442347694
NSUN3	-0.0983191794349603	6.074735576345	-3.61937611022472	0.000310634713017095	0.00307980402936938	-0.220498368668984
AGER	0.0634923984596094	5.44057592032875	3.61882682009459	0.000311285798906723	0.00308333179479171	-0.222426981132614
MBOAT7	0.10838462080139	10.3949348263552	3.61880420454816	0.000311312633028591	0.00308333179479171	-0.222506380469824
HSDL1	-0.117072010328519	5.0741031003851	-3.6184555650434	0.000311726580326483	0.00308583525354215	-0.223730333399757
SLC25A26	-0.0702808037992879	5.38721827273921	-3.61518997342367	0.000315629025410937	0.00312285152015111	-0.235189128548005
RBMX2	-0.10486064659383	6.60442370514003	-3.61470810585905	0.000316208729741081	0.00312697114199018	-0.236879125201613
SLC35B3	-0.161038476622686	6.16227209967948	-3.61454916081474	0.000316400165295565	0.00312724892337821	-0.237436526136673
MARCHF3	-0.0541325863948847	5.25951540342922	-3.61358068916874	0.000317568955765561	0.00313718145414431	-0.240832323103942
KLHL42	-0.108377840334288	6.8542844384513	-3.61308693628064	0.000318166393347347	0.00314146240362814	-0.242563250989266
MAPK1	0.0613633811034502	7.94062463961719	3.61293459873008	0.000318350933334959	0.00314166423644216	-0.243097247621594
F8A1	0.107031286909205	8.24575353387639	3.61251708608099	0.000318857217970395	0.00314503938075385	-0.244560663848725
C8orf58	0.0656319649032042	5.44786126568388	3.61208117761946	0.000319386615169137	0.00314863890186052	-0.246088383343766
SLC39A1	0.0577821115149355	8.50229856974249	3.611752968574	0.000319785758463795	0.00315095128450301	-0.247238532531537
CITED4	0.10439676006941	6.55227370780179	3.61097642618627	0.000320731994140042	0.00315864919126086	-0.24995937987672
HLA-J	0.106257434806169	5.93887672131424	3.60992287574379	0.000322019967635484	0.00316970297191843	-0.253649897387417
DIP2B	0.073488311820002	8.18221350285032	3.60959811555756	0.000322417966080406	0.00317198970226587	-0.254787299574294
MRPL20	-0.0792628296970062	7.71940681902848	-3.6072983284329	0.000325249612028003	0.00319820432577099	-0.262838956841574
PARP10	0.0793395480671979	7.58495926009905	3.60462929615342	0.000328565118166064	0.00322914742673988	-0.272177098193659
RCN3	0.0994637605224149	6.38754699562484	3.60319586388489	0.000330358794966515	0.00324510986641043	-0.277189470865689
LINC00482	0.0851552066795422	4.75301063138176	3.60288154052934	0.000330753337751612	0.0032473193083357	-0.278288325770546
PLAUR	0.105881631534331	8.22754161939765	3.60233112307694	0.000331445292892063	0.0032524449679234	-0.280212326276056
BTBD3	-0.0591236965733941	5.03411142846759	-3.60101691900182	0.00033310293021181	0.00326703667976696	-0.284805008768302
UNC93B1	0.0621664284392196	6.88374435405435	3.60072157745974	0.000333476519303724	0.00326902609424977	-0.285836899509898
HEXD	0.115672370952066	6.66011175756492	3.60052408770047	0.000333726550875819	0.00326980287436927	-0.286526860979341
PPP4R3A	-0.0596451950304919	6.6473174290593	-3.59808362960966	0.000336830823333773	0.00329852998093355	-0.295049945173286
VIPR1	0.102837854630534	7.73134782783351	3.59754930339242	0.000337514089544086	0.00330353131100282	-0.296915281869029
ZNF285	-0.0553236437502687	4.68771963788766	-3.59720826318348	0.000337950871323643	0.00330611621435419	-0.298105714769491
BEX3	-0.0695812650638601	6.71934704720468	-3.59707265851841	0.000338124691954296	0.00330612728675434	-0.298579025082292
IPO13	0.0646567573190975	6.51698541382039	3.59687851887096	0.000338373689663586	0.00330687304165868	-0.299256613857448
IL10RB	0.111844837793059	10.0332304828889	3.59671556069661	0.000338582827579379	0.00330722869082001	-0.299825345167953
LAMC2	-0.0711373073811465	4.17901418620984	-3.59470405680874	0.000341174354524247	0.00332966418495228	-0.306843518595911
TP53TG1	-0.0576736301855885	5.30882867349712	-3.59466293010674	0.000341227533605452	0.00332966418495228	-0.30698697054653
BRCC3	-0.0828852340109574	5.01815780287973	-3.59419318227686	0.000341835494550162	0.00333306775291093	-0.308625360676899
CDC16	-0.0805169855539862	8.71426236729719	-3.59412445618871	0.000341924526859079	0.00333306775291093	-0.308865046588432
GPR84	0.0905696233969033	5.61594048904378	3.59351854945544	0.000342710399119294	0.00333902829065592	-0.310977985761412
EIF2AK2	0.175741917310848	8.81687152687386	3.59141275894946	0.000345454829646208	0.00336241579464079	-0.318318676013031
NDE1	0.0914500947185246	10.3892769192924	3.59140720273636	0.000345462098096549	0.00336241579464079	-0.31833803918111
C1orf52	-0.116416341560475	7.19865746956743	-3.59005938544539	0.000347229506302894	0.00337790086289071	-0.323034264226908
ANXA11	0.0879670806524739	8.15995647676331	3.58953052795096	0.000347925314438819	0.00338295081002092	-0.324876503667761
MPDU1	0.0726284881205155	6.77423205742266	3.58888261029008	0.000348779548317458	0.0033895352550953	-0.327133121150781
ABCC10	0.0826695316533002	5.79144839513504	3.58835117672725	0.00034948167239505	0.00339463552410108	-0.328983742906044
ADAMTSL4	0.0626606933090494	4.97515377225607	3.58731076166833	0.000350860092416458	0.00340629638403301	-0.332606028901113
FLII	0.0945749567499696	8.05625669959681	3.58668750890963	0.000351688262024383	0.00341260607017578	-0.334775442252417
ZNF428	-0.062206204590435	9.80716277099682	-3.58624179902561	0.000352281637750642	0.0034164774971169	-0.336326640759113
ARMCX6	-0.0511719349147208	6.11357798942847	-3.58605510600777	0.000352530461640148	0.0034164774971169	-0.336976330369045
LUZP1	0.0809436679011144	6.8241710494405	3.58597160522959	0.000352641804499214	0.0034164774971169	-0.337266901487285
AMT	0.0943856453507674	6.70606948266066	3.58585222665924	0.000352801045275535	0.0034164774971169	-0.337682310905235
SIPA1L2	0.165835598603873	7.0890610347201	3.58502144131477	0.000353911108558229	0.00342549452646476	-0.340572876225293
IFT57	-0.105613163274961	5.3868445609843	-3.583351902746	0.000356151782073618	0.00344544005447166	-0.346379758321342
ARC	-0.11108751614677	4.32435895123084	-3.58240608771581	0.000357427041298079	0.00345603065942006	-0.349668263381017
MIB2	0.0706507274058152	7.17451784648326	3.58113361500983	0.000359149487326609	0.00347093232451688	-0.354091191707248
NTNG2	0.102245193469361	5.48589382175483	3.58080351502605	0.000359597585915218	0.00347350947646157	-0.35523832095295
IMMP2L	-0.0903007702280654	5.24945810204615	-3.57874196615703	0.000362407930384984	0.00349889048271332	-0.362400073256775
DNAH1	0.0801193667539088	7.4925221901836	3.57785859032341	0.000363618450008981	0.0035088080773296	-0.365467662883026
NT5C2	0.103728387881079	9.77714214596432	3.57755623359335	0.000364033648694692	0.00351104493917374	-0.366517450244686
SLC25A21	0.119975455883532	4.11794468266191	3.57476996119159	0.000367880732149309	0.00354636284843833	-0.376187367470632
MARS1	0.0545361147259547	7.9961880461838	3.57440739030749	0.00036838413382147	0.0035494284056427	-0.37744515113525
CRACR2B	0.0967809440192555	5.64889870516962	3.57299241181748	0.000370354899305986	0.00356662200564039	-0.382352622060505
NRM	0.0773583993830558	6.27320562678569	3.57277397748329	0.000370660010249997	0.00356776565924394	-0.383110034047265
PHF1	0.0611872650965362	6.52829514433183	3.57231163453187	0.000371306591284686	0.00357219331163081	-0.38471304036003
FAM216A	-0.0834331973843856	5.86878734187967	-3.57155277679763	0.000372370134321301	0.00358062592746424	-0.387343666262535
MAPK6	-0.133083425190269	6.02127368640299	-3.5712963144728	0.000372730211981546	0.00358228911063589	-0.388232585307464
OXER1	0.108299381915423	6.1814038220216	3.5701072562278	0.000374403934579008	0.0035963997724315	-0.392353144874313
CHRNA10	0.0771679057306045	5.76640365026426	3.56998664484855	0.00037457410009028	0.0035963997724315	-0.3927710366364
RYK	-0.0841948768984233	6.3478853131971	-3.56832585615904	0.00037692461202621	0.00361715373295328	-0.398523904625486
CBL	0.119524702770736	7.92895680003937	3.56666045171401	0.000379295517411626	0.00363808250543365	-0.404290144370751
ACO1	0.0614371358609178	7.12551939263739	3.56511973777421	0.000381501336200499	0.00365740765225767	-0.40962232626163
LSMEM1	0.119279958561264	6.25851206005353	3.56334427514285	0.000384058131770104	0.00368007654291223	-0.415764156798925
[truncated: 17,147 more rows]
