# Supplementary material for: Sensogenomics of music and Alzheimer’s disease: An interdisciplinary view from neuroscience, transcriptomics, and epigenomics
Source: Front Aging Neurosci. 2023 Feb 3;15:1063536. doi: 10.3389/fnagi.2023.1063536 (PMC9935844; doi:10.3389/fnagi.2023.1063536)
Supplement: Supplementary file 1 [file Data_Sheet_1.zip › Table 6.XLSX]

## Sheet: Table S6_Alzheimer
Table S6. Consensus modules detected in the co-expression analysis. Module membership values (MM) and p-values of individual genes inferred from the alzheimer dataset are showed.
Gene	Included in Music-related gene list	moduleColor	MM.salmon	p.MM.salmon	MM.lightgreen	p.MM.lightgreen	MM.blue	p.MM.blue	MM.green	p.MM.green	MM.black	p.MM.black	MM.red	p.MM.red	MM.magenta	p.MM.magenta	MM.pink	p.MM.pink	MM.purple	p.MM.purple	MM.greenyellow	p.MM.greenyellow	MM.midnightblue	p.MM.midnightblue	MM.cyan	p.MM.cyan	MM.lightcyan	p.MM.lightcyan	MM.tan	p.MM.tan	MM.yellow	p.MM.yellow	MM.lightyellow	p.MM.lightyellow	MM.royalblue	p.MM.royalblue	MM.darkred	p.MM.darkred	MM.brown	p.MM.brown	MM.turquoise	p.MM.turquoise
DDX41	NO	pink	0.253222111666174	3.85297837480065e-290	0.455764707242691	0	0.687378129369519	0	0.744466662093518	0	0.246044631999653	1.56007408087565e-273	0.621723671602877	0	0.40530852212925	0	0.822882739277772	0	0.689756487184248	0	-0.245744745775617	7.50399795126341e-273	-0.402479137428054	0	-0.395669974079011	0	-0.630450150684783	0	0.0828297694236638	8.63041965379047e-32	0.352844709677313	0	-0.166808635778922	9.79059117370007e-125	-0.190388829854157	1.40809396877716e-162	-0.619823583784723	0	-0.541635058466111	0	-0.536918264748768	0
PIP5K1C	NO	purple	0.324198938046296	0	0.571490358985021	0	0.761397993218002	0	0.675870988977978	0	0.0293223440890066	3.36368443843507e-05	0.529936945064644	0	0.473459792185124	0	0.791744283966997	0	0.836747427327454	0	-0.532743383688203	0	-0.624740235387329	0	-0.280946198133064	0	-0.649205445705847	0	0.211505626053804	4.96390618027982e-201	0.489960296949051	0	0.012941824274463	0.0672249968010696	-0.0513458475000492	3.71505825807107e-13	-0.437606124804997	0	-0.387193369279083	0	-0.665670878477995	0
STK11IP	NO	pink	0.330949745459708	0	0.475282621729162	0	0.705740938480062	0	0.722487042260943	0	0.0711354399236366	7.35055422976356e-24	0.526710081241659	0	0.483521618103654	0	0.78692654875939	0	0.677466802855061	0	-0.351738132528979	0	-0.455840212781471	0	-0.434321074562962	0	-0.629737452278099	0	0.043788374421001	5.82699626033153e-10	0.33946755105843	0	-0.167748155385279	3.83888522589668e-126	-0.25456616664586	2.60435950433119e-293	-0.619341678909318	0	-0.591948849057698	0	-0.600087032732076	0
INTS1	NO	pink	0.163569627495878	5.97502033560525e-120	0.615887473220844	0	0.668922846121668	0	0.794925583154379	0	0.218223190099426	3.47028436929487e-214	0.660675015081813	0	0.341725596864268	0	0.783184464459621	0	0.67041068546337	0	-0.331608993900731	0	-0.511728618329028	0	-0.354329394333807	0	-0.632280040922045	0	0.130028075910313	3.90822726692421e-76	0.372708415423659	0	0.052146501145915	1.59478081111656e-13	-0.0570656528644568	6.68287926089359e-16	-0.486295618133032	0	-0.394095493701003	0	-0.54360608968439	0
HAUS7	NO	pink	0.189379496466065	7.54483174464756e-161	0.351362041631327	0	0.493741681836148	0	0.763929377890421	0	0.402881077757515	0	0.697952869118866	0	0.337769020861685	0	0.782848246869969	0	0.464933260000391	0	-0.0872005481977585	4.60732722331235e-35	-0.251849245085358	6.37063090140505e-287	-0.524837252127536	0	-0.621335980569672	0	-0.114095261891534	6.23169472020101e-59	0.0907531337574621	7.5722437999403e-38	-0.151015196624196	2.49043783032122e-102	-0.190122322664077	4.03760419788872e-162	-0.573504849751448	0	-0.387441897299785	0	-0.361448825630652	0
NAGPA	NO	pink	0.245564542796129	1.92640356299671e-272	0.341117396923342	0	0.544752491997228	0	0.713857775307165	0	0.314943184469436	0	0.657953091282155	0	0.38660997839434	0	0.78113397815304	0	0.545184629506349	0	-0.174353793160545	2.87667363661695e-136	-0.3153143533704	0	-0.556254370237225	0	-0.648886290497512	0	-0.152791293536574	9.83599636315956e-105	0.108930398462706	7.57631045202209e-54	-0.267040313938415	9.88131291682493e-324	-0.283247212006866	0	-0.633651338046807	0	-0.462458240911548	0	-0.419664244474965	0
ATP5F1D	NO	pink	0.28093871256481	0	0.328934441349004	0	0.551126431662486	0	0.67883936545926	0	0.289036427322686	0	0.635599086406807	0	0.462168377925928	0	0.781083268016054	0	0.53211753562061	0	-0.206145851572109	7.4223177834701e-191	-0.324828408714177	0	-0.589784061465162	0	-0.701876839308483	0	-0.169461420115086	9.94794486881412e-129	0.113805330075396	1.22010492880451e-58	-0.202093419266784	2.37258642206321e-183	-0.181811738026724	3.37701841906862e-148	-0.68712513316147	0	-0.510939017523915	0	-0.481866806291926	0
PUF60	NO	green	0.267439616130562	0	0.330977639684174	0	0.579053491097854	0	0.876408280959734	0	0.410426184898812	0	0.736813408861936	0	0.367411958683684	0	0.777143036239936	0	0.441078676800684	0	-0.105435467530426	1.52945709849625e-50	-0.329652074172191	0	-0.524983162826011	0	-0.634189793877171	0	-0.162912980749387	5.42604067258195e-119	0.119647674566864	1.14931848291222e-64	-0.274430805113484	0	-0.340886180782814	0	-0.64095560597169	0	-0.485040245118882	0	-0.417881213373716	0
NPLOC4	NO	pink	0.548177780377863	0	0.462455249807012	0	0.758004664576147	0	0.691272568361663	0	-0.0259584482995148	0.00024124780059575	0.442023492350388	0	0.677651213190797	0	0.775476184623972	0	0.686845905954191	0	-0.449647846987495	0	-0.447391025122078	0	-0.465546620168832	0	-0.721149792901534	0	0.0156939002090405	0.0264598559979012	0.347185919088521	0	-0.126307409291682	6.53294093083383e-72	-0.171510100079143	7.38676228240229e-132	-0.698827525249235	0	-0.657612862220446	0	-0.702214329136044	0
INPPL1	NO	blue	0.513572868245193	0	0.536643715018794	0	0.828835934930844	0	0.734226541659466	0	-0.0981779146822796	5.00342316677493e-44	0.406701878796262	0	0.637251115258737	0	0.761893156148087	0	0.738507631956668	0	-0.534940133606827	0	-0.629430347636587	0	-0.300431912149975	0	-0.623681699167793	0	0.151060140032232	2.16679857887345e-102	0.469149326685063	0	-0.0893239073104435	1.02979446429266e-36	-0.200793949087927	5.59160717801951e-181	-0.546162628542264	0	-0.585898280143928	0	-0.733915107241024	0
GPI	NO	red	0.506987130605174	0	0.322104106405018	0	0.63617055505554	0	0.737915909434198	0	0.14840548990942	7.49343742846755e-99	0.585336810411096	0	0.570162163805234	0	0.759482766665312	0	0.552998321436893	0	-0.343385187569348	0	-0.406255978084703	0	-0.574335229336487	0	-0.729580812882019	0	-0.222748563164314	2.65046130366545e-223	0.125919176947661	1.77222057349499e-71	-0.326359708560712	0	-0.354249578571918	0	-0.656902577061044	0	-0.50581776909713	0	-0.5656458810473	0
PFKL	NO	green	0.252540024971442	1.53915136014944e-288	0.364056357952006	0	0.62005076292003	0	0.725166417670568	0	0.235569619484952	2.9359998422224e-250	0.616832765201855	0	0.407261300811447	0	0.758952199923321	0	0.602417851276071	0	-0.267048293876018	9.88131291682493e-324	-0.408588162520272	0	-0.458398215635967	0	-0.63076500150059	0	-0.0587329381271246	9.36743848251753e-17	0.22302502689796	7.23875079734817e-224	-0.197298784474022	1.11245090168764e-174	-0.222290090712909	2.27175968661146e-222	-0.553075340654058	0	-0.418720888944099	0	-0.486862037299478	0
DDX56	NO	red	0.232877924519985	1.84433011281869e-244	0.423476611478262	0	0.469454904850003	0	0.793920383286039	0	0.475788629287076	0	0.826563704931357	0	0.333473339014188	0	0.756642886506744	0	0.424469237217938	0	-0.119587757817099	1.32985199394408e-64	-0.321698441294642	0	-0.660334868046618	0	-0.741959660282607	0	-0.272997988638517	0	0.00329070892707718	0.641690101323749	-0.167414787034358	1.21411954096189e-125	-0.162780488514436	8.45897105120968e-119	-0.706007739396882	0	-0.430507145959752	0	-0.407955164665562	0
INTS11	NO	pink	0.0539832831628689	2.18420399482739e-14	0.420246441359529	0	0.534356067124389	0	0.681802593420261	0	0.350515552620544	0	0.661294811601277	0	0.245031937672004	3.11133703447453e-271	0.753876226949536	0	0.579671360455194	0	-0.11976408259807	8.65454612649841e-65	-0.294552371442049	0	-0.416404596682964	0	-0.570346424792222	0	0.0342621528565053	1.25722597179167e-06	0.249193773239027	9.39975185097226e-281	-0.0782301312847347	1.57883235658161e-28	-0.0678719398885633	7.34116567532661e-22	-0.567633112802204	0	-0.440276968243825	0	-0.399552387052882	0
TRIM26	NO	blue	0.412260520018192	0	0.481845122960923	0	0.749841598852801	0	0.70829898689518	0	-0.0019676077108633	0.780829918525753	0.534022106538065	0	0.526440777257482	0	0.750725861325384	0	0.712397640006639	0	-0.538459638168344	0	-0.630812671626344	0	-0.41425508245806	0	-0.70209775978969	0	-0.0132792400701398	0.0603966796413743	0.352456388838508	0	-0.084607454482966	4.22013837393298e-33	-0.123519279924536	7.89424753829112e-69	-0.554433259395796	0	-0.48859741094927	0	-0.69849969244066	0
EML3	NO	green	0.182672249821658	1.31151491559492e-149	0.524122607620326	0	0.589303412316846	0	0.817001125706617	0	0.305554777204498	0	0.736030517455424	0	0.312578711630291	0	0.74485437322769	0	0.558063512956019	0	-0.302141014226239	0	-0.481602370330722	0	-0.48323007661093	0	-0.696837618392183	0	-0.0771592664204084	8.53448357803196e-28	0.196975592995962	4.19455509539596e-174	0.0200050710395802	0.0046667470695577	-0.062023909220328	1.64655199176854e-18	-0.536333646133588	0	-0.338268032142361	0	-0.503797310284625	0
UQCRC1	NO	pink	0.33786367157784	0	0.369627522496064	0	0.661578542396926	0	0.567078045465534	0	0.0783630521578559	1.2784099092763e-28	0.426015763566617	0	0.473377632151921	0	0.744471884500392	0	0.685439468086604	0	-0.308686193273508	0	-0.411237085625086	0	-0.326860284235741	0	-0.550130321379258	0	0.100691388711715	3.13481032651315e-46	0.369434548274282	0	-0.285415861864454	0	-0.245678464181077	1.06153941128328e-272	-0.572374762479194	0	-0.575664974167739	0	-0.553228258793704	0
ZNF282	NO	pink	0.313804962013116	0	0.492110190758737	0	0.723020213593813	0	0.638911147906495	0	0.0280372561993036	7.32424585428739e-05	0.467105986612826	0	0.485065280271453	0	0.743886035452096	0	0.736964792457669	0	-0.416287206713472	0	-0.530713900699802	0	-0.273153094040907	0	-0.566706653959883	0	0.202173945531436	1.68914956635065e-183	0.463960543453636	0	-0.108693594237201	1.27894930632666e-53	-0.145976350322862	1.13693227820038e-95	-0.50320905587054	0	-0.518511262142161	0	-0.615091632521179	0
IKBKE	NO	red	0.32205413188508	0	0.314138984668941	0	0.542752767469823	0	0.704978213152156	0	0.247128329107602	5.25111553755888e-276	0.643252238726591	0	0.424075632524676	0	0.743359249139496	0	0.502558485344263	0	-0.239672345164475	3.06914578927224e-259	-0.313331105272335	0	-0.643817838590209	0	-0.727317601014446	0	-0.258538741762455	8.59448767579207e-303	0.0610706379989859	5.42760602822504e-18	-0.217435531577371	1.27707505433018e-212	-0.238519324711348	1.06773534565451e-256	-0.682848222846957	0	-0.470494112917271	0	-0.484208953398112	0
MED24	NO	pink	0.15501751750611	8.6857081470367e-108	0.301407618941721	0	0.420495933144275	0	0.717894155100717	0	0.534575369965008	0	0.791522019156342	0	0.25575816202007	3.87510820669983e-296	0.742996325061466	0	0.441969969189918	0	-0.0256978505777798	0.000278512663872591	-0.26251999123978	1.8351528111895e-312	-0.462268984335778	0	-0.527455698315092	0	-0.110617985615208	1.75533606686958e-55	0.0630922357626326	4.23296251394408e-19	-0.272283464438291	0	-0.296760060196361	0	-0.50648515765601	0	-0.313713707655603	0	-0.241482605361775	2.94573209401395e-263
GPR137	NO	blue	0.62292372177848	0	0.40878941371011	0	0.819118400865059	0	0.710070392671602	0	-0.167611902963036	6.14769107109499e-126	0.362841538698097	0	0.730732929959783	0	0.742971007585467	0	0.673505527687527	0	-0.560566865662453	0	-0.559863461815168	0	-0.43947393343935	0	-0.708459383435139	0	-0.0121801301785607	0.0849891754265541	0.369828090090389	0	-0.181462094115765	1.25813449987501e-147	-0.256372599846097	1.33340400938041e-297	-0.647472889075166	0	-0.642392148480525	0	-0.770692052713128	0
SLC35A4	NO	blue	0.539432358622865	0	0.362470878015666	0	0.6968650382873	0	0.704558456513974	0	-0.0174064554915498	0.013831281139791	0.482884899726875	0	0.60321589299197	0	0.742738746089905	0	0.599661412605022	0	-0.462894354987215	0	-0.485836821075775	0	-0.531697627436565	0	-0.727230491038445	0	-0.163837493482249	2.42281475564931e-120	0.213627133936694	3.88817774205923e-205	-0.238539434384335	9.64397633280404e-257	-0.325037130653154	0	-0.64693502676391	0	-0.552797876070992	0	-0.665622450747316	0
GTF3C5	NO	pink	0.149921686698573	7.26894622513096e-101	0.448842150634507	0	0.559182225939802	0	0.667006991975566	0	0.303273790341605	0	0.62172237466423	0	0.315870865803131	0	0.740750115027488	0	0.589721476928085	0	-0.173050952240642	3.08079279751786e-134	-0.370105239714925	0	-0.397625414955604	0	-0.576616524470366	0	0.0677538192324355	8.63757201213002e-22	0.289891166995216	0	-0.162285671256689	4.42626205119175e-118	-0.169874616781391	2.34309017203636e-129	-0.610937947680783	0	-0.523069400066704	0	-0.454942232917558	0
EIF3B	NO	pink	0.68866409710722	0	0.353308766383658	0	0.612219603806295	0	0.730496071820337	0	0.124271901502438	1.18102107501128e-69	0.54193662958158	0	0.719978982330834	0	0.735836900534994	0	0.477188577410461	0	-0.375930490827867	0	-0.397433200179662	0	-0.613098535522769	0	-0.7558662687706	0	-0.266171485031154	1.75887369919484e-321	0.0587422494388544	9.263766830373e-17	-0.254480096115277	4.16177886325568e-293	-0.296227523475475	0	-0.690639974510672	0	-0.530993408366236	0	-0.577772359093077	0
CSNK2B	NO	green	0.477844421360581	0	0.315379523285896	0	0.695722774039764	0	0.66598076325564	0	0.0745133763501161	4.99762014848638e-26	0.457229503855816	0	0.57242365304764	0	0.735025611448391	0	0.599732617064152	0	-0.345727639366482	0	-0.430938670114995	0	-0.444953625078152	0	-0.637125501792972	0	-0.0530849614137105	5.82366105660206e-14	0.288040476402611	0	-0.374623102511434	0	-0.357879974273921	0	-0.696129373856709	0	-0.673249649005284	0	-0.619420399904194	0
TESK1	NO	red	0.180759871923681	1.75134168286282e-146	0.409514560579376	0	0.505125748577353	0	0.717079531206653	0	0.345864381979228	0	0.70969921394033	0	0.28912801834774	0	0.733943204038064	0	0.486810420733315	0	-0.144709313365542	4.93543142161336e-94	-0.336042495747897	0	-0.533171828020542	0	-0.646427995884889	0	-0.141383467828648	8.34430650324003e-90	0.12850295371402	2.17920837821307e-74	-0.174005893585792	1.00573021188093e-135	-0.18356350115727	4.45789231214744e-151	-0.618452638982534	0	-0.435612112270907	0	-0.417268624626042	0
RASAL3	NO	green	0.400069839379858	0	0.483293599433658	0	0.61897390809138	0	0.844865656668825	0	0.197784791997601	1.50514417988113e-175	0.708816694957714	0	0.458328349358094	0	0.72999304949533	0	0.48050685800329	0	-0.371802094811755	0	-0.526398030557218	0	-0.581511180032316	0	-0.756822700752741	0	-0.230408667744134	3.30825148950196e-239	0.12582311242984	2.26751187193304e-71	-0.0721008900615353	1.80714672918398e-24	-0.172196042719238	6.48366400139872e-133	-0.643918992638219	0	-0.460198753248528	0	-0.586831664236325	0
FAM234A	NO	purple	0.492746207715396	0	0.477641050442454	0	0.691087792661595	0	0.548725469991355	0	-0.0451376677126972	1.70140443005889e-10	0.413941767848324	0	0.620548737539713	0	0.72968873597734	0	0.746493864606057	0	-0.534912887068771	0	-0.521242502656817	0	-0.382951703111523	0	-0.678807217017644	0	0.0664488278248721	5.11187505986508e-21	0.363642463011781	0	-0.0565778668640323	1.17509656784067e-15	-0.0589951321157914	6.84284027040386e-17	-0.540376851998383	0	-0.482146525716574	0	-0.671452621808232	0
SPOUT1	NO	red	0.178947146923049	1.49203420007372e-143	0.337520286892488	0	0.422638769714468	0	0.827627238949773	0	0.482326760969004	0	0.808245957345598	0	0.286763329106281	0	0.729386420341637	0	0.329070501691659	0	-0.0517131592383863	2.52442586221423e-13	-0.223501612262462	7.69458012617463e-225	-0.679596256159235	0	-0.704214028992044	0	-0.338920793478733	0	-0.0738838510613686	1.28909758184536e-25	-0.167288522041355	1.8766642195581e-125	-0.228078565725779	2.63203777845018e-234	-0.656373173660896	0	-0.362241142703578	0	-0.332294708464651	0
ZNF672	NO	green	0.289662955616916	0	0.414163392233815	0	0.683950496773615	0	0.758262236313511	0	0.180480379417234	4.98013336230428e-146	0.510944888704037	0	0.424891318539908	0	0.728362230780456	0	0.57846061214596	0	-0.236724351401077	9.0699451208596e-253	-0.430408272986485	0	-0.30572286273127	0	-0.511076363793815	0	0.128921770399897	7.25852520049498e-75	0.378161050949743	0	-0.242234028637049	6.18680228534611e-265	-0.326015922065711	0	-0.55283761389166	0	-0.559896701285499	0	-0.509748658758588	0
WDR46	NO	blue	0.202541239732574	3.57965985268518e-184	0.347916776929566	0	0.476284639781324	0	0.709897866719489	0	0.37317133270809	0	0.709050566969654	0	0.334600460423611	0	0.726488404062616	0	0.449776031555813	0	-0.12057414816277	1.1927504951923e-65	-0.239258471439301	2.51675992453891e-258	-0.644307803564845	0	-0.711596104662054	0	-0.24930050526085	5.32836836789769e-281	0.0265600048339828	0.000172316005963864	-0.118497203205427	1.86816345519011e-63	-0.0966155094428427	1.0974398772238e-42	-0.704143860404047	0	-0.47893634755686	0	-0.415870180859091	0
CDK9	NO	red	0.238132917153902	7.53530931236798e-256	0.469158700110665	0	0.500173970459109	0	0.734996666503421	0	0.379476026749703	0	0.692436785394476	0	0.361729048395401	0	0.725734726961803	0	0.466452156800202	0	-0.1178113948306	9.71860511521434e-63	-0.305762959942538	0	-0.47558273920247	0	-0.596293361386318	0	-0.0650112383582766	3.48387966912263e-20	0.13804292015784	1.16328495760398e-85	-0.119182969959193	3.55650220768626e-64	-0.159587407342698	3.34849012134691e-114	-0.590966663303077	0	-0.43908408539118	0	-0.387655258220833	0
SUPT5H	NO	purple	0.42868137456048	0	0.521915205734187	0	0.707257414361334	0	0.651316659810678	0	-0.00721778782035737	0.307409240499687	0.515791014367665	0	0.540345726024406	0	0.725314254959811	0	0.711303148359478	0	-0.550307215232534	0	-0.569035907272297	0	-0.462967701496005	0	-0.751449003452685	0	-0.0245724185126794	0.000510310182910964	0.323102463532769	0	0.0115978752424936	0.100984609483576	-0.00604703839313415	0.392488395992601	-0.602827111477538	0	-0.512299388229173	0	-0.711151576931953	0
ENO1	NO	green	0.210225580294365	1.41794081520061e-198	0.418297578954594	0	0.611732232942069	0	0.716641389908809	0	0.284485903901861	0	0.613433199879857	0	0.321630110354327	0	0.724703638283796	0	0.608925234567372	0	-0.238423135156524	1.7372459393994e-256	-0.472619113039071	0	-0.310289880426221	0	-0.526329063800115	0	0.0723824092140124	1.19614383146354e-24	0.303807317355331	0	-0.266722650396035	7.90505033345994e-323	-0.293145389847203	0	-0.467171035126139	0	-0.393818599392419	0	-0.445319606837684	0
DPP9	NO	pink	0.198531220603545	6.90081981123139e-177	0.58199257208874	0	0.605437797065983	0	0.643412598232044	0	0.0605379704005619	1.04867455059144e-17	0.556934577799263	0	0.373559258572078	0	0.723233027334206	0	0.657207057745188	0	-0.43105178691049	0	-0.475824018155158	0	-0.469228776531268	0	-0.724443111970936	0	-0.0124888594981505	0.0773781058264788	0.268534786535489	0	0.216563648063758	6.79615329577706e-211	0.136470121725392	9.58158159297171e-84	-0.530027520949757	0	-0.373152419878085	0	-0.607166545776751	0
RNF26	NO	pink	0.301830141741123	0	0.386898923926264	0	0.45050267408956	0	0.611191530871205	0	0.276642998127399	0	0.623278352980246	0	0.444037409686223	0	0.722234288225789	0	0.489621865314876	0	-0.244706434126359	1.6978072315378e-270	-0.28622105290132	0	-0.549831517412475	0	-0.689700694778905	0	-0.179638862873168	1.14623630619875e-144	0.0504399852666645	9.52443250559989e-13	-0.066283080394161	6.39137774763111e-21	-0.110041536787497	6.39370248371185e-55	-0.534744089033598	0	-0.298067138400314	0	-0.413195890638125	0
TRPV2	NO	pink	0.328701555556255	0	0.323235065098103	0	0.482471990756867	0	0.761931230907961	0	0.313458232844572	0	0.727784435923226	0	0.411744752020819	0	0.721865955297807	0	0.382932509682269	0	-0.188624180709252	1.4624651705878e-159	-0.311286257592391	0	-0.688747769429678	0	-0.741646952794737	0	-0.350367927444249	0	-0.0373604566039096	1.25739742688794e-07	-0.156464586585748	8.48992054380347e-110	-0.174386404636496	2.55785783823389e-136	-0.694765211690536	0	-0.447632756346666	0	-0.447677191800787	0
INTS5	NO	pink	0.114204620935511	4.83447590081352e-59	0.454332459886514	0	0.509248339566946	0	0.60253102708705	0	0.326585188980276	0	0.636404805971717	0	0.303430029017616	0	0.721730229651131	0	0.607607945164402	0	-0.214936585232366	1.07894248913603e-207	-0.338498502676057	0	-0.395286878432281	0	-0.577866045766774	0	0.0587029450932683	9.70921835112615e-17	0.250161945659314	5.40166169918944e-283	-0.0200939907231286	0.00448655831392246	-0.00980479053813224	0.165588553995528	-0.516201940739715	0	-0.392285526883663	0	-0.413654867062361	0
TRAPPC9	NO	purple	0.325523212705909	0	0.488580488283583	0	0.68729565061288	0	0.580911282863144	0	0.0492171658954494	3.30816136342988e-12	0.473666289844634	0	0.510250720204333	0	0.721566970147526	0	0.773343479495387	0	-0.462804122028301	0	-0.536588564699076	0	-0.233193769833844	3.88446030374367e-245	-0.550243139710028	0	0.247035610734108	8.556687550991e-276	0.459843426294795	0	-0.0310551844823351	1.1203330070732e-05	-0.0511162257678269	4.72363623458819e-13	-0.408237024882847	0	-0.403183309938295	0	-0.584114122258278	0
GSS	NO	pink	0.19848274639043	8.43338049040165e-177	0.290037682023011	0	0.403461547782739	0	0.613310701338026	0	0.404321462291324	0	0.659536611579882	0	0.312705668311832	0	0.719510628551038	0	0.447020228907512	0	-0.0627413241005941	6.62996666147583e-19	-0.197261161168337	1.29847507501402e-174	-0.518415263693002	0	-0.588595370679661	0	-0.14667866608856	1.38558431079154e-96	0.0430013222395397	1.17523087630369e-09	-0.279242213155965	0	-0.282343093921277	0	-0.589684434196337	0	-0.385069126755015	0	-0.311458980232222	0
NDUFS7	NO	green	0.358123948422434	0	0.261718203845501	1.67817913065957e-310	0.556256893269947	0	0.79205485038883	0	0.172273464325235	4.92356020916418e-133	0.560912028184104	0	0.484090014653232	0	0.718827593963779	0	0.37103327708644	0	-0.204094511981545	4.89330627342527e-187	-0.268391532266366	0	-0.692315202908273	0	-0.735476718072997	0	-0.368869417773552	0	-0.0264067272260402	0.000187864711732093	-0.178421002788329	1.0433997346581e-142	-0.250798550256481	1.79435412418933e-284	-0.717077675878044	0	-0.508367589490823	0	-0.495644193161929	0
RAD9A	NO	pink	0.109537853703334	1.9671566491734e-54	0.41602064209747	0	0.546165240391805	0	0.635123260763996	0	0.254348229669537	8.53147076466562e-293	0.582234173233334	0	0.313395603909195	0	0.715082719085813	0	0.548020684468086	0	-0.145913160237367	1.37327134609582e-95	-0.289542815197425	0	-0.401607768806727	0	-0.549401263613478	0	0.0447534027747728	2.424661790563e-10	0.279164754221431	0	-0.109081639223392	5.41954748996022e-54	-0.0935464545497021	4.08896408205884e-40	-0.616848409977912	0	-0.560342153221157	0	-0.448698353681497	0
AATF	NO	purple	0.30961847624606	0	0.529587198551166	0	0.734809069427781	0	0.613311342583909	0	0.0459213593329933	8.18721548390357e-11	0.473442055089812	0	0.449775653803007	0	0.714081069465231	0	0.774764493014417	0	-0.47308806931266	0	-0.551642801145785	0	-0.235623024293802	2.24888373910667e-250	-0.595061353842116	0	0.226508255485906	4.91885479152421e-231	0.505696724823232	0	-0.0558123795227677	2.8221552699551e-15	-0.0417225896336241	3.57992973227524e-09	-0.496524746146658	0	-0.492464687102262	0	-0.653710306659928	0
ACTR1A	NO	blue	0.31201187025795	0	0.485247589842466	0	0.785211606685862	0	0.723750872743944	0	-0.0237659917482876	0.000776047826709772	0.45535248364212	0	0.437547324470914	0	0.712216979341265	0	0.716149157891637	0	-0.454983338719872	0	-0.556695585167576	0	-0.281572880377853	0	-0.58855307996094	0	0.154562364056272	3.68938220541685e-107	0.483170540666579	0	-0.12708789372866	8.70280538459866e-73	-0.193250762036986	1.55743524226525e-167	-0.543473624010639	0	-0.568836620381998	0	-0.672299134343491	0
SNAPC2	NO	pink	0.517757700936565	0	0.318789479363091	0	0.675207803393208	0	0.696798681152327	0	-0.0537159617111748	2.92927441038591e-14	0.418998294058115	0	0.643428683665668	0	0.711863878786201	0	0.541120441435319	0	-0.446347491357936	0	-0.43288769362516	0	-0.556778335643191	0	-0.728049184060088	0	-0.196081399091666	1.62987396837542e-172	0.162118205561435	7.74033332749289e-118	-0.103846233922514	4.48022999161512e-49	-0.178419172012442	1.05047382479972e-142	-0.630928184263557	0	-0.514703122921249	0	-0.645194059614639	0
APBA3	NO	blue	0.410310476212565	0	0.412863799244406	0	0.720242830906944	0	0.799404508990886	0	0.0640406498060131	1.24342983551169e-19	0.5364104242691	0	0.517679196427947	0	0.711453624476507	0	0.545318040940627	0	-0.391750284366508	0	-0.531593729644272	0	-0.42737737116607	0	-0.652276687613573	0	-0.0540223271250584	2.09230158982387e-14	0.30367495027204	0	-0.166644143700993	1.72274972208574e-124	-0.245960996142104	2.4181595938545e-273	-0.619045393572359	0	-0.569431372651617	0	-0.642132529305819	0
CXXC1	NO	green	0.322825270849492	0	0.396750308393135	0	0.573575380399083	0	0.861062320717606	0	0.259478582070871	4.64048781199184e-305	0.716954508398181	0	0.406374365403056	0	0.709102092231019	0	0.42044773322294	0	-0.265001127155206	1.41646644400102e-318	-0.402707172120789	0	-0.668308456581951	0	-0.766876027088731	0	-0.332063733161923	0	0.0264199071759237	0.000186477577066772	-0.121522067975162	1.15305323733189e-66	-0.207378156993587	3.60042611419319e-193	-0.687119821519977	0	-0.447550890737445	0	-0.521398799695105	0
CEP164	NO	pink	0.110728821015839	1.36797466245168e-55	0.457542565834373	0	0.467480956357373	0	0.593112516170467	0	0.33439189409987	0	0.618220657134942	0	0.301470207018485	0	0.705182394977396	0	0.569818661955713	0	-0.171779107264355	2.84842011330247e-132	-0.324155025527819	0	-0.314895162142569	0	-0.498126262443076	0	0.145966937770249	1.16937709231426e-95	0.2565034630392	6.49809785344682e-298	-0.0332644928385658	2.536170994555e-06	-0.0628534097011229	5.74625184916212e-19	-0.402735977085551	0	-0.300182706152657	0	-0.345292920366862	0
EFTUD2	NO	pink	0.190113741856789	4.17678698405732e-162	0.484014219343076	0	0.582454201170095	0	0.648341511873009	0	0.183722731576832	2.43186691616215e-151	0.595471574974281	0	0.292400241758108	0	0.704102863689315	0	0.651883033548732	0	-0.359813468766135	0	-0.48510464884369	0	-0.366331096341945	0	-0.617290304931513	0	0.00805026475792497	0.254954252264901	0.266956112648253	1.97626258336499e-323	-0.0639718861922106	1.3597461401419e-19	-0.108637405695739	1.44789017647721e-53	-0.437572798674949	0	-0.29259855873804	0	-0.503105842374243	0
BCAT2	NO	green	0.324627075640933	0	0.302849107778583	0	0.51794841719835	0	0.727097869409182	0	0.275786870019618	0	0.644065269374632	0	0.418301438319511	0	0.702983401184576	0	0.438235533160614	0	-0.234805356217019	1.32305413325972e-248	-0.362919954252272	0	-0.583336271349913	0	-0.701815632688391	0	-0.253192412736622	4.52511253991863e-290	0.0485097350979207	6.70745891642112e-12	-0.19831820072407	1.66530862797623e-176	-0.220720506539231	3.4245613888064e-219	-0.633871804018076	0	-0.423657964310087	0	-0.475224195208719	0
RHBDD2	NO	blue	0.432728527135801	0	0.473540373223343	0	0.782929630948968	0	0.626963947339417	0	-0.0792336817280018	3.17997950699744e-29	0.395847704391971	0	0.563163350163786	0	0.701764105346218	0	0.728836873889205	0	-0.534647781147238	0	-0.618400723038169	0	-0.274294030659585	0	-0.59093652568818	0	0.177400650431338	4.45650073650795e-141	0.510970298986039	0	-0.114926486297388	8.99203294792556e-60	-0.118608391519745	1.42856834023696e-63	-0.553079554830832	0	-0.620864394455913	0	-0.719967256578095	0
SND1	NO	red	0.604780398285064	0	0.355797521974526	0	0.640690041898499	0	0.672909543805372	0	0.00626450114919981	0.375690053375343	0.446189684810904	0	0.65084340376224	0	0.701238051935018	0	0.530051654333721	0	-0.417443777797952	0	-0.440140195499903	0	-0.527453920700168	0	-0.69586976462887	0	-0.183952497788595	1.01328876412814e-151	0.153696225444188	5.71433142110696e-106	-0.194662539825179	5.22700751619865e-170	-0.25722104091936	1.25247556846907e-299	-0.634412280626851	0	-0.538069723895431	0	-0.609995991477311	0
BAP1	NO	blue	0.33770932753109	0	0.433539728633192	0	0.742098059548312	0	0.674576274125112	0	0.00848317050121691	0.230287700688501	0.429967094837984	0	0.478113509814867	0	0.699851562658981	0	0.671889530876847	0	-0.39333935088388	0	-0.478597268029721	0	-0.255601755513724	9.12299343700646e-296	-0.543083793202317	0	0.177800714927226	1.02533739760661e-141	0.465192282731405	0	-0.1257712033525	2.59029965626473e-71	-0.169730952835517	3.87526558720396e-129	-0.508648698480529	0	-0.530687670809425	0	-0.60821113139078	0
PNPLA6	NO	green	0.259260225577973	1.56406490772018e-304	0.415121198413253	0	0.64371038936462	0	0.666430292762168	0	0.0743392264149422	6.50058908990929e-26	0.502017430294124	0	0.387640099416819	0	0.698255739346553	0	0.629587016131127	0	-0.345193916311806	0	-0.464883665899955	0	-0.355054080957083	0	-0.57873245058603	0	0.0427045764691587	1.52624975309218e-09	0.315155322159072	0	-0.097317002633859	2.76012361001797e-43	-0.172426940929569	2.85192963222214e-133	-0.461844442262888	0	-0.385682626915598	0	-0.52559863946089	0
GBF1	NO	purple	0.241242881099929	1.00740149680773e-262	0.553966641176915	0	0.586478568301419	0	0.577774593274736	0	0.135075532790486	4.58311347176802e-82	0.522391740477646	0	0.385514996199771	0	0.697164858802641	0	0.676630112694203	0	-0.375484818223105	0	-0.488033582957293	0	-0.277066529326159	0	-0.537303268716642	0	0.184953450518955	2.20538445997634e-153	0.380589310147862	0	-0.0346847888199418	9.28499070711944e-07	-0.0910404859081192	4.45801842926673e-38	-0.449376975289763	0	-0.411397325329594	0	-0.519887508499292	0
SLC5A6	NO	red	0.35118349666099	0	0.364393498810669	0	0.541552535649736	0	0.694652282886879	0	0.207373285275695	3.67732642836352e-193	0.639153094454597	0	0.44028969716639	0	0.696352261279244	0	0.486925925076506	0	-0.282347452881164	0	-0.359390414783915	0	-0.636812990630124	0	-0.748005794444241	0	-0.259138414293408	3.07899791562102e-304	0.0663050428141136	6.20516491004484e-21	-0.17653738245336	1.04896231026829e-139	-0.201191752087387	1.05454608706535e-181	-0.680203708338197	0	-0.475906064240278	0	-0.519788057597066	0
HGS	NO	blue	0.1923754391993	5.20837071412366e-166	0.595314277518839	0	0.764978818478878	0	0.728818512149004	0	0.0578992195711765	2.51963659437825e-16	0.482852719715462	0	0.355046656955662	0	0.69617193377553	0	0.721889099791776	0	-0.409301993442762	0	-0.587596622290203	0	-0.149006848150188	1.19879588793263e-99	-0.496275436788681	0	0.318725238466204	0	0.57837002390348	0	-0.0298811138117589	2.37458108596754e-05	-0.112174315442473	5.17346801987476e-57	-0.459489069210242	0	-0.53235777282224	0	-0.625257112119145	0
PNKP	NO	blue	0.170253254845267	6.20792013616186e-130	0.476128824647252	0	0.64329598703809	0	0.60962188120048	0	0.124170463412776	1.5267134147935e-69	0.476033952238783	0	0.357718279239986	0	0.695348688001754	0	0.661638030678984	0	-0.290552658799893	0	-0.439304991070109	0	-0.220585420999249	6.41180651949064e-219	-0.485986111749947	0	0.238216797678241	4.9318683544518e-256	0.46048661525552	0	-0.0500446098105403	1.42917448524469e-12	-0.0738555558599355	1.34493403175987e-25	-0.464377885861789	0	-0.495787522723678	0	-0.524200696942694	0
VPS39	NO	blue	0.204424636604788	1.19617341512228e-187	0.558047035807606	0	0.714456080779103	0	0.623565227796887	0	0.073313343584622	3.0215656966296e-25	0.46267270262134	0	0.336878456918234	0	0.694097328965889	0	0.736425801838563	0	-0.359311853406312	0	-0.517314332198802	0	-0.210400084443077	6.57385261196208e-199	-0.517648095401883	0	0.285746279098194	0	0.548354568575668	0	-0.131442401704093	8.98638957244336e-78	-0.154509548399731	4.36233025925494e-107	-0.542532596332749	0	-0.596140123838452	0	-0.605739698987761	0
USP7	NO	blue	0.711366376093692	0	0.435374522999137	0	0.730955372801183	0	0.701864480959354	0	-0.0807995394035195	2.50558201629134e-30	0.411456773995965	0	0.763797032862691	0	0.693167927017183	0	0.561781008457268	0	-0.529267695395685	0	-0.512101281475589	0	-0.503337581276616	0	-0.74821521061122	0	-0.136866061363627	3.17174163232731e-84	0.229555639651917	2.08980962583856e-237	-0.150995977191143	2.64316124901305e-102	-0.194404959162877	1.48289724564743e-169	-0.691121806397526	0	-0.623028104015836	0	-0.730403661712683	0
SF3B2	NO	pink	0.170512245290495	2.49805045034441e-130	0.56544465538962	0	0.638216088135717	0	0.661140334313942	0	0.234361692813281	1.19919822922636e-247	0.587196281827659	0	0.290369712421769	0	0.692484560748224	0	0.673778707670799	0	-0.320964161563311	0	-0.534620642641563	0	-0.219223988094633	3.48198150089477e-216	-0.519900507270607	0	0.212285078003505	1.55751902907231e-202	0.448233652369946	0	-0.144430456257572	1.12653835265829e-93	-0.155395452885841	2.60469564373111e-108	-0.477143096243065	0	-0.468569738754751	0	-0.522698112134558	0
MYO9A	NO	red	0.159715553663987	2.19876512388492e-114	0.506250120288934	0	0.405074802657092	0	0.697993077208339	0	0.438392060364947	0	0.757503297225317	0	0.254613621215781	2.01106300481772e-293	0.691907678148624	0	0.413767608643855	0	-0.119955075508217	5.43061189402354e-65	-0.315245002815551	0	-0.522963841462572	0	-0.623931608361758	0	-0.13489070489854	7.62854645767792e-82	0.03903615631193	3.34842580491111e-08	-0.0966959391596459	9.37286843663003e-43	-0.133285749142137	6.17737396418404e-80	-0.53828212069051	0	-0.319634449638634	0	-0.334679236255624	0
RNF31	NO	purple	0.244424399713954	7.37095497287947e-270	0.510425913223523	0	0.744689610027001	0	0.610274158423023	0	-0.0552089317038217	5.58436268152367e-15	0.396389803977602	0	0.405583163912258	0	0.691740960832778	0	0.742307352109324	0	-0.459912676758758	0	-0.566473507792038	0	-0.209840136535537	7.72623329823317e-198	-0.532570505689016	0	0.240749926041331	1.25730003789021e-261	0.536430394818351	0	-0.00350054077357081	0.620593470099249	-0.0270810244858624	0.000128037853321094	-0.469854435700888	0	-0.516458897584747	0	-0.65344241730553	0
SERTAD1	NO	blue	0.444940332874791	0	0.448726932619495	0	0.810543143435343	0	0.594911660088377	0	-0.151126420418018	1.76451353581312e-102	0.299490414971601	0	0.578856717656839	0	0.690942137309537	0	0.749777426007253	0	-0.552294655712852	0	-0.674865524841667	0	-0.181346907142956	1.93930049743098e-147	-0.536866028796959	0	0.256983836892587	4.62693148007051e-299	0.566882319362208	0	-0.129862862944518	6.0558863066276e-76	-0.15277721718973	1.02797385021394e-104	-0.503647240571064	0	-0.622475864789115	0	-0.74501883068013	0
ACD	NO	pink	0.291557367050354	0	0.411472691925241	0	0.63769049478781	0	0.653670080410647	0	0.116130448300297	5.3096849609325e-61	0.553241467226247	0	0.408672594303189	0	0.690700843991765	0	0.627897262876599	0	-0.369766466595818	0	-0.444412752576589	0	-0.406418035041826	0	-0.661263188281102	0	0.00661312481643219	0.349703031394593	0.317156092891674	0	-0.0276484938617922	9.21079845882665e-05	-0.0207576274884201	0.00332869786180168	-0.570401979699389	0	-0.479001852959005	0	-0.590097624868702	0
DAXX	NO	pink	0.45565900082281	0	0.521707435289163	0	0.675671806478768	0	0.58011661512753	0	-0.0491282787640486	3.61737038249443e-12	0.437965308857461	0	0.550324286582056	0	0.690358969677211	0	0.68227248550635	0	-0.523977717830377	0	-0.510439018981137	0	-0.367715513342235	0	-0.684423086063329	0	0.0365533262032877	2.33223079874986e-07	0.355513182393749	0	0.0549176302935161	7.74328908945129e-15	0.0141744428146539	0.0450171466243281	-0.531268961745865	0	-0.456285697500026	0	-0.675342445649411	0
WDR18	NO	red	0.163369428845014	1.17189249031892e-119	0.309464248212129	0	0.384544916682398	0	0.768491591785624	0	0.440537125411774	0	0.730542977683381	0	0.281482292561538	0	0.690197339712798	0	0.315820824364999	0	-0.056144389821311	1.93271367949535e-15	-0.216112645524998	5.27373708248216e-210	-0.60357468031298	0	-0.633321987681403	0	-0.291494272258376	0	-0.0704681435682703	1.91739990143085e-23	-0.151087772544454	1.98901662934474e-102	-0.231144188075131	9.14456834318363e-241	-0.558942412667841	0	-0.289133384094709	0	-0.292380360027631	0
FOXJ2	NO	green	0.431287280971364	0	0.584913860420126	0	0.741480574690467	0	0.726256421748538	0	0.0572412060118934	5.44810669918617e-16	0.477181042761697	0	0.523277983631075	0	0.688495238589725	0	0.657937186643695	0	-0.440225500507148	0	-0.577629872451122	0	-0.252115765179657	1.516829867048e-287	-0.555325172485388	0	0.193996692978316	7.71917389256987e-169	0.449253617427128	0	-0.0674305849122663	1.34597848239827e-21	-0.126888244609028	1.45924272487925e-72	-0.497865134150501	0	-0.534756927184313	0	-0.626278119544845	0
PIAS4	NO	lightgreen	0.402643630050626	0	0.762662435989422	0	0.761781618284111	0	0.70895826952799	0	-0.0595811983803012	3.37467229950778e-17	0.430705835770651	0	0.533687522142612	0	0.687983438509151	0	0.690070336601922	0	-0.558786575822501	0	-0.671558264887446	0	-0.241666973647092	1.14311488348647e-263	-0.612003037233111	0	0.194536038708815	8.72444888191932e-170	0.479677574023947	0	0.0727433024834354	7.03123566401037e-25	-0.0486939762859401	5.5850239903829e-12	-0.455416219789938	0	-0.475104102769872	0	-0.719391683847618	0
RPUSD1	NO	pink	0.334401457758579	0	0.21458177971607	5.33895945823173e-207	0.591133855659079	0	0.593806196659656	0	0.0791316598882116	3.74606388093041e-29	0.426779230697347	0	0.510554061455624	0	0.687377166904033	0	0.555600290132345	0	-0.275611377281812	0	-0.307428996315299	0	-0.396021675869008	0	-0.542968309658855	0	-0.0174493830391351	0.0135989041867885	0.238810204284347	2.44687210418806e-257	-0.255278227794313	5.35176221052285e-295	-0.272373104444199	0	-0.5209613011739	0	-0.462438670649991	0	-0.472758232618066	0
G6PC3	NO	pink	0.184227369979661	3.5499409441397e-152	0.312820925901291	0	0.496686746156352	0	0.566903704110782	0	0.18195431445305	1.97368618011034e-148	0.503660037140113	0	0.312410903958447	0	0.686089351135175	0	0.556069610914292	0	-0.221704034741138	3.5153240394535e-221	-0.341496099858181	0	-0.353023726230768	0	-0.514300447315275	0	0.00537038350164399	0.447597803412299	0.194914779180716	1.88001134085211e-170	-0.165594714416574	6.25044199789798e-123	-0.200707176289763	8.04191620767592e-181	-0.41269405714855	0	-0.298665242322367	0	-0.385144816245199	0
MRPL37	NO	green	0.305195932816351	0	0.255410631942721	2.59524621363318e-295	0.410147795781137	0	0.756891689749623	0	0.379155609585097	0	0.638441282031836	0	0.396976597043243	0	0.686028769503223	0	0.26668879082785	8.89318162514244e-323	-0.0317416049388081	7.1330507705635e-06	-0.146216725469237	5.53842906671722e-96	-0.681377933348143	0	-0.671668558025915	0	-0.38213199036034	0	-0.120683070089659	9.12782954955261e-66	-0.22727591398546	1.24639726206652e-232	-0.297637993305562	0	-0.670229712829059	0	-0.406035752958399	0	-0.331418782338803	0
TUBGCP2	NO	green	0.176911059521861	2.67820956554013e-140	0.479538795243604	0	0.632663947043742	0	0.684558870009924	0	0.155809151460156	6.94524093606928e-109	0.515715855508193	0	0.306595971185126	0	0.685413765979158	0	0.601593785696959	0	-0.26350372503827	7.04801489454799e-315	-0.443180668803044	0	-0.309130838958897	0	-0.540934829955819	0	0.124686318437947	4.12823641134529e-70	0.375111192955262	0	-0.139194381165986	4.45407704728676e-87	-0.199080990101256	7.07031446136446e-178	-0.534603952675684	0	-0.502546329835037	0	-0.517092096337277	0
MCM5	NO	red	0.416423548162662	0	0.389358235840328	0	0.664013740447354	0	0.637044179324159	0	0.0342089007713902	1.30584695006407e-06	0.480146858189564	0	0.500857086195894	0	0.685237669333699	0	0.624540863999835	0	-0.434707239803351	0	-0.513932702710194	0	-0.377450359849765	0	-0.639231842708304	0	-0.0184478002663168	0.00908320216535201	0.318185413471922	0	-0.149890541094516	7.99909817892725e-101	-0.179646971928731	1.11219667722986e-144	-0.547814097406732	0	-0.493564409374804	0	-0.624885766169216	0
PTGES2	NO	pink	0.322962134032436	0	0.243202129512634	4.18143075843272e-267	0.443892537025167	0	0.685448558648907	0	0.30570112784614	0	0.575803896285531	0	0.424662544039566	0	0.683055975466221	0	0.341639966594387	0	-0.106747824972829	9.04253599031122e-52	-0.230098973155081	1.49326127837724e-238	-0.498907215118953	0	-0.57696716088065	0	-0.220369934079076	1.74217150400637e-218	0.000718577766777521	0.919063572105543	-0.31652154307706	0	-0.351012369926801	0	-0.538898396147765	0	-0.345360088360784	0	-0.343101048501342	0
MYO1G	NO	red	0.196326026710632	5.99918630271779e-173	0.403210129621792	0	0.473582193982781	0	0.658896818528648	0	0.221020349859762	8.49903548517627e-220	0.642990148793868	0	0.286550512016701	0	0.682863216980945	0	0.498388186948842	0	-0.247655825300911	3.25175524196707e-277	-0.369096708705318	0	-0.527883262227812	0	-0.658304250163717	0	-0.201453110208491	3.51755409685153e-182	0.0687981553288408	2.03116885540374e-22	-0.0592426314138947	5.08100209481354e-17	-0.120890604635184	5.47901923838817e-66	-0.489188824310804	0	-0.262779752858037	4.23469493048891e-313	-0.4153978071704	0
RENBP	NO	purple	0.254828295798294	6.24048671010016e-294	0.501803151685502	0	0.795187626737063	0	0.54113325345587	0	-0.130079745289392	3.40757546834318e-76	0.267422931134284	0	0.447978121479933	0	0.681373160390256	0	0.834467158249633	0	-0.472683616525061	0	-0.569445737801021	0	-0.0313038542239712	9.52294864442759e-06	-0.414740478303498	0	0.460509000914333	0	0.699005935832435	0	-0.0753175967035248	1.47229078982558e-26	-0.146697859564773	1.30793936699398e-96	-0.397322063855188	0	-0.557310886635232	0	-0.658918718569034	0
SELENOO	NO	purple	0.117516393084774	1.96955603683026e-62	0.389780969630406	0	0.577472742393423	0	0.614804432000269	0	0.189824937075291	1.30560332794658e-161	0.499249737366112	0	0.284590545934916	0	0.679930151719697	0	0.592803614243852	0	-0.16006022298168	7.08102800995392e-115	-0.306452980402202	0	-0.265648192956508	3.51774739838968e-320	-0.450651329105327	0	0.181018636627641	6.64498936428391e-147	0.380480147341636	0	-0.134387624517463	3.04201075462676e-81	-0.168455619165509	3.30769932237512e-127	-0.482846173164905	0	-0.483714034862086	0	-0.422298404451949	0
MAN2B1	NO	blue	0.303618163762878	0	0.512212026040925	0	0.722519177404096	0	0.569391339687075	0	-0.0852730299709851	1.34098978150408e-33	0.363412995904379	0	0.412078939637192	0	0.679448734568446	0	0.762980435255273	0	-0.483242197599491	0	-0.517615421214974	0	-0.26919729692531	0	-0.602922746328471	0	0.168895282906659	7.16941897971728e-128	0.470835640944346	0	0.0212170746312457	0.00269428223559509	-0.0272718418391184	0.000114692970518734	-0.488108227717779	0	-0.464560294264639	0	-0.664001299014119	0
AKAP8L	NO	magenta	0.377718555837361	0	0.49108979766776	0	0.635476315348429	0	0.539275066820135	0	0.0371390987686099	1.4914291910985e-07	0.416237428686843	0	0.496911530952256	0	0.678822401799108	0	0.676787778982745	0	-0.368168436900477	0	-0.402479458368823	0	-0.306855917830072	0	-0.5830456031761	0	0.14462917254458	6.25756361292229e-94	0.394791750853009	0	-0.0692077379328587	1.14445332292334e-22	-0.0870683661103182	5.81956388664282e-35	-0.554685653698471	0	-0.528372498785236	0	-0.585684133456659	0
JADE2	NO	red	0.260934345346894	1.36618088447262e-308	0.369952485273489	0	0.451481449810113	0	0.755093131841149	0	0.429449710494155	0	0.784993766661269	0	0.330037872718771	0	0.677124679274625	0	0.374739694625219	0	-0.149391044635898	3.70239423483018e-100	-0.304414734677308	0	-0.657939503873869	0	-0.722307911222186	0	-0.327289805591237	0	-0.02745042705338	0.000103401424516401	-0.128625077594721	1.58213169719707e-74	-0.100488102478599	4.74769261086451e-46	-0.670752176253021	0	-0.405529906279576	0	-0.400470154261738	0
SEC16A	NO	purple	0.250287434669817	2.76309064132151e-283	0.64831368910692	0	0.685814575554095	0	0.588913075875332	0	0.0602793458849071	1.4408869120748e-17	0.518603219479184	0	0.383121178885208	0	0.676282411537156	0	0.779793693548829	0	-0.524675431967034	0	-0.640091926621931	0	-0.209672526795858	1.61321312093651e-197	-0.589932833924271	0	0.262034176311618	2.83656542377862e-311	0.505199054269821	0	0.0491712806965962	3.46439729818882e-12	0.0368238573058619	1.89870628520323e-07	-0.422379602472272	0	-0.404127980345806	0	-0.64373760093722	0
MFSD3	NO	pink	0.155115099701542	6.36623489714721e-108	0.231276126131786	4.79762751226965e-241	0.418921926179287	0	0.717716430059168	0	0.355196254039421	0	0.601282542486922	0	0.283835496047301	0	0.67595700103928	0	0.334066896716006	0	-0.00662588258375029	0.348774200362126	-0.142931979695313	9.23605634389707e-92	-0.500230181308878	0	-0.532663140762946	0	-0.187081912144935	5.98105469057584e-157	0.0100936077716636	0.153475246875121	-0.175211351960996	1.30030991731397e-137	-0.277528547940429	0	-0.515875142117499	0	-0.3399206987583	0	-0.276712575524626	0
CDK2AP2	NO	pink	0.39701639885647	0	0.253311740709909	2.37132030708794e-290	0.587312620149406	0	0.615964976851618	0	0.0774670354466871	5.26729156997766e-28	0.494903266188539	0	0.492263599901098	0	0.675484714363717	0	0.540320651712099	0	-0.359474904953972	0	-0.404169654237263	0	-0.443216186265042	0	-0.650286292963026	0	-0.107467406702351	1.88923098637794e-52	0.201472998192862	3.235411252223e-182	-0.0612441482171671	4.37426643036285e-18	-0.0773467601409517	6.36199668444092e-28	-0.553943094767164	0	-0.440019149947098	0	-0.557221903489487	0
MED16	NO	blue	0.481754249491962	0	0.45734313714733	0	0.710360591829827	0	0.663228614828007	0	-0.00553690287952672	0.433642499397791	0.438641170325107	0	0.585503918144032	0	0.674052740387425	0	0.62896603160835	0	-0.476918098161109	0	-0.546202712716549	0	-0.301406142815833	0	-0.60645203144357	0	0.110652394578566	1.62463479957153e-55	0.395186699122401	0	-0.0210576130984892	0.00290073705665668	-0.0775564111152653	4.57685407349356e-28	-0.507049518981174	0	-0.490667650576147	0	-0.650209462683797	0
CAPNS1	NO	pink	0.395899023029927	0	0.434730308901432	0	0.698438041901387	0	0.576228256847967	0	-0.108257990656873	3.3406967933457e-53	0.394267699961679	0	0.483657446037272	0	0.673016434101684	0	0.712789168039928	0	-0.57316309080315	0	-0.609145929937966	0	-0.336144920266762	0	-0.654808873136205	0	0.0247683947186545	0.000460030782651092	0.364356146530878	0	-0.0964764881444906	1.44098806409235e-42	-0.128747342425026	1.14786291854838e-74	-0.487417743539921	0	-0.433067971323609	0	-0.68984113349963	0
NUCB1	NO	blue	0.592145096635574	0	0.438165011677392	0	0.781459285867509	0	0.607957193211501	0	-0.145528906679394	4.32244568391525e-95	0.31956541265996	0	0.663195537918694	0	0.671658244845464	0	0.6938499982149	0	-0.576794174428833	0	-0.647128281788683	0	-0.25311993903548	6.69887630042379e-290	-0.55452098378657	0	0.130060205147238	3.58891211851125e-76	0.455308839218349	0	-0.274407111858603	0	-0.309132864517225	0	-0.49784955689394	0	-0.568355391037947	0	-0.703490047009713	0
TXNRD2	NO	green	0.470643365042065	0	0.356480915050885	0	0.612756787539059	0	0.701915976302437	0	0.0611335508605835	5.01952714544504e-18	0.428729430928129	0	0.564512083396401	0	0.671116183615978	0	0.476422130904823	0	-0.289937123480775	0	-0.347410516175008	0	-0.486877191753486	0	-0.629527523949534	0	-0.126873559879827	1.51573568882999e-72	0.159447911905216	5.29081312117617e-114	-0.167290654390401	1.86291868424167e-125	-0.263825853304626	1.13451890108827e-315	-0.608046017909907	0	-0.511555031282795	0	-0.532327135633142	0
PLOD3	NO	red	0.189692365562198	2.20165461916161e-161	0.368727233446112	0	0.506086656687939	0	0.652513524516245	0	0.247232029478033	3.04070587850082e-276	0.606822040175003	0	0.309557975636105	0	0.670698726102441	0	0.533445834966089	0	-0.234627048701128	3.21042610100034e-248	-0.364314678101816	0	-0.445331415287487	0	-0.582483417869712	0	-0.0774337397997468	5.55011130630631e-28	0.145666949309298	2.8641137223317e-95	-0.0952844760331535	1.46480472407564e-41	-0.125485117751858	5.38847103486691e-71	-0.483052388938354	0	-0.322631209584351	0	-0.403421782668012	0
GPS2	NO	purple	0.691884565725886	0	0.371994201041403	0	0.784673312230756	0	0.600886480160298	0	-0.229556086140454	2.08528898286347e-237	0.288677979086019	0	0.767396871425237	0	0.670451123646715	0	0.660812282292527	0	-0.606680693034532	0	-0.532601773082892	0	-0.391220726603591	0	-0.697205855697339	0	-0.0145521668695706	0.0395981928036534	0.371188514654831	0	-0.0780160543686226	2.21637539887857e-28	-0.120538259949848	1.302586090585e-65	-0.605529285973406	0	-0.607579021308303	0	-0.782596865645886	0
EDC4	NO	green	0.0469741033352382	3.00697681651473e-11	0.543898846964309	0	0.471264743167993	0	0.801673351308428	0	0.422077291979459	0	0.763928046978832	0	0.160424883051639	2.12942285071817e-115	0.670418860321307	0	0.432900889107342	0	-0.118704433263156	1.13284202713047e-63	-0.369339895699637	0	-0.471587878939964	0	-0.584377216427819	0	-0.0882693320843345	6.87949852116143e-36	0.125221344636276	1.0570904130181e-70	-0.047722418775488	1.45594219905862e-11	-0.153833479639899	3.70555945911267e-106	-0.51065795686365	0	-0.330475740399916	0	-0.354063620122086	0
RALY	NO	yellow	0.457987682834136	0	0.525812430207323	0	0.800894747637745	0	0.540149500811114	0	-0.165997397396472	1.58001033039397e-123	0.302418081398329	0	0.566991075182015	0	0.670327244455732	0	0.782563141537955	0	-0.601904847605045	0	-0.665317324688748	0	-0.174702250250906	8.18984074502482e-137	-0.568805692803399	0	0.264275500528517	8.82418436956942e-317	0.595106281010466	0	-0.138247623813646	6.52646162917463e-86	-0.121742512774033	6.67896372724048e-67	-0.548129581201505	0	-0.658009421485441	0	-0.783046473749229	0
KPNA6	NO	purple	0.467192886754464	0	0.659657729453624	0	0.657529054978323	0	0.579516009658581	0	-0.0467849424774516	3.60572895672367e-11	0.472168024491617	0	0.556780038874583	0	0.670196781336983	0	0.672798221974065	0	-0.609659520145699	0	-0.636596280642696	0	-0.434792144868443	0	-0.755715895366136	0	-0.00301182283932239	0.670180885759775	0.31268706943812	0	0.0535234548549302	3.61552529832107e-14	0.019010497558561	0.00717742599523124	-0.556865455733852	0	-0.454059131051867	0	-0.72698059385618	0
GUSB	NO	red	0.205241134551267	3.63076952909696e-189	0.303648083562339	0	0.527452567448583	0	0.635389159893413	0	0.280267279192181	0	0.545668230248435	0	0.323758512815025	0	0.669443849089796	0	0.502917350145251	0	-0.093767726834523	2.68552390610192e-40	-0.256349270933518	1.51563302652205e-297	-0.426186747275715	0	-0.508205061893236	0	-0.0518544721611465	2.17418139307552e-13	0.185697159590816	1.26529887078603e-154	-0.335388039543551	0	-0.292808204239348	0	-0.602340437871436	0	-0.536994693515235	0	-0.373215606743695	0
BCKDHA	NO	green	0.115597849899755	1.86320459621028e-60	0.333046207482939	0	0.53848690765813	0	0.735983108148218	0	0.294911505436745	0	0.576748500862496	0	0.240538138219405	3.71228852869941e-261	0.669384732123057	0	0.481936185262481	0	-0.127763689858735	1.50370588071312e-73	-0.312296247994467	0	-0.340038378360368	0	-0.491430359273911	0	0.00269122209856929	0.703527047358358	0.211349133051731	9.92970320100422e-201	-0.146064214871877	8.74225881865813e-96	-0.214470389347393	8.81497778121613e-207	-0.440686401110806	0	-0.336054214338659	0	-0.361940933072071	0
AP2M1	NO	salmon	0.850107650639309	0	0.387653531341193	0	0.773204124761909	0	0.563302931182834	0	-0.232880681843848	1.81943761986971e-244	0.234712824023161	2.09606741963882e-248	0.883590473906352	0	0.669005070188396	0	0.644447928937687	0	-0.594098256246342	0	-0.529285668082556	0	-0.36892528767276	0	-0.648699998341169	0	0.00714390532018346	0.312387377968791	0.357483931950289	0	-0.249661365608869	7.80225173958657e-282	-0.286112899455145	0	-0.608093874702774	0	-0.654036958139531	0	-0.75458623089789	0
ZNF668	NO	pink	0.0261054657989212	0.000222343064297058	0.347983187726597	0	0.46763538908564	0	0.631647479306944	0	0.345657311820647	0	0.584614361542902	0	0.197631269908997	2.83293537263825e-175	0.668965369417158	0	0.499886104991987	0	-0.0495067761991584	2.46989262896507e-12	-0.256659513619531	2.75606009616081e-298	-0.264429230059096	3.68107759585446e-317	-0.407817295578613	0	0.131565507010593	6.45823072576588e-78	0.265677757433373	2.97032266279757e-320	-0.163682594195516	4.08409648496395e-120	-0.194500664463433	1.00675756761201e-169	-0.404274554323595	0	-0.337611230914199	0	-0.283363761629262	0
KHSRP	NO	green	0.465240045829775	0	0.44534272619425	0	0.703162652266649	0	0.765795321333498	0	-0.0321366029104825	5.47846350287748e-06	0.447957868224657	0	0.542298236353612	0	0.666450648792061	0	0.543255729901074	0	-0.484084884411707	0	-0.540381906151663	0	-0.381845625477421	0	-0.64176313753242	0	-0.0581672209763385	1.83594721725272e-16	0.268394412165289	0	-0.075016937232311	2.3285522759853e-26	-0.248886707101821	4.80496884974884e-280	-0.480942327455018	0	-0.408686869445199	0	-0.636326329852729	0
RRAGC	NO	lightgreen	0.270036854217493	0	0.668703587527004	0	0.757789978306195	0	0.556861717891858	0	-0.038987188609808	3.48313512335962e-08	0.31354113935612	0	0.451362201475817	0	0.666081262040355	0	0.768327787968283	0	-0.403962943368261	0	-0.52521791462	0	-0.0909765601250814	5.01637991532728e-38	-0.441245659772077	0	0.439481810875334	0	0.651141351008259	0	-0.0836026901751805	2.34191113593273e-32	-0.103008847823849	2.60063319620006e-48	-0.500216189653777	0	-0.660882683995746	0	-0.64306736808975	0
DENND1C	NO	blue	0.334182817205308	0	0.606344901174162	0	0.781422253178287	0	0.713277737909529	0	-0.0811593567260022	1.38767281998244e-30	0.48395588439842	0	0.442944845612292	0	0.665726257618563	0	0.718094179560699	0	-0.647677915273739	0	-0.767255048525497	0	-0.241744600145335	7.67173169236961e-264	-0.660289182582596	0	0.177686139724847	1.56234595219563e-141	0.507455208031081	0	0.20395999828062	8.68129190337237e-187	0.111646457085197	1.71926942446089e-56	-0.417865408789044	0	-0.384492351897651	0	-0.767568947006847	0
PLCD1	NO	pink	0.234087987671475	4.66091408655069e-247	0.372656604072026	0	0.513692000095354	0	0.601245212607987	0	0.217397655387251	1.51829813247994e-212	0.51940907775654	0	0.391311772902285	0	0.665078903637817	0	0.498697038517066	0	-0.179054460837641	1.0027031287133e-143	-0.301438570325369	0	-0.363154507935769	0	-0.514897854738395	0	0.0429371366476706	1.24376180702887e-09	0.237019879231551	2.05581693904223e-253	-0.110253925799398	3.97427459006157e-55	-0.135827618006471	5.72160894765928e-83	-0.525093261717399	0	-0.469274039188721	0	-0.417547804327225	0
SLX4	NO	pink	0.161501676825237	6.02671398823297e-117	0.491974446237609	0	0.530348267350332	0	0.666597874351078	0	0.258731849926723	2.94478618339848e-303	0.602248296548917	0	0.282080992364331	0	0.664504499266671	0	0.566694947940308	0	-0.268997212258438	0	-0.467651330300779	0	-0.231674251760624	6.83332111412815e-242	-0.482335014738413	0	0.163551395835749	6.35326143884042e-120	0.318782466605392	0	-0.00432063609484386	0.541213085442479	-0.0974717177084014	2.03296501266031e-43	-0.317776803014697	0	-0.236515692986669	2.58344909095365e-252	-0.407164966828203	0
ECH1	NO	red	0.217549853476577	7.57411606646032e-213	0.346168808451316	0	0.446035738792438	0	0.679249650518381	0	0.380694470928792	0	0.663275737495893	0	0.312194399643837	0	0.662941443129306	0	0.391107383090667	0	-0.142922128349997	9.50603642715076e-92	-0.370522357340085	0	-0.501885338854364	0	-0.610256851299055	0	-0.196717563405756	1.20821642507895e-173	0.0489256796897169	4.43190074827247e-12	-0.28166318700663	0	-0.267394452478616	0	-0.57791604479294	0	-0.380621171647161	0	-0.383634691457899	0
TRIM28	NO	pink	0.368248412176112	0	0.529486516058806	0	0.614785660735321	0	0.642241459753405	0	0.0618147226192908	2.14253722065944e-18	0.568299848879047	0	0.438775810858072	0	0.662198464591074	0	0.613363934236273	0	-0.513574587455235	0	-0.574584323549844	0	-0.503613526312001	0	-0.754858127066549	0	-0.131990084521795	2.06173844145848e-78	0.218056221440701	7.46130713615246e-214	-0.00528340634633925	0.454987311962962	-0.0547946066851799	8.88495342993737e-15	-0.551168284002997	0	-0.378059614881923	0	-0.640616398831399	0
SKIV2L	NO	green	0.114278656331926	4.07047557837819e-59	0.553827102651075	0	0.631843829554194	0	0.720185021975037	0	0.19132272143481	3.4679044471431e-164	0.573817873390147	0	0.256650070121884	2.90293921751499e-298	0.66192454852204	0	0.595370958451525	0	-0.265754075461343	1.9189509684474e-320	-0.481288731033448	0	-0.266366103310984	5.73116149175846e-322	-0.507185217149422	0	0.180925427279306	9.4226192772379e-147	0.417203303982778	0	0.0114568592578621	0.105198778041192	-0.0404733698899661	1.03042145109474e-08	-0.476846263983056	0	-0.471918188582047	0	-0.507745250916393	0
MOGS	NO	red	0.081022832621069	1.73696093282879e-30	0.441616002389473	0	0.395701333925607	0	0.576736411599162	0	0.345017526057193	0	0.620179876474524	0	0.229867992162149	4.5885590521537e-238	0.661809674960582	0	0.4665008944989	0	-0.0785027922139943	1.02360948053619e-28	-0.235282327167582	1.23067431539324e-249	-0.42474205309848	0	-0.518283847227329	0	-0.0200386193312508	0.00459800830716819	0.135832446887905	5.64546165557204e-83	-0.133322112508457	5.59534654012113e-80	-0.175143453952363	1.66257429545735e-137	-0.520168255441741	0	-0.373863606683886	0	-0.309782916830337	0
KMT2B	NO	purple	0.443533750937657	0	0.603661931723954	0	0.832389140355122	0	0.587308242821527	0	-0.208406816167312	4.1031108060209e-195	0.345273877021148	0	0.558252765913724	0	0.660299910912839	0	0.837915745512978	0	-0.69780616253921	0	-0.715773232741267	0	-0.160965227111619	3.57050928058193e-116	-0.61642158391911	0	0.306564104128644	0	0.636788116205141	0	0.108005747689947	5.81461003605766e-53	0.0519112811600733	2.04724728039786e-13	-0.457102129193893	0	-0.527417222057841	0	-0.820813464289873	0
RBM42	NO	purple	0.303994609122319	0	0.508558863621041	0	0.668565173484225	0	0.487476557458455	0	-0.0451644826692871	1.65968186944613e-10	0.387583500048083	0	0.444626238871199	0	0.658490272162551	0	0.754894425823445	0	-0.518138824734864	0	-0.580683188138756	0	-0.250090953915262	7.89139457654895e-283	-0.571802625350871	0	0.181092515095857	5.03749381819109e-147	0.458819077895389	0	-0.102955842885535	2.90545506604809e-48	-0.0761676949711013	3.98827329866258e-27	-0.466315463201478	0	-0.473291280672947	0	-0.644165417055929	0
TPP1	NO	purple	0.336502594888999	0	0.477475787872736	0	0.676436153439031	0	0.575575050068639	0	0.00310134252302253	0.660981297929554	0.423780619976623	0	0.43363999608447	0	0.658448477488684	0	0.723748915259589	0	-0.484085734614496	0	-0.603065489697716	0	-0.186915773523937	1.13959277003993e-156	-0.498980298733033	0	0.195973861924259	2.5280230381046e-172	0.432084947036441	0	-0.109823246612196	1.04126829286034e-54	-0.179197435598307	5.90251670695244e-144	-0.351492099264937	0	-0.35759633601008	0	-0.567433294954077	0
USP5	NO	pink	0.152838645875498	8.4788859217369e-105	0.405107173212621	0	0.401063319871573	0	0.62876146765857	0	0.365138553618277	0	0.732650524431789	0	0.256653584387777	2.84738806765873e-298	0.657473979414095	0	0.465991828232831	0	-0.25970436479999	1.31944693174844e-305	-0.362190248476622	0	-0.590166166378949	0	-0.712362331239229	0	-0.270935714549699	0	-0.014510148770357	0.0401722503348286	-0.0680687417083928	5.59529810186255e-22	-0.0850901432122528	1.83919550028045e-33	-0.508179361508033	0	-0.197130660073871	2.21949549617263e-174	-0.386779666569362	0
UBR4	NO	blue	0.427402965978947	0	0.527125046474526	0	0.76046868683435	0	0.528229936001706	0	-0.182168146012046	8.81219319186884e-149	0.278472917016098	0	0.537834177507601	0	0.656935215580029	0	0.774927207382848	0	-0.539804343165147	0	-0.556449109175862	0	-0.202735237684363	1.57544995997469e-184	-0.559217079578446	0	0.252806130810549	3.6565328073843e-289	0.534320632929241	0	-0.0608707891270123	6.95363360775398e-18	-0.126061914261611	1.22837215097772e-71	-0.501359165565455	0	-0.566461318185885	0	-0.714678827689323	0
ITPKB	NO	pink	0.20878035956599	8.03270650880358e-196	0.593605161653126	0	0.573641259530099	0	0.620171560589702	0	0.213829022974394	1.57277039174462e-205	0.639668303003911	0	0.324557345702818	0	0.656230365062632	0	0.644900270089694	0	-0.439958864454504	0	-0.571125703263079	0	-0.35720233477791	0	-0.665799484601395	0	0.0733229066475541	2.97888907740127e-25	0.331578796192453	0	0.127457196548163	3.33804300102576e-73	0.109897023242243	8.83128496801063e-55	-0.468447548637357	0	-0.322857301410197	0	-0.571105179231497	0
VPS28	NO	salmon	0.695980278552255	0	0.325242758096419	0	0.719043269075585	0	0.532993624566124	0	-0.159844694027682	1.4385870373924e-114	0.244549416410282	3.84576573521031e-270	0.775096860504769	0	0.65611612459485	0	0.610571368261023	0	-0.475931597486796	0	-0.443137830742557	0	-0.348071192268718	0	-0.585521528340599	0	0.0440106227736296	4.76927196184701e-10	0.354444586707433	0	-0.241101586067557	2.07812874333865e-262	-0.233751221348282	2.47079263494119e-246	-0.61373545908341	0	-0.677339312586438	0	-0.682170909709598	0
METTL16	NO	red	0.10796049963428	6.42147490383966e-53	0.442614707027674	0	0.362951043687312	0	0.608586885713334	0	0.443891458746891	0	0.688079953683978	0	0.263579308394881	4.5923962644265e-315	0.655198418621228	0	0.40654849993476	0	-0.0718243210097588	2.70631040548294e-24	-0.203193483354165	2.25938688960718e-185	-0.499957340373517	0	-0.575523974687899	0	-0.103491156556849	9.46085736968157e-49	0.047358101418525	2.07536553481261e-11	-0.0469338473039556	3.12563950921962e-11	-0.0651005326253014	3.09610837918146e-20	-0.539877235968574	0	-0.335779210987168	0	-0.287612758382297	0
NMT1	NO	green	0.411467979733572	0	0.347797095746121	0	0.532852119958976	0	0.722751643772364	0	0.152994137439659	5.20546632095489e-105	0.528828466883854	0	0.498635407412191	0	0.654333773564851	0	0.381036940576845	0	-0.238824218464803	2.27909286125599e-257	-0.302158245671925	0	-0.562962402336387	0	-0.654601604492563	0	-0.234809197478765	1.29801684868702e-248	0.0370199038970224	1.63436055232928e-07	-0.0805324306759461	3.87859296886822e-30	-0.186108470895463	2.5906340707377e-155	-0.607666649051487	0	-0.450675764944024	0	-0.472688853103612	0
ST3GAL1	NO	green	0.499392540523952	0	0.523818138080926	0	0.686502596715812	0	0.608934549939327	0	-0.00863420875260804	0.222094568901864	0.410314688505	0	0.597756929638322	0	0.654202677820179	0	0.608634401940095	0	-0.480445415506631	0	-0.572460258814534	0	-0.348567006783801	0	-0.622465029525881	0	0.0745506386020096	4.72384929513592e-26	0.373951817783984	0	-0.100285073134562	7.18056445238423e-46	-0.132361302399314	7.57401440172569e-79	-0.597148208676886	0	-0.604807750576397	0	-0.668739105372589	0
SBF1	NO	green	0.071198238057153	6.71326561933891e-24	0.453410948604815	0	0.473674870610932	0	0.773282797839476	0	0.403655057585321	0	0.752395644410939	0	0.183228341739907	1.59336229839016e-150	0.654028132442905	0	0.430907335645672	0	-0.159514937836317	4.24702582510446e-114	-0.418709599349855	0	-0.411514915105915	0	-0.561499081611076	0	-0.0647011338362202	5.24199908874175e-20	0.153212459326649	2.621716920774e-105	-0.0420263035626658	2.75574873683202e-09	-0.116578684989636	1.8376056096724e-61	-0.451304197003192	0	-0.275098085218612	0	-0.361401768367734	0
ZFPM1	NO	salmon	0.360237123854957	0	0.371037284049819	0	0.564141335952108	0	0.564337094217706	0	0.0422099066068109	2.35051625174935e-09	0.490326549408648	0	0.468266644101663	0	0.6538541045107	0	0.561044345821161	0	-0.411118641164466	0	-0.434831443033203	0	-0.502186920356515	0	-0.69764101094048	0	-0.14996367242995	6.38880292568404e-101	0.171180898283956	2.36579278400743e-131	-0.0850971114562063	1.81721241108352e-33	-0.0514824965625765	3.21865472495143e-13	-0.590315787478898	0	-0.448029401315465	0	-0.583281930116343	0
MGAT1	NO	purple	0.322368516431526	0	0.395199450624914	0	0.725052936096482	0	0.53713028932185	0	-0.0965154063735085	1.33526040929285e-42	0.282133276760262	0	0.470030190751221	0	0.653631874444339	0	0.692640423819869	0	-0.390553779876515	0	-0.479680083827078	0	-0.204287012623502	2.15267344806735e-187	-0.444766392877806	0	0.196171561584503	1.12781951179694e-172	0.483493335833232	0	-0.286563267660039	0	-0.309454612403503	0	-0.525808085698616	0	-0.639035302745137	0	-0.597073196298386	0
ATXN2	NO	lightgreen	0.0832573047457815	4.20095686222784e-32	0.688441204004314	0	0.508763507684871	0	0.706371793321095	0	0.313460379386401	0	0.682944422884331	0	0.203576430406198	4.44204387295188e-186	0.65350124975043	0	0.515772268717793	0	-0.256844272401363	9.9753919214347e-299	-0.460567595642581	0	-0.390662897691074	0	-0.597334660880586	0	0.011983890570887	0.0901341286202077	0.218790877427554	2.55833584065476e-215	0.0666741767451559	3.76961202431527e-21	-0.0123226510909353	0.0814035635372851	-0.458327948836201	0	-0.312041210441965	0	-0.440523368493462	0
ATP6AP1	NO	blue	0.187492930291345	1.21059414927671e-157	0.526211875035004	0	0.746056595210752	0	0.692822039318643	0	0.0384180735899367	5.48989072680945e-08	0.420291018639641	0	0.320406233965619	0	0.652979851302691	0	0.691839881847338	0	-0.383062593546901	0	-0.593382766393514	0	-0.0432813191917036	9.16934591674361e-10	-0.376659944632696	0	0.376597225372501	0	0.597347117412237	0	-0.105873918005059	5.96899697084122e-51	-0.22427385698349	2.01335855031197e-226	-0.340782514865161	0	-0.462656977821453	0	-0.55070574273582	0
KHNYN	NO	salmon	0.501946607743848	0	0.404391462043795	0	0.731956195201444	0	0.581588812236325	0	-0.0760509005123187	4.77626763434489e-27	0.340670183925815	0	0.581956924526985	0	0.652446976062966	0	0.658678725543591	0	-0.451905246885039	0	-0.501701925196597	0	-0.27609979364541	0	-0.559147781479762	0	0.139253214827264	3.76732586404507e-87	0.450729974881944	0	-0.233730532014702	2.73715886494522e-246	-0.226931328334243	6.49979258322494e-232	-0.604619330975428	0	-0.681114932928656	0	-0.670854172000748	0
SAMM50	NO	red	0.199442342182455	1.57571013302868e-178	0.149449217315949	3.09815092757231e-100	0.284501949390054	0	0.663470170723484	0	0.520372763637868	0	0.708755889281006	0	0.294090628126243	0	0.65241446798048	0	0.218458243756124	1.17998975176515e-214	0.117791190555557	1.02009089077796e-62	-0.00543900639783959	0.441816115106757	-0.715838370117946	0	-0.615489165428993	0	-0.440359436505693	0	-0.224252283475134	2.22948830612379e-226	-0.312692765561107	0	-0.297929915871987	0	-0.656635483716481	0	-0.361411618502788	0	-0.179414472316436	2.63825714528786e-144
PCIF1	NO	purple	0.355936762871452	0	0.543238799402731	0	0.791171433933302	0	0.505683730024315	0	-0.184222178756705	3.62101757805599e-152	0.274982558848575	0	0.512590455935687	0	0.652030479292836	0	0.838731755885469	0	-0.603790346887397	0	-0.667196898841052	0	-0.0883848485444749	5.59355933932591e-36	-0.486496994078543	0	0.38263807091934	0	0.656504607267712	0	-0.0618652330487226	2.0107189623665e-18	-0.0880898945279705	9.48244379693134e-36	-0.418544521132861	0	-0.553977153369931	0	-0.726589131474691	0
CLUH	NO	pink	0.265985801953457	5.09875746508166e-321	0.403269175606901	0	0.420541734116652	0	0.5251698033221	0	0.187301338261494	2.5503485925307e-157	0.515126540440026	0	0.432593550120552	0	0.651371445885556	0	0.468364761675116	0	-0.243753146052608	2.40876701209129e-268	-0.302395010464536	0	-0.414059986716343	0	-0.547454457561491	0	-0.0466707923066425	4.02193540093964e-11	0.107222523543009	3.22270202323549e-52	-0.00465661795730831	0.510222568076695	-0.0712648846062742	6.09671941504506e-24	-0.446642482197456	0	-0.311684459662282	0	-0.382066643571233	0
GRWD1	NO	pink	0.135978951137388	3.75892032635841e-83	0.303978845393794	0	0.335277212684309	0	0.561243044306949	0	0.407627224227762	0	0.675733225338797	0	0.287043554590245	0	0.651203206178438	0	0.402483341109969	0	-0.133696430136432	2.01710466935556e-80	-0.235533902617902	3.50896310491443e-250	-0.536442203790733	0	-0.623906748075461	0	-0.214753497327846	2.46326859047997e-207	-0.0269787596699524	0.000135779044604738	-0.0155567125453998	0.027807463343937	-0.00697067714487273	0.324266444163181	-0.48256504637556	0	-0.220256041105419	2.95356248666928e-218	-0.308616763079186	0
DOLK	NO	magenta	0.421419648182369	0	0.213310225658062	1.606764336989e-204	0.467222669346036	0	0.522790651211924	0	0.149380924009081	3.81893006359826e-100	0.413601587410114	0	0.589699055190107	0	0.651109076937483	0	0.412818381776709	0	-0.18505854949131	1.47363928542298e-153	-0.226842175214173	9.96030169321359e-232	-0.488440724796285	0	-0.521917146993091	0	-0.139294776758123	3.34687233383433e-87	0.0623851709374843	1.04278650090856e-18	-0.369135346150353	0	-0.364641274693054	0	-0.586412548952839	0	-0.505013709036253	0	-0.384011884210624	0
FBXO31	NO	red	0.0215179235870415	0.00234092288480109	0.297330247647606	0	0.198477471397717	8.61943289934344e-177	0.642366789676582	0	0.683917813791819	0	0.866669784404903	0	0.154357221793213	7.07026324815641e-107	0.650391153781158	0	0.235393417110861	7.07260654073453e-250	0.113895673916064	9.89817500665499e-59	-0.10567081285692	9.23440973804508e-51	-0.632069865747878	0	-0.580104154280932	0	-0.320692300229143	0	-0.192956952274379	5.06851813216897e-167	-0.165501736233711	8.5821670108061e-123	-0.136146322039959	2.36062953654624e-83	-0.531432289159256	0	-0.205106981627808	6.45397960465176e-189	-0.106688186632346	1.02905958290495e-51
MICU1	NO	purple	0.317788140080645	0	0.508287461832791	0	0.754391727007591	0	0.457905867968175	0	-0.132004812941886	1.98153692387323e-78	0.218526503078235	8.62435070995797e-215	0.4809456712042	0	0.649806839075692	0	0.821007640202523	0	-0.473818381877983	0	-0.572954690407419	0	0.0296876601779271	2.68064078747926e-05	-0.361648715731992	0	0.504050372959089	0	0.690702791282055	0	-0.19809819005107	4.13217980739772e-176	-0.227051610124589	3.65320455598705e-232	-0.356248331851752	0	-0.542980655278053	0	-0.624854191096672	0
ACSS1	NO	green	0.292517678151584	0	0.345953261320844	0	0.433970912851829	0	0.689629686058818	0	0.262246185587999	8.59353709877486e-312	0.648866459047578	0	0.34614039767172	0	0.648150994014564	0	0.361257738957636	0	-0.196946808729407	4.72033270043919e-174	-0.272406922103999	0	-0.645065830291705	0	-0.72731062334739	0	-0.345557248278619	0	-0.043521076032331	7.40478301064473e-10	-0.0371687279499523	1.45782103812348e-07	-0.0774206682946248	5.66521546388658e-28	-0.631828616668625	0	-0.372888093137358	0	-0.433059077575685	0
KIF13B	NO	red	0.135600262770628	1.07457123044321e-82	0.381293213944036	0	0.484419624276209	0	0.566189010845784	0	0.225959284300864	6.75596174931436e-230	0.55413691681057	0	0.257811909960593	4.80270440526048e-301	0.647919389476191	0	0.55015177977131	0	-0.193750788199353	2.08124609318035e-168	-0.373245661032465	0	-0.285584866893632	0	-0.453521616173829	0	0.0660605274706984	8.6194897412165e-21	0.23257732648549	8.10477420329477e-244	-0.19615783603685	1.19285782718074e-172	-0.226227079316267	1.88375428430017e-230	-0.390167688979802	0	-0.32339881688521	0	-0.356321909609811	0
SLC27A1	NO	purple	0.136660695356687	5.63009696012534e-84	0.368380653205658	0	0.578027117168123	0	0.532943868616781	0	0.116026697873677	6.78379701308911e-61	0.424760528594959	0	0.297368524551841	0	0.647577722808648	0	0.649575468604318	0	-0.250163446218112	5.35854754110892e-283	-0.339730622787333	0	-0.262906891702484	2.06469623935212e-313	-0.47741937574288	0	0.151148954785843	1.64547464164576e-102	0.35712839740267	0	-0.0744428996210459	5.55912657910628e-26	-0.087462773377181	2.89568419490556e-35	-0.433276591108765	0	-0.395016819578445	0	-0.446599306962857	0
TMEM205	NO	green	0.0881577368696804	8.39967951986225e-36	0.246849523186636	2.27840740632828e-275	0.433319480624662	0	0.622304158857717	0	0.290224796059748	0	0.477602712734155	0	0.25040448424732	1.47806394801056e-283	0.647413279321603	0	0.384320597966053	0	0.0379841686667253	7.73336218473882e-08	-0.0969731993718589	5.43585468938373e-43	-0.431670087217404	0	-0.444215220470743	0	-0.0764343548087057	2.63971569664017e-27	0.0906237346242076	9.60717588808023e-38	-0.270929862624713	0	-0.322997902878928	0	-0.53851700774093	0	-0.448554457709483	0	-0.26333446721756	1.83834016331359e-314
ZBTB17	NO	pink	0.101695143383003	3.98746070366445e-47	0.434970182826588	0	0.50927560849337	0	0.512819692604381	0	0.229765660271803	7.54220819882213e-238	0.476182618253766	0	0.284472252363444	0	0.646836326554217	0	0.582212333481386	0	-0.149907840042442	7.58496342979269e-101	-0.293452419499263	0	-0.171529048061751	6.90758651534303e-132	-0.396231536965474	0	0.257949513090074	2.24453233281267e-301	0.394136302407118	0	-0.0677851023434224	8.27368029502757e-22	-0.0617227431730237	2.40485666065106e-18	-0.404831770124729	0	-0.409980492995933	0	-0.378105790518431	0
GAK	NO	green	0.10212327589636	1.64436567117265e-47	0.592002056593572	0	0.601648230677279	0	0.739693014511782	0	0.248160685662293	2.25477434455446e-278	0.592183434202034	0	0.219055277218014	7.57594515941054e-216	0.645953904449116	0	0.567142698457725	0	-0.273115245043136	0	-0.551639681920485	0	-0.164385944575985	3.79807041586705e-121	-0.434942354108821	0	0.217997672701934	9.75718759367482e-214	0.40162993896475	0	-0.0996403009393229	2.65663190543446e-45	-0.19994138872084	1.97233650595841e-179	-0.342007495007747	0	-0.339580273322631	0	-0.440339959639685	0
CHRAC1	NO	purple	0.250696920856422	3.09203689592338e-284	0.357582909958655	0	0.53783708813552	0	0.489478042105525	0	0.159371186978156	6.80328443073147e-114	0.431432059242573	0	0.465480030709191	0	0.645812028830879	0	0.581539456288467	0	-0.28104347426893	0	-0.383224814241357	0	-0.250715766738858	2.79529247055041e-284	-0.475173803827664	0	0.15120921952536	1.36503847798363e-102	0.316265454521082	0	-0.12371542185908	4.81711623661173e-69	-0.100207656418865	8.40569762885332e-46	-0.451931947581997	0	-0.437182657107031	0	-0.448952018910883	0
VARS2	NO	pink	0.365440570844756	0	0.258272184455317	3.76410616983665e-302	0.461297608955536	0	0.728037721356391	0	0.237225408452889	7.31381467315191e-254	0.597204976409645	0	0.43840576623698	0	0.64555737217365	0	0.326246948388957	0	-0.189863508196768	1.12137971317596e-161	-0.285226550602973	0	-0.579818207389456	0	-0.627929001528199	0	-0.304956340804174	0	-0.0363449727084539	2.7298337404231e-07	-0.245589893503897	1.68719866405524e-272	-0.353573300777036	0	-0.559067998711019	0	-0.359980983670375	0	-0.389213043207053	0
EDC3	NO	pink	-0.0501594483192544	1.27066850708468e-12	0.33615133490067	0	0.32568318020041	0	0.589371800301807	0	0.547013089027371	0	0.715812466127091	0	0.115758471554966	1.27676255424164e-60	0.645555095982391	0	0.420183641458288	0	0.0616590948059165	2.60469413226743e-18	-0.152896272564269	7.07685892789089e-105	-0.363904004786352	0	-0.436044303996593	0	0.0335648636269566	2.05731908196474e-06	0.11483291817018	1.11894504432246e-59	-0.0579942455574089	2.2524916201561e-16	-0.0458723573544452	8.57340428198793e-11	-0.414773414840954	0	-0.238685195733856	4.61000576580888e-257	-0.161600069433179	4.34582919346288e-117
ZNF213	NO	magenta	0.544299215380626	0	0.43808911207689	0	0.810703697630697	0	0.593290972495647	0	-0.189664895961032	2.45330090249405e-161	0.239817424111966	1.46645103336879e-259	0.654188929999256	0	0.644610308176256	0	0.700698006954406	0	-0.538782836589893	0	-0.577852161176664	0	-0.16224444888143	5.07935658169427e-118	-0.497019274929239	0	0.243305313870068	2.45159226894332e-267	0.54876253717704	0	-0.215669915403473	3.92350917141531e-209	-0.278486043345274	0	-0.479180093503255	0	-0.609071383141109	0	-0.709064864683201	0
PMPCA	NO	red	0.107106346665063	4.15017543187964e-52	0.310112640855832	0	0.376374710845783	0	0.698151227104831	0	0.436645643066862	0	0.715728157140423	0	0.219059569624563	7.42763837113034e-216	0.644280263296306	0	0.340955226765013	0	-0.00650406025712356	0.357707461662472	-0.140054747353747	3.82021552797345e-88	-0.610860427788461	0	-0.611157902069743	0	-0.261268719669626	2.09540091167226e-309	-0.0378980008635546	8.27426004711904e-08	-0.120417750890576	1.75058765470475e-65	-0.133806914061901	1.49175770351846e-80	-0.602685761245062	0	-0.36287341556195	0	-0.27901461658979	0
ELF4	NO	blue	0.37954383737939	0	0.528163154778073	0	0.837315191915494	0	0.61827970484518	0	-0.182512436197028	2.40057586693632e-149	0.285277536549746	0	0.489034302953254	0	0.642381684877365	0	0.767080155905894	0	-0.578541426337425	0	-0.733955078797662	0	-0.0218985915330602	0.00195470836664943	-0.412046467504301	0	0.392518975687308	0	0.676252212701048	0	-0.155398891177148	2.5762761174958e-108	-0.232919926206053	1.49945771195962e-244	-0.379848373115646	0	-0.574728526006378	0	-0.712396626152416	0
CLCN7	NO	green	0.126432020209388	4.73922344103443e-72	0.506301670388574	0	0.486393556864228	0	0.713988848543999	0	0.226816896751823	1.12413496788467e-231	0.586636424654672	0	0.24627508942941	4.65896327779854e-274	0.642117568231947	0	0.461978163222703	0	-0.228107953684827	2.2846878400142e-234	-0.402488591247263	0	-0.393139834824507	0	-0.551852118916885	0	-0.072706628773705	7.42219686918272e-25	0.13837503133047	4.55256459275247e-86	0.00690887572515672	0.328574728214989	-0.154698101080087	2.39788079422528e-107	-0.372030624588267	0	-0.1997046018447	5.29053422416931e-179	-0.381023305304103	0
LRRC28	NO	pink	0.381322201862079	0	0.25982296380468	6.81211015118419e-306	0.544375229307015	0	0.578169592416305	0	0.139032553932657	7.05714568064837e-87	0.367819245395095	0	0.500556056418962	0	0.640191309656309	0	0.453086596559403	0	-0.129411816426085	1.99603980832321e-75	-0.194049205411193	6.24465421779563e-169	-0.322908962996606	0	-0.458703221717895	0	0.063997419864787	1.31535093203033e-19	0.252622103601436	9.88158871161307e-289	-0.255987129903265	1.10522298271505e-296	-0.271329202722702	0	-0.568824548828587	0	-0.569954645603726	0	-0.41878914164793	0
RANGAP1	NO	green	0.111144879064675	5.35328398988191e-56	0.339561629779212	0	0.416756343173669	0	0.781270517597613	0	0.422961436038702	0	0.764361711801008	0	0.195778444875029	5.60920052590271e-172	0.639862231017027	0	0.360208574865569	0	-0.154651366723969	2.78147141622713e-107	-0.360323529117853	0	-0.495698424012638	0	-0.61483350296867	0	-0.223598228643362	4.88152762785031e-225	0.00354987064586218	0.615677950413677	0.0385916986000254	4.78159999702961e-08	-0.0671189379187116	2.06023354738686e-21	-0.396669246235413	0	-0.106909716446642	6.36365778390027e-52	-0.310214126359997	0
RABGAP1	NO	red	0.265232449033342	3.78414759462728e-319	0.787982980605354	0	0.580931116573981	0	0.572238517738325	0	0.0640189469462729	1.27903709195691e-19	0.476268893110383	0	0.37945082652004	0	0.638885400112942	0	0.609873005732554	0	-0.426000290985514	0	-0.504431396723381	0	-0.362570730778834	0	-0.645710412139602	0	0.0670882939929584	2.14807605755371e-21	0.307432359578466	0	0.11032786114838	3.36728196859172e-55	0.0586658433713839	1.01490552178006e-16	-0.524367647143859	0	-0.429708502629864	0	-0.601868952106034	0
CTNNBL1	NO	pink	0.13895057858808	8.9080844885264e-87	0.314484794546301	0	0.392294864906913	0	0.612871769718637	0	0.409078005066273	0	0.62519341059735	0	0.242432921091094	2.22030684699397e-265	0.638140401499788	0	0.413042054201442	0	-0.0750970202830658	2.06126349933558e-26	-0.259378522095352	8.09909615655059e-305	-0.386872467988697	0	-0.531891378789014	0	-0.086680274167648	1.15301533555687e-34	0.0831893172553238	4.71171939334672e-32	-0.168651360916337	1.67538574364688e-127	-0.182008082338036	1.61162182816813e-148	-0.447306209022781	0	-0.244085048675625	4.30176034090149e-269	-0.294394573983421	0
FARSA	NO	pink	0.0267806057028575	0.000152049840026917	0.282171985542123	0	0.387897099379315	0	0.615124470242479	0	0.368654970965747	0	0.628421632594543	0	0.182044348526377	1.40566493918187e-148	0.636941135253011	0	0.410746210525415	0	-0.0549042091281298	7.86046043000836e-15	-0.202253336168329	1.20818308496497e-183	-0.454870773294763	0	-0.524081868784353	0	-0.130346172984693	1.67910103457505e-76	0.0665686720597863	4.34795182426341e-21	-0.092301049858351	4.27730156855678e-39	-0.115950209056005	8.12560909278302e-61	-0.4765402619923	0	-0.283736934013808	0	-0.27971473695223	0
ZNF767P	NO	pink	0.225140895803632	3.31322554637038e-228	0.387203886517013	0	0.472343372366992	0	0.663919805638884	0	0.287413922785589	0	0.55491900109909	0	0.382821191721087	0	0.6367773662088	0	0.390429191511219	0	-0.110391613572064	2.91860359583294e-55	-0.24198427506501	2.23742429672067e-264	-0.384182139388448	0	-0.513258695881649	0	0.00580850798255771	0.411428641887247	0.174744649450498	7.02761387218174e-137	-0.0817763123707703	5.00753990045239e-31	-0.1505714255773	9.82252102341937e-102	-0.526256638320339	0	-0.433503872796329	0	-0.367135892789554	0
P2RX4	NO	pink	0.280544641325434	0	0.198044411479347	5.15920132571507e-176	0.428104509225339	0	0.545430452834278	0	0.197529971593235	4.29871198789405e-175	0.436859490570826	0	0.390769203622486	0	0.636572795485658	0	0.380257723281186	0	-0.0622744252861919	1.19985762462204e-18	-0.113644047612764	1.771684985947e-58	-0.518281161608288	0	-0.531496502980116	0	-0.190583161539201	6.52535707851181e-163	0.024730391070591	0.000469404326058279	-0.320232142774466	0	-0.33166256930586	0	-0.615062500797772	0	-0.503660761566118	0	-0.341076909723467	0
GHDC	NO	pink	0.23997758241555	6.48524900120034e-260	0.464381521344023	0	0.497624539375758	0	0.49141936783214	0	0.0705650739391085	1.66905107561798e-23	0.46484412781555	0	0.362203854290451	0	0.636176929376138	0	0.583240355921831	0	-0.364887326539215	0	-0.422986774839942	0	-0.441493800551398	0	-0.61571735448044	0	-0.0656627361258824	1.46746494556566e-20	0.182751452609777	9.71779914835088e-150	-0.0705587384898683	1.68426207751752e-23	-0.0958395554486353	4.99308175750327e-42	-0.479307120436462	0	-0.347832671424307	0	-0.496679478391495	0
RNF40	NO	blue	0.67493195448505	0	0.475994528529673	0	0.844406616613463	0	0.513696761820196	0	-0.383036893428241	0	0.187246903696957	3.1511968413841e-157	0.756860400510107	0	0.636117070093001	0	0.789854856655449	0	-0.772371643307202	0	-0.690982808612891	0	-0.229119287445121	1.73086153625259e-236	-0.636814756316393	0	0.170933806269917	5.65896483654643e-131	0.542436334342082	0	-0.0276593597504768	9.15234357788207e-05	-0.0851236550764447	1.73583812856158e-33	-0.488243101420464	0	-0.573450853831818	0	-0.85991170658295	0
PAFAH1B3	NO	pink	0.176698507031067	5.82459662768846e-140	0.160694234172076	8.7501651565799e-116	0.385083975117982	0	0.704838978479292	0	0.371532104943663	0	0.664051612364029	0	0.282613539600681	0	0.635921796655916	0	0.281437010546657	0	-0.0553689263689825	4.66332983467907e-15	-0.157079814996986	1.17075439671339e-110	-0.656055644391297	0	-0.641778158874172	0	-0.364575333878678	0	-0.102848753922639	3.63402338507653e-48	-0.235149602587119	2.38446090196307e-249	-0.273321918132714	0	-0.60124087687699	0	-0.344649374083599	0	-0.309679516411872	0
HECTD3	NO	magenta	0.376018844399771	0	0.294243605579458	0	0.515102749327951	0	0.67287321411387	0	0.146476129605291	2.54514703815898e-96	0.479836824484231	0	0.479049478825864	0	0.635208258938014	0	0.402556477950386	0	-0.214644525320336	4.02472762535587e-207	-0.291553774390434	0	-0.414501781187565	0	-0.524662146146265	0	-0.0960489400973006	3.32156779703061e-42	0.115821836226342	1.09973854658753e-60	-0.13013026224285	2.97999461091484e-76	-0.233662588315275	3.83078544863565e-246	-0.467593845935819	0	-0.369382041390673	0	-0.392242430035679	0
MRTFA	NO	purple	0.303684476170416	0	0.600623887266872	0	0.805757077836617	0	0.511039569200453	0	-0.247358311238462	1.56270495932397e-276	0.247281855947462	2.33844061856266e-276	0.454004758743119	0	0.634345619130319	0	0.859340881638468	0	-0.64471954226224	0	-0.696451124235315	0	-0.0599458158408437	2.16635115088401e-17	-0.482325935498671	0	0.402796686807601	0	0.679820001609133	0	-0.0387982735869838	4.05382548128568e-08	-0.103497694551926	9.33175428461249e-49	-0.361495247986108	0	-0.498560014872997	0	-0.748417419940386	0
ILVBL	NO	red	-0.0924085530645798	3.4970670469921e-39	0.205792203063454	3.4032969125714e-190	0.204050713611288	5.89782366580728e-187	0.637112547438749	0	0.670590648321316	0	0.786818475203843	0	0.0524746500015071	1.12352434406563e-13	0.634221857588963	0	0.246299273880207	4.10372473045945e-274	0.211475473617169	5.67361231803955e-201	-0.033497322369867	2.15676218999725e-06	-0.500982584462132	0	-0.442111034101876	0	-0.175763915026692	1.75306796459403e-138	-0.0995680311617011	3.07457220206242e-45	-0.184217072104138	3.69232250604976e-152	-0.188425943675479	3.17736913520397e-159	-0.467168351999551	0	-0.212219266090178	2.08738894509983e-202	-0.0407007352757928	8.51994637071421e-09
NR1H2	NO	yellow	0.354659365517101	0	0.538886281344692	0	0.819529152390758	0	0.535159618256593	0	-0.173548547602958	5.19197192877927e-135	0.24821938979164	1.65257887610827e-278	0.501229982545264	0	0.634168525706983	0	0.784519120762579	0	-0.530310492154803	0	-0.6595324547014	0	-0.0499350706998193	1.59836773607543e-12	-0.446033785797556	0	0.423584489943582	0	0.707629102848765	0	-0.132753445721566	2.62141935639592e-79	-0.1509968023026	2.63641666293129e-102	-0.479803737001815	0	-0.676433007777448	0	-0.73862249919446	0
ERAL1	NO	pink	0.626000915609699	0	0.227509750926603	4.05739110200755e-233	0.527465471678581	0	0.613739860216234	0	0.0624883376740851	9.1481933696683e-19	0.44583509140967	0	0.664497804700794	0	0.632815674370459	0	0.389210291652392	0	-0.336925186556731	0	-0.342070474712379	0	-0.574981509496069	0	-0.670535567442682	0	-0.293542628221549	0	0.00555955162314814	0.431764029018089	-0.277914563939738	0	-0.328060276024193	0	-0.610671040018644	0	-0.458667552959965	0	-0.511782477356705	0
EPHB6	NO	pink	0.00512508702988929	0.468612719538425	0.432157249528624	0	0.382937283943405	0	0.545799626722594	0	0.417585104947506	0	0.625516476829581	0	0.1751216390502	1.79913728162742e-137	0.631961193297102	0	0.498249539561168	0	-0.0631986698405704	3.69256740868781e-19	-0.233215712635112	3.48572854382729e-245	-0.312779592546218	0	-0.435266542784151	0	0.104194329422938	2.14763376307436e-49	0.202054988964936	2.79008959094025e-183	-0.0214585177115515	0.00240713968909919	-0.0456429418265098	1.06315159790186e-10	-0.383551524545539	0	-0.267854659213358	0	-0.240969090460829	4.0960978799088e-262
RAPGEF1	NO	green	0.304317055811268	0	0.562866200701776	0	0.594585830531699	0	0.645672158122424	0	0.126266280040631	7.26254493571985e-72	0.507567827950542	0	0.397207693421146	0	0.631383435848799	0	0.539788118236127	0	-0.345808899214606	0	-0.533562374605954	0	-0.267091907908926	9.88131291682493e-324	-0.522183522069615	0	0.113833124163939	1.14408328219947e-58	0.348289321112436	0	-0.115530951024826	2.18052255989626e-60	-0.164747288794322	1.11636666627462e-121	-0.470302072303347	0	-0.458033518226279	0	-0.5394353345309	0
DIAPH1	NO	purple	0.291204354004704	0	0.607992923008778	0	0.694215633869544	0	0.565884407303452	0	-0.0459188795254442	8.20634374482425e-11	0.453066380618402	0	0.386561163065486	0	0.630856800895126	0	0.76961755529098	0	-0.597489136434114	0	-0.649700407975833	0	-0.187617846961201	7.44427367979821e-158	-0.611718153309212	0	0.228764730332238	9.61349661533047e-236	0.503509186396366	0	0.141987029775769	1.45099307560298e-90	0.104925388679517	4.54744915695093e-50	-0.373500318547282	0	-0.341450781037605	0	-0.686205064307397	0
STK25	NO	red	0.176743956306264	4.93347069635027e-140	0.2128589133882	1.20717866354577e-203	0.315217365542051	0	0.719526180892096	0	0.449652865408133	0	0.705724806934861	0	0.266040675764639	3.71537365672617e-321	0.630709467785479	0	0.221158276383044	4.47363506245921e-220	0.0492182154959747	3.3046696036504e-12	-0.137085660687855	1.7154556079291e-84	-0.618951180652674	0	-0.549569896593512	0	-0.343335691706035	0	-0.144414135705652	1.18222707321139e-93	-0.269578705681082	0	-0.359300385386929	0	-0.567496425543567	0	-0.328442219594133	0	-0.200793707395015	5.59727118435832e-181
SETD1A	NO	blue	0.284131995818916	0	0.417178716043611	0	0.559546708552179	0	0.614250713216422	0	0.136912960206307	2.78182864702686e-84	0.58030764610124	0	0.403515316396105	0	0.630590882586866	0	0.577853599442628	0	-0.425838881943867	0	-0.505820989969569	0	-0.46173452838543	0	-0.665948779085952	0	-0.108397462992302	2.45760181061385e-53	0.183409746150814	7.99904391284372e-151	-0.00352552567262978	0.618101691087342	-0.0207999963414864	0.00326495565866953	-0.490179443209814	0	-0.333436940679409	0	-0.542968480857599	0
BRD3	NO	lightgreen	0.274359440772254	0	0.747373064584816	0	0.726604624841215	0	0.536023112396942	0	-0.125537911683786	4.7077865412171e-71	0.361799261410039	0	0.416060246646187	0	0.628887835264414	0	0.791584222241399	0	-0.601533324935205	0	-0.638252595344359	0	-0.173919606738068	1.37128007673789e-135	-0.584054343863205	0	0.281808457445659	0	0.561646767200077	0	0.152789096533613	9.90397435314115e-105	0.0958626451276665	4.77382470671053e-42	-0.408654436570391	0	-0.432297232993316	0	-0.716964522784487	0
NUDCD3	NO	pink	0.223592255822227	5.02083457511092e-225	0.321026640345991	0	0.51036550297582	0	0.663332229431441	0	0.238531231477324	1.00528510750221e-256	0.577249645499396	0	0.345874818316932	0	0.62823761487544	0	0.432343395147887	0	-0.196070155653609	1.70643640575863e-172	-0.275795838911272	0	-0.582467846436364	0	-0.67294769978305	0	-0.217863409284486	1.80457116701326e-213	0.0965395901025662	1.27348658591486e-42	-0.131336625159966	1.19330339990123e-77	-0.102744687391393	4.51565367464761e-48	-0.716199263334339	0	-0.5473147351145	0	-0.474888827349857	0
TUBB4B	NO	yellow	0.647958019617881	0	0.463491417241019	0	0.785126412227094	0	0.516472192156935	0	-0.233762658310338	2.33482910307409e-246	0.213017847213023	5.93710667939388e-204	0.706273546308222	0	0.627379339079492	0	0.703660149570302	0	-0.5829159834224	0	-0.609295914778761	0	-0.181462383027373	1.25676933745305e-147	-0.547588671268159	0	0.225502193256768	5.95314444279389e-229	0.545899407882934	0	-0.179015291767025	1.1592727847109e-143	-0.206747063461106	5.53831319389027e-192	-0.546778626054107	0	-0.683826434649267	0	-0.77568339904859	0
ECHS1	NO	red	-0.0232480938660737	0.00100925638570554	0.255575473745946	1.05340738993451e-295	0.357203182739943	0	0.673892674627512	0	0.459548104607481	0	0.694943514304739	0	0.103039091053512	2.44119942943047e-48	0.626715923339185	0	0.359070677087436	0	-0.0147752041204279	0.0366662804121351	-0.233458027390536	1.0532563397127e-245	-0.507206307470573	0	-0.546909550618058	0	-0.209571407103496	2.51447864620789e-197	-0.00637590013942617	0.367259450013331	-0.137222680162333	1.16845301573098e-84	-0.164199769189377	7.12952063671554e-121	-0.474371829776399	0	-0.23888012971673	1.71658407398487e-257	-0.247655155281425	3.26327933596755e-277
LLGL1	NO	green	0.247099491247108	6.11245415457735e-276	0.447740359037684	0	0.493713029450351	0	0.683200051782872	0	0.249737150155668	5.20977451767854e-282	0.642343293155416	0	0.321525741384156	0	0.626677269358855	0	0.441436801218782	0	-0.29514755229874	0	-0.490573700939138	0	-0.465532493163234	0	-0.627385008999192	0	-0.147676963375624	6.83040231584297e-98	0.1231807670099	1.84810888379628e-68	-0.0288794809333814	4.41395260191179e-05	-0.0564760577611963	1.32121240904762e-15	-0.516679463130926	0	-0.365116242337069	0	-0.469006383568907	0
PIGQ	NO	green	0.589017493818454	0	0.292107533373994	0	0.594098107747781	0	0.689116768338895	0	0.0472619722209251	2.27785686733532e-11	0.384825162426209	0	0.644914184129201	0	0.626227865657895	0	0.400231292571511	0	-0.291357698074108	0	-0.354700747066954	0	-0.368304382669125	0	-0.526715893775994	0	-0.0443521870261455	3.49892289708523e-10	0.197243285013015	1.397447230238e-174	-0.178250342220863	1.95822030495535e-142	-0.30531579409551	0	-0.510736723312057	0	-0.485203354612018	0	-0.49535917370362	0
SGF29	NO	red	0.0853118933178489	1.25381083995206e-33	0.306634996050705	0	0.379062365785405	0	0.632686178635399	0	0.448874568449371	0	0.661283852881831	0	0.222605701557759	5.17949618759887e-223	0.626055802637857	0	0.37063401140908	0	-0.0289241943424601	4.29523221962604e-05	-0.176832538143233	3.56898938675143e-140	-0.464065794814921	0	-0.551322761218963	0	-0.102801360172706	4.0119968984277e-48	0.0739567658172699	1.15557687509413e-25	-0.0874275988105306	3.08206622655426e-35	-0.0758728418878759	6.28400162513195e-27	-0.512045071283645	0	-0.307748701901376	0	-0.277333600416568	0
GALT	NO	red	0.079520864728109	2.00285566684025e-29	0.242132210239384	1.04506239385752e-264	0.311889482027972	0	0.72068036102845	0	0.533294165871904	0	0.74792560746123	0	0.184095772524475	5.86667570466585e-152	0.625876899278578	0	0.265040567135594	1.13112377090187e-318	0.0685513975992232	2.86511263829119e-22	-0.113285839507999	4.04881201343782e-58	-0.57378822619205	0	-0.550140438895308	0	-0.268308337509492	0	-0.0902845285287424	1.79006530543979e-37	-0.159770216151706	1.83743385154431e-114	-0.203422848912628	8.53221706998862e-186	-0.54596266741083	0	-0.282445090422679	0	-0.188807672838387	7.1257398653315e-160
TECR	NO	red	0.0713624809312959	5.29370480614573e-24	0.37135075319588	0	0.314141237711073	0	0.65658353076649	0	0.523286294247133	0	0.807138381983539	0	0.178584890812493	5.69676492353984e-143	0.625112919578817	0	0.332425867849453	0	-0.0838081745048069	1.65229940342214e-32	-0.268376009224953	0	-0.638632707731016	0	-0.692301093940191	0	-0.318389463986278	0	-0.0815475057507631	7.31446699023258e-31	-0.0466315593023504	4.17556230300429e-11	-0.0135096903051951	0.0560716036643871	-0.612565729480033	0	-0.284055614438136	0	-0.305101193912572	0
TMEM175	NO	green	0.0297386065435052	2.59658756389081e-05	0.533070574073029	0	0.472058199795948	0	0.705402117191998	0	0.315981497378834	0	0.601769746773294	0	0.174267679498275	3.92238088426267e-136	0.625055168574241	0	0.452846957142186	0	-0.120526570406722	1.34049430479314e-65	-0.363118337885818	0	-0.297207625352603	0	-0.44672739638683	0	0.083142267175213	5.1008291593865e-32	0.238566247135954	8.41989465055508e-257	-0.0427646394743009	1.44781374661581e-09	-0.15707760190785	1.1791451859766e-110	-0.387189654823332	0	-0.309412061035281	0	-0.325168646580949	0
PITRM1	NO	blue	0.14558726738398	3.63232639782804e-95	0.402521479170714	0	0.456144951398681	0	0.639444222236916	0	0.321366304781249	0	0.636921745060587	0	0.243034793402532	9.93410760045086e-267	0.624794160469379	0	0.466546238857479	0	-0.181193675920374	3.44692821924486e-147	-0.345101020258609	0	-0.390943898698508	0	-0.555279751813922	0	-0.0478176827144198	1.32647945867111e-11	0.162232495598641	5.28612865646655e-118	-0.0868985398727938	7.85226410672595e-35	-0.12535015880565	7.60810421108575e-71	-0.468251588660207	0	-0.311499002387415	0	-0.369567278174641	0
SND1-IT1	NO	red	0.0759315824693542	5.74064697799117e-27	0.54697171714613	0	0.403080889839415	0	0.627767374235747	0	0.391491948702112	0	0.698493200356836	0	0.205569997866388	8.84741239629457e-190	0.624679407867565	0	0.419918471737497	0	-0.192587525110405	2.22872684149583e-166	-0.411903696212375	0	-0.464554717830215	0	-0.639892365523553	0	-0.0978168653179294	1.02590641574987e-43	0.101518515072084	5.74022971001577e-47	0.0849786485182433	2.2290867922222e-33	0.0867557388613358	1.00971351816227e-34	-0.496292772781504	0	-0.263937365616464	6.02488094906972e-316	-0.403110266970024	0
ZNF296	NO	green	0.198965842267497	1.14004937184105e-177	0.433642454427096	0	0.526641874486535	0	0.711919615206372	0	0.232962169326665	1.21757240726906e-244	0.609159682047583	0	0.297312675973456	0	0.624352675669306	0	0.466493975548064	0	-0.302171849159118	0	-0.47722841159327	0	-0.385374023713605	0	-0.604628297160994	0	-0.0790303476685384	4.40697588399139e-29	0.18630948694472	1.19176193534402e-155	-0.00768517567164659	0.277138950876718	-0.0687325030014118	2.22610718755673e-22	-0.428641645497536	0	-0.284391765593477	0	-0.469167594164101	0
LONP1	NO	red	-0.0265006713939168	0.000178185509101442	0.336750608909765	0	0.245903266740057	3.27207952806866e-273	0.615067932106166	0	0.606563416080983	0	0.774852129104404	0	0.102763252507821	4.3440922448408e-48	0.623858046469527	0	0.281480837731524	0	0.121944013888779	4.05100148390678e-67	-0.0954137662065977	1.14065382635861e-41	-0.559736316490976	0	-0.525305001946055	0	-0.226537833295284	4.27044326825671e-231	-0.0870601081185116	5.90503948383609e-35	-0.205882013568144	2.31239221323439e-190	-0.189921139133633	8.93356241927011e-162	-0.563631221283594	0	-0.311843130030872	0	-0.145585016227506	3.65678516825059e-95
TOP3B	NO	red	0.370509970037191	0	0.229147313958706	1.51129147927499e-236	0.472719878361137	0	0.71870663260923	0	0.223417006012298	1.14596129726102e-224	0.556692871460973	0	0.453634450132037	0	0.62344323416275	0	0.293598940474455	0	-0.118165641398966	4.15140083797453e-63	-0.226136451009373	2.90279873048998e-230	-0.579806844367109	0	-0.586391660521192	0	-0.284570053979421	0	-0.0191106729703618	0.00687854983796585	-0.248358624471252	7.9061435304068e-279	-0.315853332873115	0	-0.617252486686048	0	-0.46107117202359	0	-0.379638369317099	0
TSSC4	NO	green	0.587024660323698	0	0.294558391958014	0	0.645252560283213	0	0.684384410516387	0	-0.0889593053744146	1.99079057996111e-36	0.340953481941559	0	0.669227858096081	0	0.622252203736586	0	0.428900563151136	0	-0.37511545186293	0	-0.335969222176105	0	-0.516151457247347	0	-0.664978944501395	0	-0.188367438692018	3.99436257553122e-159	0.156194015513155	2.0239363143658e-109	-0.0885126204647827	4.44782777111767e-36	-0.193472761831866	6.37728714311157e-168	-0.655589975533802	0	-0.590849847584083	0	-0.625965418232032	0
ITGAL	NO	pink	0.228402434786613	5.5262665050509e-235	0.522102389476679	0	0.550301353168745	0	0.60834102600844	0	0.0453078353566555	1.45303544859449e-10	0.565828092302168	0	0.308208191154516	0	0.62178202799279	0	0.595360059085702	0	-0.465228823293541	0	-0.53055618774624	0	-0.394953645892854	0	-0.650552514906688	0	-0.0434671208258635	7.77042559483665e-10	0.237110552276876	1.30323784020827e-253	0.13243189910334	6.2585657944839e-79	0.0501053754632717	1.34302839561381e-12	-0.39773033241926	0	-0.239972554237829	6.65357774190361e-260	-0.547597400910914	0
GLG1	NO	red	0.133024030773287	1.25824593503518e-79	0.556769511470875	0	0.497296069994312	0	0.652616929028275	0	0.279701389160196	0	0.620110746875486	0	0.238606928486417	6.85254753162551e-257	0.62091077576106	0	0.549921666753317	0	-0.305590756204669	0	-0.472547973642197	0	-0.249677909132043	7.14390409561909e-282	-0.498734623828457	0	0.104837091381097	5.48845826324229e-50	0.262031939020205	2.87252054475127e-311	0.0567082871588365	1.01097288457374e-15	-0.051752848450785	2.42081414977921e-13	-0.268580936649149	0	-0.135927431698217	4.33711730146072e-83	-0.381088854403256	0
ZNF524	NO	pink	0.155181708596331	5.14913801301203e-108	0.213234767606903	2.25178903342775e-204	0.473163246360012	0	0.511889781967547	0	0.134244244456626	4.50758892877706e-81	0.394244923648624	0	0.37098735167103	0	0.620125326106065	0	0.458000379962392	0	-0.1284806901169	2.31011997118459e-74	-0.169943529667638	1.84036263462916e-129	-0.433291550479263	0	-0.500075027943446	0	-0.0440528037782186	4.59085883420977e-10	0.158009680635085	5.77136475844064e-112	-0.104791791275589	6.04407398741895e-50	-0.103114116720695	2.0864477757468e-48	-0.548545819762179	0	-0.472841951474593	0	-0.38601293033373	0
TEDC1	NO	pink	0.170673587183063	1.41577534212195e-130	0.212850131497519	1.25543327451335e-203	0.357933049705979	0	0.675880718434236	0	0.385608240135085	0	0.602229639551915	0	0.28992296567681	0	0.619120027301588	0	0.276860139845508	0	-0.00775542085283542	0.272771395981104	-0.167151769237478	3.00643025927637e-125	-0.429034545476188	0	-0.485152899550996	0	-0.153726453756615	5.19459304337239e-106	-0.00504703114495697	0.475412658150992	-0.105607445066508	1.0579353096994e-50	-0.188507163103418	2.31232598786088e-159	-0.424272334651542	0	-0.235557721085109	3.11565540361991e-250	-0.225477580208672	6.69229609320691e-229
FLII	NO	yellow	0.29806336650644	0	0.584581175900861	0	0.789226593685654	0	0.5060480719076	0	-0.158571541917459	9.27915793780721e-113	0.277690306088898	0	0.421073245139043	0	0.61893560601094	0	0.847036194249965	0	-0.57782741300622	0	-0.684113723859103	0	0.0284747526925762	5.63964812442647e-05	-0.425842622321758	0	0.49558594955145	0	0.736321800564294	0	-0.0190867929755332	0.00694876326926241	-0.0531556999085944	5.39399628276265e-14	-0.347429973914468	0	-0.531833220748117	0	-0.711150365673095	0
PLXNA3	NO	red	0.191992197118111	2.4084739900264e-165	0.345048967140673	0	0.357796006725673	0	0.609075633711969	0	0.390573875758338	0	0.697161480722252	0	0.277761556310391	0	0.617955557707625	0	0.383241841181645	0	-0.135153435689636	3.69657399065543e-82	-0.267351778377636	0	-0.512927683935632	0	-0.60064202538734	0	-0.18085482939201	1.22743513624279e-146	0.0104604689877764	0.139074918512816	-0.0446808645426189	2.59149763953705e-10	-0.0690748039023555	1.37918299915523e-22	-0.485061947365717	0	-0.249114732392013	1.43087753657559e-280	-0.308180606125138	0
VAT1	NO	green	0.442871181259268	0	0.404079731907483	0	0.590041801158208	0	0.622063483938706	0	-0.029098865638859	3.859853494453e-05	0.426272465699192	0	0.52352983563029	0	0.617485987632072	0	0.503613977899831	0	-0.410487176011049	0	-0.390940257376862	0	-0.524914239384855	0	-0.706261822530868	0	-0.192434937876581	4.10512207988633e-166	0.137684334504741	3.19490911915724e-85	0.000418544431176351	0.952804004876671	-0.0661395401241737	7.75206318820861e-21	-0.573376104183693	0	-0.418354626702524	0	-0.589848298666825	0
TAF6L	NO	red	-0.0475956186480834	1.64761399825527e-11	0.276772523782067	0	0.306224788788671	0	0.656401916227664	0	0.461810575144732	0	0.674596264876855	0	0.106143106511593	3.34322603212833e-51	0.616964939053239	0	0.324434384091888	0	0.0438158369515787	5.6848389802014e-10	-0.136210266118588	1.97593423542914e-83	-0.411256320780756	0	-0.434846736804418	0	-0.104729312256713	6.90336419977096e-50	0.00563860081557999	0.425244807576565	-0.0624861574326956	9.17356042436288e-19	-0.185221193439497	7.8925927569851e-154	-0.334975786639324	0	-0.116589533243377	1.79092397602147e-61	-0.132225173380655	1.09384748155379e-78
NOMO1	NO	salmon	0.411238849826685	0	0.489045962936985	0	0.697969028544553	0	0.547360621063218	0	-0.109824576824891	1.03818132708047e-54	0.340428800620659	0	0.496689259739135	0	0.616845163623488	0	0.707577347926067	0	-0.548776971752837	0	-0.594736459691872	0	-0.189903207695922	9.58841026109882e-162	-0.551237706500608	0	0.20558791828625	8.19166358420588e-190	0.477763197186665	0	0.0228823959913557	0.00121132481446061	-0.0268702044206691	0.000144477657800095	-0.428144660073005	0	-0.453861405061273	0	-0.667147731509551	0
CAPN3	NO	pink	0.0452010890057847	1.60433459421484e-10	0.39212148684416	0	0.400620972874537	0	0.585744469439397	0	0.343415719808044	0	0.59799856313312	0	0.164336302641447	4.49283427889125e-121	0.616737735677673	0	0.460095072974306	0	-0.06494751776305	3.78957675116221e-20	-0.233306536469844	2.22612203820993e-245	-0.368600323761698	0	-0.4639236579217	0	0.0161833562868974	0.0221013368757462	0.154118447890443	1.50568770144109e-106	-0.108701212232709	1.25760957845311e-53	-0.160151308479725	5.2464821910589e-115	-0.421841803759877	0	-0.287516241920457	0	-0.267502240252183	0
SLC27A3	YES	green	0.162160649697633	6.71841148017487e-118	0.284061721811712	0	0.487123210263268	0	0.605528063981558	0	0.121415785623639	1.49976739492631e-66	0.436623787258054	0	0.280323346300358	0	0.616363081266464	0	0.45688236039311	0	-0.174379217207972	2.6249472417039e-136	-0.310753418325383	0	-0.272319730580351	0	-0.395122094925201	0	0.0307245468209549	1.3879884498481e-05	0.202982107758673	5.53719323083312e-185	-0.157459785033402	3.42994475915902e-111	-0.286457071711385	0	-0.33793480918599	0	-0.300010845984947	0	-0.339445064403766	0
DHCR7	NO	magenta	0.376426492536292	0	0.380803113079796	0	0.523978713221557	0	0.519506292048829	0	0.0635984180615187	2.20632074550795e-19	0.418515304734909	0	0.549198270657524	0	0.61579220489318	0	0.507224803855625	0	-0.349432480184697	0	-0.367424318405529	0	-0.399452003881236	0	-0.580267821502788	0	-0.0265337523628985	0.00017489021664926	0.200249723001988	5.44701888338282e-180	-0.0957224037464462	6.26968074390843e-42	-0.114217584884594	4.69106979361708e-59	-0.504294139235571	0	-0.440161594917304	0	-0.502122133344368	0
TSEN54	NO	red	0.185909919051238	5.57322802854094e-155	0.236723356116488	9.11536590112057e-253	0.304927721728675	0	0.622272016258214	0	0.413604472713127	0	0.70505764334213	0	0.256814520277753	1.17497170523562e-298	0.615785245835497	0	0.276508098568602	0	-0.00480566986713812	0.49677752797854	-0.12086081051861	5.89589101864265e-66	-0.600085024130698	0	-0.612019144920075	0	-0.301978704983548	0	-0.0797216891115274	1.44816921637056e-29	-0.148374684703677	8.22931232965146e-99	-0.123988323681829	2.41952288136922e-69	-0.628296359841472	0	-0.380040145883376	0	-0.27557179403924	0
CFAP410	NO	red	0.102423252163918	8.82024961045905e-48	0.358869509797243	0	0.322019282276087	0	0.702141959804223	0	0.482209175157162	0	0.740863492370638	0	0.209860474933051	7.06565403229935e-198	0.615590578258105	0	0.275236885520596	0	-0.0195722489590235	0.0056408914804031	-0.209311255455837	7.86843196707057e-197	-0.547153073305217	0	-0.565658563239016	0	-0.22300715719849	7.87263114560347e-224	-0.05447699403852	1.26548379520733e-14	-0.0642025980233479	1.00691590707883e-19	-0.149128152832706	8.27531848188734e-100	-0.498777468547187	0	-0.247182790314574	3.94141997383823e-276	-0.235197503449976	1.87820231265875e-249
EVI5L	NO	pink	0.160078654482163	6.66423686420123e-115	0.409461651270871	0	0.546038874297314	0	0.669556173984793	0	0.174611870126381	1.13475940349892e-136	0.516817866332855	0	0.289087052063615	0	0.6149753655942	0	0.510385483595825	0	-0.305325137258928	0	-0.443482578522873	0	-0.26840326774776	0	-0.500415525409411	0	0.0491851820146702	3.41631575725721e-12	0.255794412376247	3.17733003694569e-296	-0.0936311261787932	3.48174719948679e-40	-0.206149491980493	7.30676566553353e-191	-0.318669356839979	0	-0.21778738732167	2.55564956423705e-213	-0.425258054515548	0
WDR6	NO	red	0.0853931029661734	1.08939603960406e-33	0.365643127327038	0	0.327452502201462	0	0.711111453422091	0	0.510797663193313	0	0.815334915209192	0	0.155675913465774	1.063529410793e-108	0.614967773132121	0	0.31479745981307	0	-0.0708403569031356	1.12442741695392e-23	-0.28464658388929	0	-0.601391128396711	0	-0.628494493903175	0	-0.312733712667519	0	-0.0908842615708161	5.94731963758457e-38	-0.103488061780016	9.52258705759181e-49	-0.153044661730529	4.44185909022384e-105	-0.516496656944484	0	-0.214270831681029	2.16292115358786e-206	-0.26063444981221	7.32443464934711e-308
VAC14	NO	pink	-0.0321463978393731	5.4425192138063e-06	0.410788656177066	0	0.302791975205863	0	0.513248742829192	0	0.4761047932256	0	0.626757197687598	0	0.10156705945474	5.19359887711652e-47	0.61406628701844	0	0.421446045701881	0	0.0316551177744523	7.55434697063979e-06	-0.204106992117307	4.6397321775467e-187	-0.295418107346597	0	-0.401577300090219	0	0.0677164405389171	9.09318032234923e-22	0.127840530968416	1.23083716854147e-73	-0.141422938171911	7.4440619798282e-90	-0.150922830042676	3.31487306660468e-102	-0.358612706188533	0	-0.192024594088777	2.11630666532814e-165	-0.164391486635813	3.72749063430531e-121
NUDC	NO	green	-0.0388449090611616	3.9050486340281e-08	0.346902439757005	0	0.40930959203176	0	0.758927165435537	0	0.485619595854713	0	0.712524176705918	0	0.0969612501380691	5.56517733728063e-43	0.614047305580589	0	0.337227842827499	0	-0.00441721500595226	0.532209381602555	-0.260990142028286	9.9935469024459e-309	-0.441016770080346	0	-0.526239771409727	0	-0.131225712058164	1.60615654052424e-77	0.0702533494414962	2.60565426321543e-23	-0.0760796801240505	4.5688272418916e-27	-0.106047832157165	4.10522602922344e-51	-0.491146173744763	0	-0.285312306780109	0	-0.269905861555703	0
ORAI1	NO	pink	0.311039830242541	0	0.476186576567903	0	0.551704080735001	0	0.493453083419917	0	0.0486132832336874	6.05193650559738e-12	0.4282231375556	0	0.425097438469089	0	0.613652000727133	0	0.585609189869089	0	-0.395190284574945	0	-0.46665842844431	0	-0.342696410493937	0	-0.57957657562355	0	0.0442066781122019	3.99357419143051e-10	0.310849109022433	0	-0.0721119234329355	1.77820905198782e-24	-0.0704901264068778	1.85804987727118e-23	-0.515054594380442	0	-0.475151048576276	0	-0.567179827590908	0
XAB2	NO	red	0.110031449932604	6.53957115761192e-55	0.457498187646819	0	0.47273218640839	0	0.553085659248693	0	0.193443080380885	7.18636405257385e-168	0.594226886294915	0	0.271999168362065	0	0.613028370839753	0	0.560591267649451	0	-0.340405953280289	0	-0.442217529783508	0	-0.424981395862981	0	-0.603560345670828	0	-0.0513307745675819	3.77421606412016e-13	0.178298981449795	1.63668928977802e-142	0.0545678749707505	1.14391656800582e-14	0.0471712293460753	2.48668120822549e-11	-0.424334630805289	0	-0.251770184936216	9.74804195843579e-287	-0.446526424600523	0
PPP6R1	NO	purple	0.69965583262639	0	0.31926242041599	0	0.750818730168803	0	0.526836785370252	0	-0.304535808170018	0	0.207734775469997	7.65332946935897e-194	0.778273262439263	0	0.612953839076729	0	0.639923983160311	0	-0.62949107609164	0	-0.531104989720175	0	-0.357237071152016	0	-0.628106995184994	0	0.0242299405411949	0.000610661661726512	0.365879848995635	0	-0.0974617143598534	2.07358883609744e-43	-0.129199391774428	3.49526697502039e-75	-0.554356543339615	0	-0.601968734696792	0	-0.756101054734566	0
SF3B3	NO	red	0.37359611473001	0	0.382214344217558	0	0.506942454273043	0	0.735393996072344	0	0.186941259045472	1.0323322878988e-156	0.616895153834492	0	0.41261268000081	0	0.612411218099358	0	0.380412473778753	0	-0.299163703427821	0	-0.35588858820498	0	-0.618464852529724	0	-0.719375941203257	0	-0.327329769248955	0	-0.00267750163126828	0.704967500798748	-0.0388364399342923	3.93166757791523e-08	-0.109378186093336	2.80599869531173e-54	-0.605670638426297	0	-0.390025331988756	0	-0.496198659649865	0
GOT2	NO	red	0.160214403020206	4.26200727520277e-115	0.343848501499693	0	0.352950390669044	0	0.62242195857265	0	0.448357692198648	0	0.740649297820559	0	0.233541115855672	6.98510435934239e-246	0.611562919773464	0	0.377992150147392	0	-0.141789905757	2.57134937357996e-90	-0.289763428175924	0	-0.555335186649942	0	-0.649517895154571	0	-0.272049473955486	0	-0.0373031030051118	1.31437529772689e-07	-0.124791777852914	3.15754139638059e-70	-0.0947857738831045	3.83164014703321e-41	-0.526235636292907	0	-0.238197609233617	5.43413058769626e-256	-0.316127999792225	0
SGSH	NO	pink	0.326147554370388	0	0.298610147877596	0	0.488996404393197	0	0.551252092902789	0	0.158970158222984	2.52681288581864e-113	0.491833000539007	0	0.399465150768024	0	0.610074301393889	0	0.489510770877273	0	-0.241778923996358	6.43119664974304e-264	-0.301411142704229	0	-0.451344040314704	0	-0.576190731597494	0	-0.109524924336603	2.0245942473834e-54	0.133161056192205	8.67128488671681e-80	-0.174789408668664	5.97891075068042e-137	-0.165148155057279	2.86056863517631e-122	-0.568489143774951	0	-0.455609496646797	0	-0.440934727711199	0
SRM	NO	red	0.309273561738725	0	0.159137385362584	1.46261262027401e-113	0.434064068718005	0	0.628241362924773	0	0.233480303991314	9.4345486965285e-246	0.566148790760624	0	0.409654200286981	0	0.609733583592495	0	0.329463317734104	0	-0.205266886553118	3.25103185927629e-189	-0.274214960231172	0	-0.606958055850393	0	-0.658128349954662	0	-0.347005293336529	0	-0.0498442560568396	1.75341136016447e-12	-0.140210753403719	2.44312255075841e-88	-0.139806844371857	7.76483085666939e-88	-0.566988853300731	0	-0.344504979776945	0	-0.404449020257707	0
SLC10A3	NO	purple	0.214251970489787	2.3543115625256e-206	0.429564086435295	0	0.643938078441879	0	0.556761915672319	0	0.0296060229694687	2.82074600306501e-05	0.406422759046432	0	0.363251751504394	0	0.60961890877031	0	0.63966588749256	0	-0.358549316065412	0	-0.48710583238182	0	-0.23560566079919	2.45254327230019e-250	-0.506935379883233	0	0.182644411821337	1.45721349882188e-149	0.446277743496454	0	-0.00885864540817718	0.21030886222893	0.016215264667926	0.0218402449949242	-0.502190915455477	0	-0.540412519499047	0	-0.578857807135739	0
UBA7	NO	green	0.187477883389228	1.28358832290891e-157	0.428785030110463	0	0.49720991904228	0	0.744303137676209	0	0.181612575433845	7.14558434938598e-148	0.583463740838721	0	0.27146707523668	0	0.608625817768271	0	0.389332114543032	0	-0.254211594648225	1.79410733234965e-292	-0.417671169381151	0	-0.469665739248198	0	-0.583659329024111	0	-0.168482931475799	3.00834974375338e-127	0.0898543185406131	3.92814750054818e-37	-0.000803433806696714	0.909544760321956	-0.155512938041247	1.79015528776068e-108	-0.4578397216603	0	-0.28145143238468	0	-0.424695440006749	0
DXO	NO	pink	0.374312527612715	0	0.239839687757867	1.30926153189948e-259	0.46158819257327	0	0.497122669799971	0	0.143130314195453	5.16865383533702e-92	0.401809164614927	0	0.532447748428118	0	0.608590147344923	0	0.423871271971569	0	-0.193823764838379	1.55078363940361e-168	-0.227902273742379	6.1492852296876e-234	-0.439281751898446	0	-0.506401915139411	0	-0.0809286001305651	2.02765247609458e-30	0.123223758041219	1.659087570189e-68	-0.268268878900335	0	-0.256405432290703	1.11341398816952e-297	-0.580433376460453	0	-0.526534122591454	0	-0.402096601773104	0
MICAL1	NO	blue	0.361654008886634	0	0.533871260840929	0	0.711151397160251	0	0.52210350982738	0	-0.177547542066245	2.59938283675623e-141	0.295548883272313	0	0.478484080968568	0	0.607985719085853	0	0.705966430075043	0	-0.507759747785367	0	-0.52605541361001	0	-0.208560861031518	2.0951064587515e-195	-0.507242254420379	0	0.228451632979524	4.3587945206779e-235	0.511319309070117	0	0.0154525992229151	0.0288692919234509	-0.0632568296326484	3.42668547891118e-19	-0.442285144071506	0	-0.530035727001606	0	-0.660510958401325	0
FBRSL1	NO	blue	0.176829240275296	3.61227955033899e-140	0.443998041536457	0	0.486035327406358	0	0.604256999683724	0	0.25866863097771	4.18197681014615e-303	0.583982984282006	0	0.255210210382661	7.76056441509735e-295	0.607960548250894	0	0.49397205309974	0	-0.225627796411307	3.27541407870087e-229	-0.361579927709828	0	-0.413548843812096	0	-0.595924160351525	0	-0.0403987980748718	1.09648654282714e-08	0.201621923623636	1.72941635333021e-182	0.0338305224623467	1.70724145202217e-06	0.0355547413853644	4.92145830982803e-07	-0.534403936779374	0	-0.397868709878539	0	-0.448052120148415	0
SNAPC4	NO	red	0.0176774518966242	0.0124212312818918	0.505065797242651	0	0.462225331506756	0	0.69254304906512	0	0.329880775181974	0	0.634364686412398	0	0.14146207428271	6.64714880054821e-90	0.607246733299099	0	0.452681085916061	0	-0.14666807666724	1.43037368843989e-96	-0.400851102010941	0	-0.270653361812519	0	-0.451659369662928	0	0.0915484813278063	1.74020991908651e-38	0.242860056074739	2.45044088817119e-266	-0.0186459174124185	0.00836602395829853	-0.134952598543701	6.43244058724379e-82	-0.346239868872819	0	-0.248159386188529	2.27033385997908e-278	-0.333837477346086	0
CCDC124	NO	magenta	0.478352454689791	0	0.2061500951822	7.28779340223367e-191	0.51386302600354	0	0.447763648286168	0	0.00940243875245174	0.183643942373715	0.28945728797812	0	0.621592337202187	0	0.607058310134453	0	0.478648634652121	0	-0.240452342715521	5.75425902898248e-261	-0.203735626002796	2.25681797515978e-186	-0.412483490072634	0	-0.507756484836013	0	-0.0466867015630004	3.9612269965895e-11	0.162861948468142	6.4383856425391e-119	-0.228177696428864	1.63276625375467e-234	-0.223761243650009	2.26409317190583e-225	-0.576328222410986	0	-0.550944687141844	0	-0.453389183829573	0
LRCH4	NO	blue	0.256758523279264	1.59887937832932e-298	0.468590099212101	0	0.705538512444457	0	0.683745540347011	0	0.0016664319849206	0.813705347750579	0.362151512487596	0	0.377668621502183	0	0.606655213008156	0	0.583834039910535	0	-0.3575225902385	0	-0.511807213252086	0	-0.0999871906391427	1.31556595825159e-45	-0.420098028076166	0	0.291728565233131	0	0.53127178498184	0	-0.0116476417772839	0.0995298839423279	-0.142085511156591	1.08989609895794e-90	-0.392722872540745	0	-0.482879811568023	0	-0.570796489282624	0
UBL4A	NO	green	0.48879553938478	0	0.20109017623959	1.61510585503605e-181	0.547946901910095	0	0.617474287430238	0	0.0952943213662657	1.43718669471753e-41	0.420594998235338	0	0.535706406335188	0	0.606208018263053	0	0.417590101052784	0	-0.205395104929653	1.87519209442511e-189	-0.230427825607674	3.01353617898263e-239	-0.471940456127988	0	-0.571299234862122	0	-0.156863598635572	2.35104762085708e-110	0.133222153133215	7.34407827141022e-80	-0.299566656550376	0	-0.313082785243959	0	-0.616871023853028	0	-0.525005551704789	0	-0.460852905418017	0
RIPK1	NO	green	0.152599804145994	1.79207578376852e-104	0.489524229109925	0	0.648400703326622	0	0.586948605548301	0	0.0622359050999192	1.25979325088125e-18	0.412293968394442	0	0.282177477462706	0	0.605526283666192	0	0.618996419082802	0	-0.297662535365821	0	-0.436582309457614	0	-0.195730209382761	6.82775232292283e-172	-0.460882977404732	0	0.223587050380751	5.14547829772644e-225	0.477844254034408	0	-0.117441623271077	2.35502075680671e-62	-0.0874530011426386	2.94631161514459e-35	-0.521726001074098	0	-0.584110573977496	0	-0.559271760496691	0
VPS18	NO	purple	0.323209370919087	0	0.555113875967056	0	0.754786128954225	0	0.482541208331532	0	-0.261213714811731	2.85293918735075e-309	0.235980160604153	3.77479293971661e-251	0.472853601630433	0	0.605199688374633	0	0.805400174991778	0	-0.630538235099698	0	-0.623845972774221	0	-0.0996851345205054	2.42629635468126e-45	-0.511659068131418	0	0.335681285330284	0	0.607720440931502	0	0.117699290472882	1.27136647585469e-62	0.0269311029027203	0.00013953524636141	-0.362708682910826	0	-0.435855126594567	0	-0.722510525931915	0
TRIM11	NO	green	0.181979121490488	1.79752044377038e-148	0.360352787300025	0	0.575258908054307	0	0.56060645217593	0	0.0754208016770805	1.25739047008622e-26	0.401046153689528	0	0.327528852684276	0	0.605114700700943	0	0.57903561922864	0	-0.278480996182925	0	-0.437362576836179	0	-0.124449442461718	7.53150089957169e-70	-0.364673283495483	0	0.23729861435663	5.06022515317824e-254	0.414435920292018	0	-0.0462351762060041	6.08774149410933e-11	-0.130532455757035	1.02278497275148e-76	-0.313864409127019	0	-0.365028444056933	0	-0.43975880786625	0
RMND5B	NO	red	0.386393849448404	0	0.206980439684033	2.0178022137332e-192	0.482582482683939	0	0.521660028160344	0	0.150010659075589	5.5293209703071e-101	0.383282712344126	0	0.477577828006647	0	0.603474144126358	0	0.429284581248073	0	-0.127492574165371	3.04480723936776e-73	-0.186389011597505	8.76344101807835e-156	-0.379304704028116	0	-0.468689527622333	0	-0.0314012408481793	8.93286836173519e-06	0.167431381478676	1.14655368644711e-125	-0.277319179555848	0	-0.295388539207301	0	-0.523100769212359	0	-0.473105762106435	0	-0.371623635821978	0
MOV10	NO	pink	0.265882163442519	9.21926495139766e-321	0.358261976263084	0	0.485292795610587	0	0.56768497824195	0	0.0868693583511438	8.26656958035838e-35	0.466460517588438	0	0.362804450460467	0	0.603441131714679	0	0.442623459020622	0	-0.286676678438114	0	-0.343076878308789	0	-0.496429559444253	0	-0.597874072638946	0	-0.173813956870368	2.00396057248758e-135	0.106267354712922	2.55714020519504e-51	-0.0796424946924375	1.64587784065862e-29	-0.11731460826628	3.18967731519859e-62	-0.534102481613128	0	-0.394334558157976	0	-0.466934119549055	0
MAN1B1	NO	green	0.122169749158544	2.31133738536375e-67	0.287509396548432	0	0.414222326085363	0	0.719500822401266	0	0.347105953628422	0	0.629172821151887	0	0.21364241607612	3.6308288224005e-205	0.603397985722455	0	0.32508199235687	0	-0.0506119422929348	7.97565992010172e-13	-0.229775758973104	7.18132662776631e-238	-0.47450802988816	0	-0.539079187927129	0	-0.184441335971247	1.56725237359916e-152	0.0388172708823965	3.99256838864124e-08	-0.195828755474898	4.56906241602374e-172	-0.267579362385079	0	-0.503210294993896	0	-0.306111940133097	0	-0.307709443847897	0
ARHGDIA	NO	purple	0.288051329152601	0	0.410903621623506	0	0.592611327975787	0	0.503221590879898	0	-0.0466490508447888	4.10637320911594e-11	0.431138397651908	0	0.403265127937243	0	0.603311586143558	0	0.663387733277738	0	-0.550804772867511	0	-0.570249601851194	0	-0.299647597532897	0	-0.613630763850827	0	0.0187223005312147	0.00810333784180685	0.307468359408122	0	0.0916431998441391	1.45939994433515e-38	0.0513483244571574	3.70542427175168e-13	-0.311646835429576	0	-0.200397916759956	2.93253148153892e-180	-0.586362530316959	0
CLPTM1	NO	magenta	0.512522814545709	0	0.471670180946828	0	0.768221690810129	0	0.466021218746176	0	-0.309600658231203	0	0.225980951078563	6.09308848152039e-230	0.615682658028268	0	0.603155252397687	0	0.763158588399115	0	-0.706185024575838	0	-0.659050779536741	0	-0.259989640272669	2.68862227490302e-306	-0.618561630109965	0	0.14270392978877	1.79853908629977e-91	0.501191192474237	0	-0.0273346320602001	0.000110596495303079	-0.0229936163238747	0.00114622731533089	-0.515388477019883	0	-0.578969209122222	0	-0.806021832914932	0
GDPD5	NO	pink	0.393437738871395	0	0.305485535491788	0	0.43920440370624	0	0.552315171510693	0	0.111160604692658	5.16641438604835e-56	0.473967795324314	0	0.454740153916728	0	0.602812838454355	0	0.392567466927311	0	-0.222093007333335	5.71211948006392e-222	-0.259164563089946	2.66242620049878e-304	-0.507990914059824	0	-0.587360856892151	0	-0.202582108654169	3.01150113370264e-184	0.0431854634593698	9.98420098059059e-10	-0.170048577812418	1.27330784577323e-129	-0.218144759701152	4.97235290383187e-214	-0.547490447747418	0	-0.415009704106283	0	-0.41503884068847	0
PNPLA7	NO	green	0.282850736327878	0	0.351935404960377	0	0.464729280990386	0	0.694770208715724	0	0.240788000462566	1.03480477445693e-261	0.609694966473236	0	0.38540842109051	0	0.602271440442456	0	0.359049135881906	0	-0.26947663010816	0	-0.341777079499014	0	-0.593889593524445	0	-0.699262340927418	0	-0.285490402009254	0	-0.00290377010916838	0.681351167665564	0.00252590759962545	0.720952123992065	-0.0280415622228267	7.30555864009164e-05	-0.579881369231333	0	-0.338654369307007	0	-0.455369243580137	0
PLBD2	NO	purple	0.275989208584186	0	0.337118908862851	0	0.467669302447897	0	0.365212440365999	0	0.0459980678124412	7.61657802559837e-11	0.32843534912765	0	0.421188439358817	0	0.601974234215084	0	0.609854833619697	0	-0.298739530820863	0	-0.314391245029491	0	-0.262365495567626	4.38634061135689e-312	-0.419842473431562	0	0.114648948789842	1.71896473990226e-59	0.252495275312427	1.95965029710265e-288	-0.178270917223704	1.815154573271e-142	-0.171727281966311	3.42284500266552e-132	-0.343584660982812	0	-0.321480553725857	0	-0.378967789144232	0
CTSB	NO	lightgreen	0.652177060474642	0	0.4580833019964	0	0.67108287636383	0	0.514594783592011	0	-0.189700659873755	2.13086455461289e-161	0.226719859816671	1.78841175855432e-231	0.70299360588716	0	0.601834628226776	0	0.584187019141092	0	-0.513765628010743	0	-0.49294220757674	0	-0.33810097496817	0	-0.575760746903075	0	0.0154778482076344	0.0286086276252216	0.303977128938532	0	-0.0973545689002767	2.56273292300258e-43	-0.167641996607292	5.54061932634111e-126	-0.519986666940584	0	-0.544246512646425	0	-0.651451572285504	0
TIMP1	NO	blue	0.261896498919625	6.15636353494387e-311	0.421179463034466	0	0.675223282107758	0	0.562296652473367	0	0.0129303148543626	0.0674686852142651	0.336239095413394	0	0.396466738343248	0	0.601464251462312	0	0.636251344381711	0	-0.362101145719646	0	-0.519034372157307	0	-0.112728363757072	1.45763526655712e-57	-0.409018733881358	0	0.270444374870125	0	0.50298784796533	0	-0.163564385631192	6.08140709414208e-120	-0.191196155183843	5.73539849207083e-164	-0.395994433780223	0	-0.474659349784613	0	-0.537783025565416	0
YIF1A	NO	red	0.0248043349565335	0.000451327118108147	0.267997636242635	0	0.349354334145035	0	0.664071811624327	0	0.386278988412155	0	0.586053124583214	0	0.162907844404627	5.52028827826155e-119	0.600833668318206	0	0.301183731274897	0	0.00329456415879237	0.641299804326235	-0.180853713944973	1.23257238689444e-146	-0.370651922204752	0	-0.450677012512547	0	-0.0934670701142185	4.75348415627823e-40	0.04076755897778	8.05532795175811e-09	-0.0353427748939096	5.75246309696526e-07	-0.138600649808651	2.40376870230209e-86	-0.35571796673465	0	-0.164132147702175	8.96019905329685e-121	-0.212966988778058	7.45116862775214e-204
SP2	NO	purple	0.506537862090643	0	0.543491368887059	0	0.785884009704743	0	0.467240625404489	0	-0.233642085213736	4.23967643599907e-246	0.241825976067296	5.04968593409301e-264	0.623920338690673	0	0.600800975966983	0	0.798220730044147	0	-0.703391474100132	0	-0.758038596256306	0	-0.0665489022400432	4.46569923290739e-21	-0.498786839034035	0	0.363622918248068	0	0.635067899992651	0	-0.084319010359874	6.91658820030694e-33	-0.0977234085638073	1.23491766900107e-43	-0.373589149936295	0	-0.516977390411787	0	-0.76901287653439	0
MAP3K11	NO	purple	0.246155546588234	8.72191040918638e-274	0.457157073441274	0	0.74943168030694	0	0.416116514001358	0	-0.229068613282139	2.211889373361e-236	0.189435648084011	6.04949266919416e-161	0.433433932976389	0	0.600669435676716	0	0.826192768629474	0	-0.539330936395227	0	-0.571532432181645	0	-0.0214231927641399	0.00244732303765412	-0.397539701031023	0	0.441417307007307	0	0.67721587642706	0	-0.0333909514265085	2.32279565920127e-06	-0.0575004211393857	4.02495096368272e-16	-0.337754296901266	0	-0.508887957710711	0	-0.65867629748172	0
ALDOC	NO	green	0.368651128807752	0	0.403879543161034	0	0.633819415990368	0	0.692376088250196	0	0.0728488615532864	6.01620846568289e-25	0.479204584007421	0	0.47531528503208	0	0.60058336083249	0	0.488219188503779	0	-0.41408144443278	0	-0.505888256913081	0	-0.415544405630829	0	-0.634846452186469	0	-0.0655273040149029	1.75763663553759e-20	0.255947582982769	1.37275268858764e-296	-0.129113685740588	4.38058068290593e-75	-0.157456654295051	3.46486027603514e-111	-0.591144593518228	0	-0.525133934812711	0	-0.612612605546442	0
SUPT6H	NO	purple	0.319401613398845	0	0.582953842362864	0	0.677041781871026	0	0.479414702697435	0	-0.162430363710499	2.72966815030851e-118	0.334850382977561	0	0.447780226187817	0	0.600474862428298	0	0.766063509022945	0	-0.62002009869735	0	-0.634306494933878	0	-0.209595655945369	2.26065141785202e-197	-0.575361987970578	0	0.221166338780047	4.30886503097257e-220	0.480700157093281	0	0.107187338401103	3.4793713452383e-52	0.0560918842154187	2.05225817132334e-15	-0.388861452051205	0	-0.395580869502412	0	-0.693449983430016	0
EXOC3	NO	blue	0.286459015209692	0	0.509691994303079	0	0.694691034078273	0	0.512300915008789	0	-0.10187373431493	2.75690924597603e-47	0.308075317912935	0	0.401677258738631	0	0.600451234598713	0	0.694498216651294	0	-0.440398493799568	0	-0.483937138799017	0	-0.181098087982394	4.93332041539287e-147	-0.505262910470817	0	0.257071012525472	2.86279270836222e-299	0.53722819541323	0	-0.0119471846723878	0.0911237466329005	-0.0205095592142833	0.00372519175402089	-0.498716963336136	0	-0.567922302084641	0	-0.646851871434394	0
UBL7	NO	magenta	0.855226997006715	0	0.304096848044894	0	0.724632859485219	0	0.523334606140528	0	-0.236096798475251	2.10608726052246e-251	0.180935956589746	9.05819602053138e-147	0.877415104478232	0	0.59909504059865	0	0.550710590122121	0	-0.553432632523286	0	-0.497344260456455	0	-0.324501928934288	0	-0.582989752886128	0	0.0045403793691688	0.520838296800868	0.33627232391243	0	-0.243431462225624	1.27589953860304e-267	-0.270572312755895	0	-0.594303669351112	0	-0.667964537620581	0	-0.723463446478365	0
ATP6V0D1	NO	yellow	0.382532541769517	0	0.497550713413321	0	0.83691236379399	0	0.485744102457346	0	-0.24476896330416	1.22576623966186e-270	0.15219018212065	6.449682124754e-104	0.50702605683692	0	0.599000041365627	0	0.811800264176268	0	-0.56532512541458	0	-0.67189482175411	0	0.105448366876666	1.48778319967592e-50	-0.338298156983563	0	0.538960806503451	0	0.791686492495643	0	-0.161261789028883	1.3363645856944e-116	-0.206142351629941	7.53513178393191e-191	-0.346833632735954	0	-0.596206114722169	0	-0.715864599005792	0
LHPP	NO	green	0.551908588180733	0	0.29233450816189	0	0.576101551988164	0	0.641639756077612	0	0.0435677808015565	7.1018694589124e-10	0.381777877160715	0	0.598890242517276	0	0.598991083732328	0	0.402091695827814	0	-0.294647809059014	0	-0.343381769770004	0	-0.450566267352992	0	-0.58472422284967	0	-0.155779998942115	7.62417987122565e-109	0.128691883297371	1.32775211864587e-74	-0.214426456307926	1.07417460671072e-206	-0.286660404612374	0	-0.561401834058395	0	-0.485870208398678	0	-0.505964561867778	0
ARMC7	NO	pink	-0.0397907180864533	1.81263651079203e-08	0.329171599700893	0	0.496773526344091	0	0.477745631187697	0	0.251371260334443	8.31872739287357e-286	0.429579591158828	0	0.166701183614356	1.41628488311461e-124	0.598642075248237	0	0.580161195165208	0	-0.0633235293627096	3.1449840082282e-19	-0.2516293813839	2.07855478025288e-286	-0.112626073340377	1.84257033542232e-57	-0.280534303122504	0	0.333607650797721	0	0.436195024216551	0	-0.204543898132764	7.18633121940238e-188	-0.172828243897559	6.82369931710949e-134	-0.407788732387545	0	-0.472697061725711	0	-0.309633125246928	0
ELAC2	NO	red	-0.0425628821714875	1.72805458371058e-09	0.346878616955791	0	0.27696884797013	0	0.538316286722822	0	0.488176999859535	0	0.697239827388111	0	0.0892523862860698	1.1721939828239e-36	0.597775170777011	0	0.397617722801551	0	-0.0046833982309656	0.507792942290747	-0.223124358399355	4.53896693489804e-224	-0.360250453263137	0	-0.428308745810765	0	-0.0393139429422333	2.67474041568465e-08	0.0461624060850914	6.52184586137861e-11	-0.141124926768954	1.76116272768119e-89	-0.159424257178163	5.71734107829089e-114	-0.351270509848156	0	-0.161109722207957	2.21247862777334e-116	-0.155881940415621	5.50194789601828e-109
TTC17	NO	lightgreen	-0.0134547638992686	0.0570783213721293	0.685089962293625	0	0.379893339519676	0	0.618116619811	0	0.367224153675529	0	0.637043744725369	0	0.110936176619582	8.57438384601315e-56	0.597435309938009	0	0.398573761887171	0	-0.0889819889933583	1.91095004514702e-36	-0.271011803072457	0	-0.442695789287082	0	-0.557335329065836	0	-0.0721497631069509	1.68240837178982e-24	0.113484087400417	2.56340164709313e-58	-0.00256195594292836	0.717139682929681	-0.0523133045968863	1.33503471628438e-13	-0.522597060826049	0	-0.333975163868417	0	-0.333853337437307	0
ACADS	NO	magenta	0.572961447249812	0	0.304792440469363	0	0.567252457102539	0	0.437289811892127	0	-0.122486406812041	1.05009544879996e-67	0.255927965555561	1.52857205200422e-296	0.710784268684811	0	0.597317297566108	0	0.536177655705653	0	-0.468419878359666	0	-0.405178647649085	0	-0.355186880283163	0	-0.545525258311877	0	-0.0299330748006798	2.29822115395236e-05	0.204121284945259	4.36540938288858e-187	-0.147981700515235	2.71382306587851e-98	-0.180383396713751	7.15413716195108e-146	-0.45256078006396	0	-0.437854963076379	0	-0.549247020732677	0
SH3GLB2	NO	green	0.654801351439944	0	0.252208404480372	9.20722639532562e-288	0.530399295624443	0	0.622832344814873	0	0.0381452175576353	6.8127731465813e-08	0.408832034576063	0	0.674850096854798	0	0.596946596521258	0	0.338465106548585	0	-0.305248251457107	0	-0.319076839445877	0	-0.567063306283423	0	-0.636309443085726	0	-0.290960683093249	0	0.0274770362805248	0.000101811627871552	-0.285924709715806	0	-0.333552369048799	0	-0.644543280757399	0	-0.54301003202641	0	-0.511877601112958	0
PCNX3	NO	lightgreen	0.304425114060092	0	0.576477999630595	0	0.652289205326163	0	0.484606989129819	0	-0.168224603797042	7.37405190195572e-127	0.325018093555422	0	0.443500641313108	0	0.596490437127711	0	0.673227687976277	0	-0.533422918230456	0	-0.529587301290114	0	-0.305837651169037	0	-0.604010801925886	0	0.112179026151188	5.11818498442253e-57	0.40739300258948	0	0.0529355272219504	6.84493624496635e-14	0.00501375926738898	0.478327550841057	-0.502532020462338	0	-0.494668034344506	0	-0.684555767634368	0
FCHO1	NO	purple	0.312365810448964	0	0.527736267411093	0	0.728067823349842	0	0.464885261335314	0	-0.131725520442634	4.20166124928503e-78	0.299045246303557	0	0.436674410056207	0	0.596119029945117	0	0.800736722861903	0	-0.555660768733467	0	-0.595708453441288	0	-0.0541085288795013	1.9026559390204e-14	-0.459529138398568	0	0.388900633175438	0	0.636891110557264	0	0.0350045513809407	7.36529746232561e-07	0.0210357710525617	0.00293011366356761	-0.328680255462579	0	-0.435365306714807	0	-0.652502649126902	0
FOXP1-IT1	NO	lightgreen	0.281800414353842	0	0.756061496034037	0	0.718933374081004	0	0.601679619607723	0	-0.145443773936894	5.57022474331249e-95	0.338466940511137	0	0.396560919683118	0	0.595992669423052	0	0.680039754655735	0	-0.568137776309627	0	-0.639449276242387	0	-0.188623228457475	1.46792939423243e-159	-0.581362653783081	0	0.252940475976452	1.76867832436158e-289	0.532301668023561	0	0.203751479217114	2.10958397073858e-186	0.111656300552812	1.68128286329161e-56	-0.425112146223804	0	-0.450299100920484	0	-0.731683366230345	0
TUBG2	NO	pink	0.277659017194269	0	0.292069872081001	0	0.446345479603339	0	0.609806385197233	0	0.249076742268694	1.7510119967385e-280	0.530841852956127	0	0.413162912983865	0	0.595765679028506	0	0.369193338423509	0	-0.164318583413216	4.77041596258125e-121	-0.252268758159974	6.65015402179031e-288	-0.444377440156813	0	-0.532841353557443	0	-0.122046107353991	3.14341401194617e-67	0.0814266840336367	8.93083645967891e-31	-0.170795369445167	9.21913413599917e-131	-0.206496296604344	1.63663946885268e-191	-0.529081475848163	0	-0.415783312189468	0	-0.36484894521328	0
ATG9A	NO	salmon	0.707028645589975	0	0.380246572957005	0	0.710709412390402	0	0.466982066670979	0	-0.29153828388929	0	0.16339158058427	1.08776774295876e-119	0.783476675547903	0	0.595674727482239	0	0.626431299794651	0	-0.590388357125072	0	-0.505588973301728	0	-0.295328445893285	0	-0.559363862442924	0	0.101182963131771	1.1449011709042e-46	0.389087103434515	0	-0.134770746999366	1.06143039180952e-81	-0.203273592506945	1.60818334459784e-185	-0.516207813469211	0	-0.592884491983952	0	-0.705917888457791	0
MAP4K1	NO	red	0.00328163516775142	0.642609103662142	0.288766752301278	0	0.21887189632305	1.76229953457195e-215	0.672061578723451	0	0.610006204366955	0	0.851087491309934	0	0.0867238743127679	1.06792602348014e-34	0.594979182819089	0	0.222456504023871	1.04216934897194e-222	0.0778943632378491	2.68658280696487e-28	-0.113639869559114	1.78887403453773e-58	-0.651699857161068	0	-0.629223245930444	0	-0.390115485337546	0	-0.1957328076794	6.75583995422425e-172	-0.122926524800495	3.49540474737356e-68	-0.126595596749796	3.10814202155614e-72	-0.560678383477389	0	-0.20485521218319	1.89763009158328e-188	-0.165264562849124	1.92506420518306e-122
GPN2	NO	pink	0.119437015199761	1.91898930380151e-64	0.336878845396786	0	0.449389612231755	0	0.653030996968363	0	0.275523095977401	0	0.517740360244678	0	0.228812003802151	7.65022853651705e-236	0.5947274109058	0	0.388525168942613	0	-0.123284046040014	1.42603423825383e-68	-0.344684906208507	0	-0.296016627872301	0	-0.431640785538831	0	0.00329305436791345	0.641452641144514	0.163990103382834	1.44768994872996e-120	-0.107689371502956	1.16303443315132e-52	-0.178870578765208	1.98091431408884e-143	-0.351131279159176	0	-0.259007116536405	6.3869786137298e-304	-0.321209484896413	0
GNA15	NO	yellow	0.280682278510298	0	0.298526627678699	0	0.662691334099489	0	0.486084444872155	0	-0.0766144518634502	1.99598549008804e-27	0.211080589632432	3.25897980528571e-200	0.403775080513213	0	0.59425298989297	0	0.658954571784787	0	-0.312694753033946	0	-0.396278704067258	0	-0.0910692805895627	4.22713072297656e-38	-0.350679599865362	0	0.29360088931849	0	0.498178822063965	0	-0.225462155576348	7.20154422697686e-229	-0.259361069551997	8.92510449834078e-305	-0.372370980221668	0	-0.489656158852603	0	-0.506098976744247	0
PKM	NO	purple	0.397627231287451	0	0.46486687516222	0	0.669398893551878	0	0.397168288114494	0	-0.20619772445545	5.93509938144694e-191	0.234878830305909	9.18003440274322e-249	0.514019304462601	0	0.594010264190132	0	0.758149974602072	0	-0.583551150217653	0	-0.550623013716427	0	-0.237524299078591	1.62421045797011e-254	-0.561754927226963	0	0.165515400393566	8.19157794969336e-123	0.447546651929654	0	-0.0970536940751447	4.63925607235484e-43	-0.10608251486618	3.80965322968727e-51	-0.469697936607955	0	-0.497384624285114	0	-0.68589405447604	0
SPTAN1	NO	red	0.121803478365519	5.74180706673903e-67	0.531018020658717	0	0.415989403744641	0	0.634541780642394	0	0.302569066433554	0	0.711574485619917	0	0.209539848933748	2.88791208383437e-197	0.593501203783565	0	0.476630996735743	0	-0.333416068428776	0	-0.447419015876552	0	-0.444988693867635	0	-0.651056204923234	0	-0.121437176732141	1.42250099510012e-66	0.0966130252130846	1.10279765130041e-42	0.176026291072747	6.75394165483023e-139	0.10707492706975	4.4437867759532e-52	-0.349076351971065	0	-0.084418028111486	5.83872665289471e-33	-0.403107991324064	0
SH3TC1	NO	pink	0.11695695472347	7.48095665493393e-62	0.280411758563378	0	0.426024984067136	0	0.415437735447558	0	0.134201679113424	5.06534175173637e-81	0.357880259678862	0	0.271582837840543	0	0.592881671624688	0	0.528437315287448	0	-0.121755440702638	6.4682738783332e-67	-0.194433956316564	1.31875095147653e-169	-0.269511803160296	0	-0.376690499323818	0	0.100891677098476	2.08083776846272e-46	0.224014892661214	6.8420816349244e-226	-0.169835630413285	2.68600280655424e-129	-0.172680856672815	1.15429498055339e-133	-0.389411821849918	0	-0.355088384375176	0	-0.302478079201544	0
RDH13	NO	red	-0.000845132682777567	0.904871814584359	0.350927878502753	0	0.255699947850891	5.32987692775305e-296	0.562315718641813	0	0.499121399608464	0	0.691316822215062	0	0.136476513771063	9.41233215800132e-84	0.591498683525162	0	0.313811408456842	0	0.0432885312185916	9.11073157016414e-10	-0.122433484976658	1.19827152352667e-67	-0.466920158494057	0	-0.500636042981835	0	-0.131672754776946	4.84183689843571e-78	-0.0215817754373728	0.00227161344502838	-0.0435294047581639	7.34985733338335e-10	-0.0531326361092651	5.53054426247193e-14	-0.447737574557274	0	-0.224908817409166	9.96384877558486e-228	-0.178215995024042	2.22256611252573e-142
GBA	NO	yellow	0.360183410613018	0	0.540776433647684	0	0.809781247625886	0	0.431570636313099	0	-0.271002127908918	0	0.13568648497142	8.46226203236027e-83	0.499799175560869	0	0.591075194615684	0	0.827792241885167	0	-0.585813786986266	0	-0.670655112199207	0	0.0961615082898815	2.66692422499741e-42	-0.346002590033437	0	0.549539449177123	0	0.786537675733477	0	-0.0954343391775432	1.09611307434479e-41	-0.139778263514619	8.42578264070886e-88	-0.336487055116141	0	-0.585734903399236	0	-0.71435609004388	0
NBAS	NO	blue	0.320433000285378	0	0.323237336487588	0	0.506099367507762	0	0.603976366675661	0	0.164667147601648	1.46503867379516e-121	0.454574641347549	0	0.429183536921041	0	0.59083454599867	0	0.425400094981158	0	-0.188853536186526	5.95294336762184e-160	-0.266648141498737	1.18575755001899e-322	-0.38169417083355	0	-0.50079837470535	0	-0.030304522139969	1.81660554837138e-05	0.173822779699232	1.94148419026131e-135	-0.160954341882391	3.70152132797919e-116	-0.20474017651878	3.10464890646986e-188	-0.497398843185019	0	-0.419597717132839	0	-0.395704648829165	0
FASN	NO	pink	0.458857776178759	0	0.249219882356392	8.18130169199545e-281	0.477767476263998	0	0.661838676644377	0	0.130406410214124	1.43051854836537e-76	0.543674767729626	0	0.461982327298088	0	0.590794520014401	0	0.365874520042507	0	-0.328864053289961	0	-0.369648808244969	0	-0.513093050143451	0	-0.608427748244408	0	-0.300840950394605	0	-0.00716027945069418	0.311279548275731	-0.335931369653893	0	-0.446152497145737	0	-0.464173421751679	0	-0.284123879617123	0	-0.429091529544787	0
PHKA2	NO	lightgreen	0.111649533195368	1.70730759242722e-56	0.801643372602547	0	0.604902908007072	0	0.523300511972879	0	0.00842093519681793	0.233725441659465	0.387458548589427	0	0.284172376708025	0	0.590678121276171	0	0.665448383324283	0	-0.418133531897184	0	-0.519124708823604	0	-0.159256334395218	9.910048930784e-114	-0.499060996827792	0	0.320653385260311	0	0.501748433078464	0	0.2380601910098	1.08805758430257e-255	0.143499218435883	1.75181206933338e-92	-0.37455074433405	0	-0.387053707142019	0	-0.572422441548965	0
PIK3R2	NO	green	0.688961604010103	0	0.240071735810411	4.01322991717951e-260	0.54258819378712	0	0.660933955565994	0	0.0783047723567889	1.40242800411533e-28	0.402627248527273	0	0.681283318936655	0	0.590296402445715	0	0.32932921301889	0	-0.282729109303099	0	-0.354886207797597	0	-0.469079395505043	0	-0.5682965214919	0	-0.191580107479856	1.24523806825071e-164	0.0723762661229796	1.20698363331635e-24	-0.306008358150365	0	-0.382072406561811	0	-0.581616538247759	0	-0.518915212675214	0	-0.484081542315188	0
PLCB2	NO	yellow	0.178293774320111	1.66842424963161e-142	0.540876335522791	0	0.698740635970744	0	0.497058968141928	0	-0.0770082749975847	1.08068267498709e-27	0.340947463452282	0	0.311863439921928	0	0.590195185306475	0	0.776690277382527	0	-0.473583649619505	0	-0.583373862103432	0	-0.0150304115395873	0.0335403097952203	-0.400458968536298	0	0.422827544944235	0	0.641778017970667	0	0.0555067348979166	3.99113147048308e-15	0.00302559300297273	0.668762513247165	-0.311646613331864	0	-0.411713891615072	0	-0.595903237472828	0
CHST14	NO	pink	0.140995006386067	2.56204858089064e-89	0.183582195717963	4.15185525765183e-151	0.347026391466079	0	0.542951378702192	0	0.347676051899933	0	0.54416643704292	0	0.272920293086685	0	0.589878043536117	0	0.354937379650083	0	-0.0411482007187317	5.84299423947349e-09	-0.199262048541354	3.33370549337786e-178	-0.38581423006155	0	-0.403976931975552	0	-0.0863425028605138	2.08542837690677e-34	0.0385738634447953	4.85006295677858e-08	-0.221551151349416	7.17341791643745e-221	-0.241440460703454	3.65693910901453e-263	-0.417867034544568	0	-0.286722166351818	0	-0.205509735464065	1.14619460516367e-189
UBE2M	NO	blue	0.621579809827992	0	0.377025385207407	0	0.75052528757882	0	0.620190605640968	0	-0.236113334033167	1.93882482376312e-251	0.225106956046102	3.89237570772085e-228	0.692144672701458	0	0.588471933109811	0	0.575284072153258	0	-0.580685811325872	0	-0.596010558016824	0	-0.188911932898287	4.73436508294754e-160	-0.514487198907739	0	0.142359363590255	4.91273056901121e-91	0.433901369951433	0	-0.081494050910886	7.99026461802074e-31	-0.231662380077659	7.2425887263095e-242	-0.388491945036413	0	-0.468448761289861	0	-0.693751805726392	0
STXBP2	YES	purple	0.533922225777646	0	0.477031215402667	0	0.804448275655604	0	0.406470332611487	0	-0.387888170901571	0	0.112439242277106	2.82534414068997e-57	0.628984678899519	0	0.587998012314158	0	0.825463729700826	0	-0.700718736905348	0	-0.676334484655991	0	-0.0929693993312227	1.21823678488188e-39	-0.490320928654268	0	0.316025666643317	0	0.633218705320114	0	-0.108277692698395	3.19899745390457e-53	-0.128858135178914	8.58015859817711e-75	-0.409097005889176	0	-0.573152890474526	0	-0.78728435613238	0
CHD8	NO	blue	0.64019951328521	0	0.572939178996308	0	0.660414235747851	0	0.567335558125138	0	-0.156077914152803	2.93685822050569e-109	0.331928989591424	0	0.672999452336493	0	0.587228430315533	0	0.563949049400343	0	-0.566298863182868	0	-0.54140245669164	0	-0.374955666552035	0	-0.637824887560276	0	-0.0307959807739416	1.32544673419943e-05	0.286908897171091	0	0.0185606119719381	0.00866837563823011	-0.0944194724034043	7.73950906926128e-41	-0.495445191615955	0	-0.46624448334402	0	-0.680697114208782	0
ATF5	NO	magenta	0.520549910183295	0	0.284155051448763	0	0.592608246033979	0	0.531885115656429	0	-0.139294686052281	3.34773696346397e-87	0.23775350070669	5.11548968918162e-255	0.618380744799448	0	0.586895026792498	0	0.470433392935399	0	-0.415736891272978	0	-0.390533274488556	0	-0.378622512726648	0	-0.559435754233263	0	-0.0993613087701929	4.66693186291114e-45	0.180358107281434	7.86257184223264e-146	-0.12936964153832	2.23104845755323e-75	-0.226309816750823	1.26914062350775e-230	-0.477340854837037	0	-0.426572949676223	0	-0.56576904012684	0
KATNB1	NO	blue	0.244376580603503	9.45264135320988e-270	0.45862722067543	0	0.72930309402762	0	0.612105283584058	0	-0.0517216334242786	2.50194386824543e-13	0.31522433915886	0	0.372604110716658	0	0.586713403471728	0	0.638567967587184	0	-0.381896659200052	0	-0.570174395646073	0	-0.0223576840497563	0.00156704347864827	-0.348978941774361	0	0.385729611908663	0	0.608624952532536	0	-0.0756631950742064	8.67291172276901e-27	-0.141369510438497	8.68798875346548e-90	-0.359055972778649	0	-0.527786135451963	0	-0.575602128136235	0
ZNF212	NO	pink	0.079469462318796	2.17590140829518e-29	0.404084859556047	0	0.371259369442821	0	0.583760962747302	0	0.418812323436358	0	0.633393767563625	0	0.196869339400142	6.48581208188461e-174	0.58644845416213	0	0.419550808376196	0	-0.105678950400324	9.07451618406519e-51	-0.301386745290427	0	-0.3275235020851	0	-0.472617267763152	0	0.00656949737032494	0.352891182754281	0.134581034597423	1.78849324057122e-81	-0.0971191788648703	4.0777368037136e-43	-0.104385134734789	1.43369785960525e-49	-0.380988655815917	0	-0.22266401088906	3.94052268394542e-223	-0.263994556246465	4.35440982300648e-316
GSDMD	NO	green	0.0766839913009607	1.79145600314884e-27	0.284558676369754	0	0.470401535684518	0	0.636640715558043	0	0.218088672689118	6.43018381586525e-214	0.47491297812433	0	0.214053666631838	5.73856939433872e-206	0.586233123264858	0	0.39016764585106	0	-0.0680322912850413	5.88427770258327e-22	-0.235961302179203	4.14813928770414e-251	-0.273563816706324	0	-0.392085083299508	0	0.053522758339661	3.61827492833826e-14	0.236874814608114	4.26107310174871e-253	-0.0271723794186706	0.000121476055327055	-0.117514846624148	1.97685308907042e-62	-0.414073091605758	0	-0.371854571742379	0	-0.323557378065963	0
TRAF2	NO	red	-0.00506774914485097	0.473602523804818	0.279978131074808	0	0.269575524745655	0	0.513749112318445	0	0.490378048270756	0	0.655939551570315	0	0.130377821305981	1.54355545450021e-76	0.585739700357492	0	0.341559324287225	0	0.0698650830100658	4.52561055666059e-23	-0.0762022184248327	3.78108195371295e-27	-0.432682777084273	0	-0.463090782576803	0	-0.100382893649527	5.88349887706997e-46	0.0296792612329587	2.69474373033347e-05	-0.159968835265206	9.56485587640177e-115	-0.118908949702512	6.90857353217635e-64	-0.474790716789232	0	-0.274682014618568	0	-0.163134803789448	2.577886820065e-119
IRF3	NO	magenta	0.707652932286057	0	0.333243483676562	0	0.639166916634623	0	0.539743756249871	0	-0.240314957368212	1.16047783916951e-260	0.293686361285114	0	0.782548029364338	0	0.585342788552631	0	0.508998371774733	0	-0.638488566748235	0	-0.52215738570368	0	-0.512487759588955	0	-0.733758872476307	0	-0.22254101161647	7.0141291144205e-223	0.144341038660844	1.46731836179319e-93	0.00594516483987326	0.400512023696554	-0.0683948001652692	3.56185121261758e-22	-0.539519021465957	0	-0.433761280933122	0	-0.718941624250933	0
RAVER1	NO	purple	0.177992755173821	5.05834663186018e-142	0.562719701865699	0	0.697695100652182	0	0.510379493725883	0	-0.0773153307179344	6.68346572254376e-28	0.375584416172784	0	0.320950171896743	0	0.583650882011922	0	0.77555572588207	0	-0.555219131266576	0	-0.640212944490916	0	-0.132065523082342	1.68249552039605e-78	-0.521896469281871	0	0.294326531131555	0	0.571716265558505	0	0.118103098203074	4.82499882715468e-63	0.103572166635816	7.97932224361412e-49	-0.369024316150486	0	-0.40233666457733	0	-0.665448292899455	0
AP2A2	NO	blue	0.166895154414284	7.27152353503195e-125	0.452528853059211	0	0.50337521971299	0	0.586235553797829	0	0.161643632925995	3.75984033792517e-117	0.559512993484874	0	0.253934735741695	8.07927376547773e-292	0.583375191759238	0	0.507628640152846	0	-0.297713456731285	0	-0.393312384852766	0	-0.429129539462848	0	-0.608812125334149	0	-0.0645149502815886	6.69305699358934e-20	0.202737661335833	1.55937024100797e-184	0.00442947238773981	0.531072117784307	-0.0254907968465895	0.000311896554696243	-0.515574988230859	0	-0.36209540469707	0	-0.483450090538864	0
CPNE1	NO	blue	0.229386035123679	4.75567622297149e-237	0.464777240221021	0	0.60113787475694	0	0.561580639132217	0	0.0860136449815828	3.70507196407657e-34	0.429915953189903	0	0.329652938633497	0	0.583233067252324	0	0.587096748056645	0	-0.339673974239266	0	-0.498373231279734	0	-0.194246817740641	2.81075607999718e-169	-0.468584586788592	0	0.194518042275671	9.38375655085583e-170	0.423428167201125	0	-0.0435550571426533	7.18317204461801e-10	-0.0572234026832862	5.56230612211347e-16	-0.446514793402144	0	-0.461473402825472	0	-0.529502851337555	0
ADA	NO	red	0.191126653933788	7.55928010045475e-164	0.130448925673285	1.2775021452436e-76	0.249109889105532	1.46819015271988e-280	0.577402079302198	0	0.448773753198534	0	0.647804947407869	0	0.259662391804314	1.66711786248638e-305	0.583013778483697	0	0.189662424187566	2.47730664627538e-161	0.0680987768230917	5.3677678168176e-22	-0.0845534220741129	4.629943123986e-33	-0.581187509261566	0	-0.526239676873679	0	-0.351549889594184	0	-0.15121348401987	1.34710511847928e-102	-0.302352863578532	0	-0.271227637572511	0	-0.574024619192758	0	-0.340046406369085	0	-0.187304631345434	2.51791161806046e-157
BAG6	NO	salmon	0.826409585798426	0	0.34794140575696	0	0.756990938004404	0	0.598149966807902	0	-0.329122932583338	0	0.180136373373883	1.79824553000059e-145	0.835539138559291	0	0.58286380703806	0	0.55304332642918	0	-0.642115698241233	0	-0.551199647489992	0	-0.341263884657195	0	-0.623071164665982	0	-0.026859086075011	0.000145397613754546	0.321791402661475	0	-0.092098696169516	6.24495787066505e-39	-0.216093642543092	5.74867651674053e-210	-0.501173316341903	0	-0.53719417274999	0	-0.752580709771633	0
USP11	NO	green	0.240512200161053	4.2383465696329e-261	0.42541566792159	0	0.51157935364586	0	0.674390663325295	0	0.163430407185334	9.54598152553374e-120	0.611748269208378	0	0.315661181276645	0	0.582749862230016	0	0.466120415188079	0	-0.40408475843612	0	-0.549421101281522	0	-0.40126997821352	0	-0.620029586722639	0	-0.119986189287845	5.03322339815807e-65	0.150167795681253	3.40939299816977e-101	0.0569622215852752	7.53544938926699e-16	-0.0242915526220005	0.000591350991771672	-0.396403697432984	0	-0.220339675675724	2.00452181403041e-218	-0.494698641757646	0
FICD	NO	pink	0.0807831509682728	2.57377002930267e-30	0.64898259184278	0	0.409458397742745	0	0.497063751536134	0	0.169023059675166	4.59361894653008e-128	0.447002418446778	0	0.25235015567788	4.28752856389789e-288	0.582737442176314	0	0.464515714723161	0	-0.186229188948899	1.62532765029918e-155	-0.29562124930874	0	-0.301479780194928	0	-0.457139233969866	0	0.0887812885471243	2.74392543534043e-36	0.215947355875438	1.11618425457842e-209	0.0476297574223855	1.59370586714019e-11	-0.0341729962954345	1.33964430396321e-06	-0.406071053833318	0	-0.338607616435997	0	-0.369426847891335	0
CARNS1	NO	red	0.147507786384904	1.13924780549523e-97	0.308413329685175	0	0.300006494498825	0	0.628085960457305	0	0.420589295643124	0	0.725331492111836	0	0.214457163611568	9.35554072512137e-207	0.581335560636305	0	0.298705432681297	0	-0.0749357515480155	2.63457285838688e-26	-0.227241324664426	1.47132068901771e-232	-0.514775593773279	0	-0.57264418808136	0	-0.233254659476968	2.87603407893754e-245	-0.0517589858535741	2.40516941328713e-13	-0.0216389456048264	0.00221115719236216	-0.0344836249856509	1.0730560553189e-06	-0.464364262146489	0	-0.214037115101769	6.18133142637729e-206	-0.253054275979569	9.55687975578799e-290
EMD	NO	green	0.0736400249249087	1.85670824104325e-25	0.365785995005637	0	0.420149849258272	0	0.733561049778512	0	0.383023214839848	0	0.673566912676103	0	0.197172763639819	1.86705667199824e-174	0.581191514625255	0	0.33509817590593	0	-0.101051428018733	1.49978774312079e-46	-0.308861102449398	0	-0.439168011945487	0	-0.566057356989063	0	-0.132632349126953	3.63899470133423e-79	0.0760621914683133	4.69379329354428e-27	0.0312073820163774	1.01440852630966e-05	-0.052663891742069	9.17138329960965e-14	-0.476818493247309	0	-0.27244306376009	0	-0.340904961622488	0
PGAP3	NO	red	0.0135388064562203	0.055543972808849	0.279351197363783	0	0.284721448661148	0	0.67419049444213	0	0.538268549154432	0	0.770850857352104	0	0.119510614998054	1.60448365591595e-64	0.580600660903103	0	0.255570504361144	1.08244378996072e-295	0.0130637160184045	0.0646883783486853	-0.20128832502322	7.02999156312116e-182	-0.532659512974679	0	-0.580719971919395	0	-0.257405575872167	4.52737265712392e-300	-0.0678717351817553	7.34323672332833e-22	-0.0396406631566099	2.04974053954247e-08	-0.0474425693493918	1.91206260064303e-11	-0.489987295289555	0	-0.185730069527032	1.1146580833449e-154	-0.212391271309498	9.70828572383232e-203
CHD4	NO	lightgreen	0.481471207283348	0	0.561250817665242	0	0.720026708438027	0	0.525463800756125	0	-0.245275627393401	8.71987887594646e-272	0.296157808728615	0	0.593186436550865	0	0.579974242476661	0	0.685401160357537	0	-0.696257867341535	0	-0.619995491437009	0	-0.342802196679796	0	-0.695696912070635	0	0.0309708066941126	1.18352426911306e-05	0.392781854172751	0	0.120958545073295	4.63502374898806e-66	0.0892324411779578	1.21528347900024e-36	-0.522717293553553	0	-0.49409111400999	0	-0.796051912219271	0
FERMT3	NO	purple	0.401880660444686	0	0.519600731967108	0	0.770931743321626	0	0.430292026427163	0	-0.262078836919294	2.2058866960503e-311	0.202557241487717	3.34545609270644e-184	0.500527838206759	0	0.579697374676397	0	0.838450990876912	0	-0.64094114963903	0	-0.693332677118204	0	-0.0146671016564045	0.0380633895207357	-0.441401848161665	0	0.417263712457846	0	0.683321856352667	0	-0.0903989976063031	1.4513623792757e-37	-0.116421894823648	2.66470258863877e-61	-0.362347476920934	0	-0.523366383798798	0	-0.733261613392726	0
RRAS	NO	green	0.258764785927911	2.45288221049689e-303	0.122580548613116	8.30211906603612e-68	0.400276403591934	0	0.528247443559946	0	0.144216306456258	2.120850711308e-93	0.362220182286845	0	0.353431430338341	0	0.579282276705188	0	0.333249806303529	0	-0.0576659515318415	3.31506767948438e-16	-0.121461949702909	1.33796386851202e-66	-0.436734843660417	0	-0.452354328962855	0	-0.177340875454589	5.54890937324758e-141	0.0184611830269313	0.00903308207053581	-0.28088818751804	0	-0.324566474034926	0	-0.462754725339479	0	-0.346960083079624	0	-0.286164243716598	0
DUS3L	NO	pink	0.0821791310502423	2.56328507458412e-31	0.24250025172286	1.56912353892397e-265	0.30433187401025	0	0.551122096225908	0	0.423198223987858	0	0.624694268771241	0	0.17846049852309	9.01853555383087e-143	0.578833204517664	0	0.324124406352359	0	-0.0283901094052799	5.93385779887396e-05	-0.174068154559607	8.04051024470109e-136	-0.466635633802003	0	-0.518933599444659	0	-0.18075503221226	1.78334960708755e-146	-0.00785054659138346	0.266932282460857	-0.0959463702106019	4.05611378027766e-42	-0.0627732392986933	6.36550016661281e-19	-0.484363519897653	0	-0.254598792227726	2.18028322824825e-293	-0.241830678579201	4.92908583387008e-264
MAN2C1	NO	pink	0.237406728311459	2.93637545325164e-254	0.324273364888093	0	0.374002655632709	0	0.540431532113284	0	0.221139867837964	4.87382461334868e-220	0.52134739605187	0	0.306861358430877	0	0.578780386020857	0	0.373916018967645	0	-0.13830737559724	5.51235842816756e-86	-0.221499393290816	9.13147810279787e-221	-0.495596289154604	0	-0.546918569276466	0	-0.185600072113686	1.83882101533767e-154	0.0256076068127318	0.000292628773042741	-0.115075204439525	6.35008853995766e-60	-0.151360563462441	8.53516713142412e-103	-0.534224923873588	0	-0.377240284838966	0	-0.34826484616221	0
MPV17	NO	red	-0.0068736505303823	0.331046866669528	0.153156848244035	3.12250028007335e-105	0.282642960705758	0	0.586647257179491	0	0.508844271550099	0	0.619765876738795	0	0.0950127387566382	2.47515158028314e-41	0.578082321522297	0	0.246837140580879	2.43175883909989e-275	0.176523478669519	1.1035586436008e-139	-0.0818691750139806	4.29245723314884e-31	-0.46824768295397	0	-0.414088453127022	0	-0.182366963228593	4.15992806190363e-149	-0.0341505315680865	1.36121679802368e-06	-0.351225815356719	0	-0.343701342370797	0	-0.561465256044145	0	-0.405012562063503	0	-0.145006748534396	2.04284064031113e-94
MVP	NO	blue	0.168640864018961	1.73766397376146e-127	0.49646415598996	0	0.72496045997049	0	0.434766723569442	0	-0.121029207961382	3.89444523002733e-66	0.22420496692046	2.78814732568374e-226	0.337397284837703	0	0.577755030258601	0	0.778411271590834	0	-0.414017210591659	0	-0.525283592351578	0	0.0630997309293977	4.19247583085345e-19	-0.312280046950792	0	0.52956051420479	0	0.742060857955811	0	-0.0792883099808768	2.91265168360797e-29	-0.094648936416762	4.98407076915961e-41	-0.359914767459985	0	-0.575748691914632	0	-0.599574146549712	0
MOB2	NO	green	0.722377349007567	0	0.191021543441338	1.14748830478925e-163	0.638265960127729	0	0.491476965727301	0	-0.19271914626128	1.31539192429765e-166	0.218165979948887	4.51135664887694e-214	0.765405887616231	0	0.577547259786681	0	0.489871864235883	0	-0.432732323778293	0	-0.331112011666909	0	-0.450656890727208	0	-0.604448171647722	0	-0.126219091332878	8.20019390631879e-72	0.216252934569107	2.78957191857594e-210	-0.229741557740414	8.47844558729566e-238	-0.220388635492741	1.5974760452421e-218	-0.648467674020491	0	-0.649717839479623	0	-0.638580252695175	0
ATOX1	NO	pink	0.314175240462208	0	0.146641321623899	1.55007801676855e-96	0.531071191581798	0	0.453221207960465	0	-0.0389281091746482	3.65266738046841e-08	0.19023006669565	2.63785380705666e-162	0.454073290317607	0	0.576708279921778	0	0.455574084290964	0	-0.141965969840486	1.54251960138957e-90	-0.139622557078045	1.31450233745569e-87	-0.291908702454562	0	-0.400070791586571	0	0.0460652306006025	7.14902348095215e-11	0.259230014829686	1.85022093125233e-304	-0.26583607650861	1.20057951939423e-320	-0.293933125994102	0	-0.535487723519229	0	-0.589534779732325	0	-0.43628583040086	0
PPME1	NO	green	0.589212916042721	0	0.312243238574266	0	0.60433547547313	0	0.576443718922638	0	-0.0684559062822708	3.27199729042059e-22	0.318426489444976	0	0.644808900368539	0	0.57648209764554	0	0.459401097394106	0	-0.398995034945847	0	-0.381877283498793	0	-0.391775644123795	0	-0.58419758838343	0	-0.0844564318943011	5.46713105350925e-33	0.207242837783237	6.47451259534092e-193	-0.0947086882268952	4.44363102184243e-41	-0.13390408973369	1.14382356964049e-80	-0.521464532875714	0	-0.476250236870335	0	-0.572263824670894	0
ZBTB45	NO	pink	0.119455665684664	1.8339109794359e-64	0.308208592298741	0	0.435247473985474	0	0.551934519907673	0	0.201651886301584	1.52455429477011e-182	0.468983186626387	0	0.291154468054972	0	0.575711690475623	0	0.456110028420416	0	-0.224673491605187	3.03905136326759e-227	-0.325373120797783	0	-0.227411257883642	6.51048539585577e-233	-0.419311537127622	0	0.0831056755466288	5.42535890367067e-32	0.204975930856484	1.13163988864347e-188	0.0641906896381141	1.02267719101649e-19	-0.0254980717574905	0.000310662694710313	-0.237923561509297	2.16895308218632e-255	-0.13055445765504	9.6457323923807e-77	-0.31752218404789	0
ZNF444	NO	yellow	0.290157809916556	0	0.3532705594693	0	0.457772171249202	0	0.473639070171841	0	0.0708071800096172	1.17934306462319e-23	0.452446807943042	0	0.427666315090978	0	0.57541316853079	0	0.472534317424482	0	-0.330286728395389	0	-0.322977791922694	0	-0.509707207651915	0	-0.640915702930405	0	-0.174414818475535	2.30898091926239e-136	0.0947417928053951	4.16972887726107e-41	-0.0427498968549467	1.46669420926615e-09	-0.0383386266505138	5.84694198986122e-08	-0.556449688152922	0	-0.399980035933028	0	-0.490608990870544	0
RBCK1	NO	purple	0.296615486159825	0	0.4107229920762	0	0.723144869929691	0	0.474854258871328	0	-0.194521587313327	9.25006123873271e-170	0.223973736630169	8.3091720176871e-226	0.429390967906732	0	0.575386533604609	0	0.718383339739231	0	-0.528165157064232	0	-0.612778804925696	0	-0.00673566365419497	0.340846436594868	-0.372947288191947	0	0.366709315265813	0	0.623188692876181	0	-0.0669351958009791	2.64558219798624e-21	-0.140258406878753	2.13107144973422e-88	-0.269037788673893	0	-0.403372439977206	0	-0.621641202358441	0
ABHD14B	NO	red	-0.0361727928422925	3.1070974044681e-07	0.221170020214372	4.23565783307648e-220	0.198652255110195	4.18137670693175e-177	0.583058839632922	0	0.607882129113213	0	0.703408116021604	0	0.11364395130384	1.77207935453678e-58	0.574573711606406	0	0.205492205268998	1.23583583861785e-189	0.205629831857805	6.84129196260246e-190	0.0117236713281339	0.0973397941619112	-0.498801645713654	0	-0.427628118000404	0	-0.179301131141295	4.017950005671e-144	-0.0959161699045536	4.30169569120333e-42	-0.193294004555626	1.30892409556506e-167	-0.201362559448136	5.1465769532224e-182	-0.481506004837561	0	-0.260059365172143	1.82197552338549e-306	-0.0517562878823503	2.41203448963167e-13
SMG9	NO	pink	0.183243387523942	1.50488873584183e-150	0.305228124040068	0	0.379600208424342	0	0.486507167358412	0	0.279144882478963	0	0.50056736087899	0	0.282038628895194	0	0.574271355959411	0	0.425210750180299	0	-0.145750470431566	2.23234142370662e-95	-0.281731906711383	0	-0.350765982777139	0	-0.474098797351863	0	-0.0238753823168252	0.000733677425545615	0.134101367577475	6.66716954488262e-81	-0.200419214218448	2.68273695398098e-180	-0.200319574402202	4.06847388944674e-180	-0.468606022559881	0	-0.350233619164434	0	-0.330169006060469	0
HADHA	NO	pink	0.0151489083677956	0.032168173216113	0.271709367596921	0	0.364269894371487	0	0.592781350624665	0	0.379567602772855	0	0.518065827204577	0	0.145334093212464	7.72106040688761e-95	0.573818462384206	0	0.340716311931298	0	0.0729998628042042	4.81167941105156e-25	-0.0557952779509546	2.87755683018027e-15	-0.357807388781946	0	-0.390510773219405	0	-0.0387020098665842	4.37850663079593e-08	0.0898049920860424	4.29751752065649e-37	-0.158812069535805	4.2344861834591e-113	-0.197396254455927	7.45152599275218e-175	-0.435016202812816	0	-0.306206144408729	0	-0.175510566086406	4.39709929873718e-138
PTPN23	NO	purple	0.281079592015256	0	0.389725846169228	0	0.490716342335586	0	0.424325762817022	0	0.0259117314293538	0.000247564033925327	0.376021223022868	0	0.38745032526304	0	0.573500272248956	0	0.60717415790476	0	-0.372391548112524	0	-0.406409830540086	0	-0.218149260690883	4.8707936726534e-214	-0.440714783950573	0	0.15132401248064	9.56055736408235e-103	0.30965403547818	0	-0.028147579746309	6.85943937458267e-05	-0.0686301001982055	2.56773440590014e-22	-0.312038470804585	0	-0.280819970375651	0	-0.438384638208496	0
CYTH4	YES	yellow	0.163654983507979	4.4822382011404e-120	0.47943585518238	0	0.682619716255981	0	0.479966330995841	0	-0.0283210508750778	6.18460293643492e-05	0.288512280353267	0	0.306296431330474	0	0.571812868670208	0	0.707803978400957	0	-0.352110122722987	0	-0.515663866261806	0	0.0617029808908016	2.46522712236823e-18	-0.280877529971826	0	0.499504603739403	0	0.692500925177685	0	-0.141139272986223	1.68971872452733e-89	-0.157981596085952	6.32233573668684e-112	-0.314696066447654	0	-0.522759440014325	0	-0.52855142611681	0
ZNF408	NO	purple	0.18432102964235	2.48224471596269e-152	0.322289145262978	0	0.571348377694249	0	0.511904991864775	0	0.0237567584794789	0.000779726185730023	0.343747726935364	0	0.336134179187275	0	0.57147999221759	0	0.589545608862832	0	-0.314362315978583	0	-0.404936605960488	0	-0.105582598571682	1.11584222358681e-50	-0.368692437438757	0	0.256583898531641	4.17653835638437e-298	0.411380631545326	0	0.0293686438897327	3.26876150594946e-05	-0.022015302804203	0.00184858163898613	-0.253000785767574	1.27640765160414e-289	-0.27539400136177	0	-0.435557067821012	0
TMEM94	NO	pink	0.137658799577536	3.4328794891836e-85	0.396548761900224	0	0.393560592415023	0	0.449272427627389	0	0.177674183845708	1.63251290592478e-141	0.501028463857056	0	0.229141940637619	1.55111510346548e-236	0.571267964564649	0	0.520063132106176	0	-0.271671499294615	0	-0.368319773802521	0	-0.325728238967531	0	-0.487341075488858	0	0.0193447053380754	0.00622343093497997	0.188377659655296	3.83784977325296e-159	-0.0100611423950333	0.154802288564423	-0.0377251667785818	9.47176897943701e-08	-0.370323445040655	0	-0.259593511773607	2.44689235180662e-305	-0.372175579957078	0
P2RY8	NO	red	0.140298983892471	1.89691241920037e-88	0.371929901708431	0	0.291072453851188	0	0.595257707290051	0	0.439526245850498	0	0.717402538239214	0	0.222381991646196	1.47741958957649e-222	0.571246862747678	0	0.284935086946696	0	-0.0556914227598677	3.23774553297543e-15	-0.197092818058067	2.59259866240334e-174	-0.612189477304948	0	-0.637149080653287	0	-0.340967088127175	0	-0.106902320020979	6.46670566999206e-52	-0.104601216125713	9.06386332018084e-50	-0.075990987180162	5.23854383381328e-27	-0.604525232655059	0	-0.317082746675432	0	-0.280992769897149	0
ZNFX1	NO	yellow	0.263690719927193	2.44185073003902e-315	0.637171034222454	0	0.725036360510919	0	0.423733034762238	0	-0.181843745946487	2.99354205656655e-148	0.236366614636927	5.45401616889181e-252	0.389146991565447	0	0.570557070984212	0	0.808784860257579	0	-0.59834112001224	0	-0.684457122870392	0	0.0761420205611008	4.14962002138126e-27	-0.375059695365268	0	0.507314207826733	0	0.724602785226155	0	0.0103681960132587	0.142595050029989	-0.0276819825878391	9.03176244110769e-05	-0.259751618210137	1.01394996099231e-305	-0.425583875790969	0	-0.66550692839438	0
POU2F2	NO	purple	0.139265475315192	3.63809422838194e-87	0.449689113082639	0	0.406043683294635	0	0.39796401564203	0	0.0799175551806838	1.05468966411398e-29	0.416089649736764	0	0.281038840862193	0	0.570505207402732	0	0.553660802551384	0	-0.31400069812367	0	-0.340169274301746	0	-0.345336127495781	0	-0.528233268980691	0	0.0067525389139923	0.339638114628522	0.184301276938006	2.67682711763169e-152	0.056356030060744	1.51657879894114e-15	0.0287374037024285	4.81218467978493e-05	-0.364392377633355	0	-0.228934886496596	4.22366459693465e-236	-0.406058921032068	0
MCRIP1	NO	pink	0.0823630038003826	1.88612103192688e-31	0.21266372986103	2.88348714266449e-203	0.372641437796222	0	0.499226623030547	0	0.231926308615238	1.98579902359806e-242	0.472379042941731	0	0.233859267408195	1.44731122904729e-246	0.570328906006114	0	0.353902687011143	0	-0.0146989841896568	0.0376467109362151	-0.0942901046955044	9.9143144513793e-41	-0.490598914545245	0	-0.505281050488681	0	-0.160952389399863	3.72552338472078e-116	0.0616627651142255	2.59273762274768e-18	-0.200402641341138	2.87518503225912e-180	-0.175538292173515	3.97639870371586e-138	-0.626942613683862	0	-0.510864527452154	0	-0.317087622023048	0
ENO2	NO	red	0.0167476285480599	0.0178637032842394	0.236857257483349	4.65387133910978e-253	0.18845919279172	2.78980694554964e-159	0.596543625543335	0	0.633909691929271	0	0.773780851582324	0	0.140693544166359	6.10542558764886e-89	0.570166475719093	0	0.191718545119194	7.17362829845655e-165	0.186942453231218	1.02756134881945e-156	0.0333315178565309	2.42083885694959e-06	-0.617397340317994	0	-0.531732805959522	0	-0.296974479643399	0	-0.175982861165337	7.90988304702275e-139	-0.164126816186477	9.12308298967434e-121	-0.135877698283371	4.97922805408176e-83	-0.592366612694433	0	-0.309103386494139	0	-0.0930199586584648	1.10741219772466e-39
CDK12	NO	purple	0.374927470059066	0	0.599357239293158	0	0.5785136652512	0	0.443916210400491	0	-0.0689098011692818	1.73770986078085e-22	0.308545125683841	0	0.511599177591674	0	0.570054607541595	0	0.617190833321304	0	-0.496168209624333	0	-0.546356109799674	0	-0.164057181497182	1.15426513402049e-120	-0.488174377324009	0	0.224564552654063	5.09037319594157e-227	0.402965821171194	0	0.0651838743214342	2.77282732237823e-20	0.0136693802792795	0.0532283825028514	-0.3368426942707	0	-0.344370765173377	0	-0.568472033818391	0
PTDSS1	NO	red	-0.0270937335357557	0.000127105401716633	0.250419011083172	1.36761136824062e-283	0.282057605382533	0	0.549956588228382	0	0.5417227769992	0	0.628957597339968	0	0.0934923492961025	4.5309840526513e-40	0.569818433406493	0	0.290106708558312	0	0.162612850520885	1.48275141249229e-118	-0.0492012693379728	3.36148964032649e-12	-0.454907894837166	0	-0.428928741266501	0	-0.13956610507743	1.54430850111924e-87	0.00919170707853039	0.193663563768668	-0.315311661031171	0	-0.25705815498066	3.07289080701799e-299	-0.577048079589438	0	-0.415996045022694	0	-0.144203568647249	2.20211485635357e-93
ARL2	NO	green	0.0230553818662762	0.00111148753239209	0.249122700873184	1.37153896177352e-280	0.271342052921236	0	0.688540748537945	0	0.447097177193613	0	0.701913381507305	0	0.133898736848359	1.16068589602695e-80	0.569684571229322	0	0.212262523498168	1.72195124388039e-202	-0.0101116170683364	0.152742845559553	-0.136872034358801	3.11920272644861e-84	-0.595853904887111	0	-0.612621331914693	0	-0.365491595149864	0	-0.157683753291875	1.66104109937056e-111	0.0499949965587691	1.50351035487466e-12	-0.0315468186531531	8.11550315116321e-06	-0.449487880442453	0	-0.107894651548047	7.4189897466967e-53	-0.210700993212257	1.74361978592453e-199
RUVBL1	NO	red	0.0930469920531995	1.05233011747603e-39	0.216083355449608	6.02336609393798e-210	0.238550173499053	9.13369328947238e-257	0.588648030655074	0	0.56014993051404	0	0.703937433966973	0	0.168733555447719	1.25880907587609e-127	0.569132393668282	0	0.236329487475039	6.5690108725848e-252	0.0732266610146	3.43710041085991e-25	-0.1492260044539	6.13542926644879e-100	-0.465685829579595	0	-0.489803053704707	0	-0.203801709137032	1.70351583278278e-186	-0.0649932020106691	3.56784509289685e-20	-0.275419238020532	0	-0.263168090720009	4.71409074360111e-314	-0.514375039269688	0	-0.279402447695847	0	-0.164670212758928	1.44989129973108e-121
AGO1	NO	purple	0.17746564391541	3.51098744296747e-141	0.498782074506305	0	0.636706335026009	0	0.483155691069421	0	-0.00786237874248895	0.266212045227846	0.337691279923769	0	0.313070658712366	0	0.56873705280838	0	0.715482159233312	0	-0.429855788807075	0	-0.543023251534544	0	-0.0150618149356086	0.0331718843553938	-0.380353240199093	0	0.389889628724607	0	0.565416962293483	0	0.0230911948090637	0.00109179318003711	-0.0145300242659907	0.0398998346094403	-0.251955745307256	3.59108771052669e-287	-0.331010423938303	0	-0.532997436828888	0
RUBCN	NO	pink	0.0574171890450897	4.43652387779502e-16	0.436688847918883	0	0.441699969451045	0	0.508513950401915	0	0.241911740228199	3.2491264883243e-264	0.471889969603784	0	0.20427466451655	2.26915961733985e-187	0.568467838838316	0	0.48167015573791	0	-0.152289221292226	4.73376364344876e-104	-0.336118495148277	0	-0.133188744754261	8.04251198652818e-80	-0.33505150716747	0	0.201218311818436	9.4327919826384e-182	0.316901726232718	0	-0.0722939166200167	1.36204314579382e-24	-0.110014128962932	6.79782706603643e-55	-0.280279735764774	0	-0.258859846764988	1.44714342966258e-303	-0.297023394037053	0
IDH3A	NO	green	0.266462877210185	3.35964639172048e-322	0.22349141853754	8.07292158965436e-225	0.399902311302544	0	0.554799715128112	0	0.217244423656268	3.05632183238915e-212	0.439737593014937	0	0.329090675891967	0	0.568253163487923	0	0.312582502500616	0	-0.0497474413376926	1.9349482032394e-12	-0.106447924604502	1.73112303345919e-51	-0.488466998869111	0	-0.514387767389393	0	-0.210849984359775	9.03104232746111e-200	0.00444087136454759	0.530015605784526	-0.190042431588555	5.53519147924389e-162	-0.195361110713448	3.06783650282302e-171	-0.576802009972744	0	-0.433904713007878	0	-0.322456704246144	0
PIEZO1	NO	red	0.165761411757922	3.53878400622943e-123	0.236746260494447	8.12542846348252e-253	0.29906212418743	0	0.686667232892954	0	0.384519487653583	0	0.70171126201838	0	0.223690971081396	3.15327681722514e-225	0.567679410756311	0	0.222825086937566	1.85089149165717e-223	-0.0621206613164659	1.45732679662437e-18	-0.203087230881295	3.54596961069472e-185	-0.645456682596132	0	-0.621494055813119	0	-0.412215222601398	0	-0.183156670002717	2.09155710552955e-150	-0.0317423841272823	7.12935933053797e-06	-0.105930778685363	5.2817914462454e-51	-0.507248329607912	0	-0.216773580702069	2.61432583194162e-211	-0.255748357403096	4.08885523145805e-296
ZNF653	NO	magenta	0.820271002407973	0	0.238280710962339	3.57021671955991e-256	0.626744879133315	0	0.596816374015956	0	-0.181996034493804	1.68650325263925e-148	0.223545574472477	6.25563991281609e-225	0.828602891800607	0	0.567315476362051	0	0.386427548712156	0	-0.451606643993159	0	-0.365151975309356	0	-0.449604838294483	0	-0.604384581303536	0	-0.168860253456467	8.09948350731736e-128	0.142843470386016	1.19640032787076e-91	-0.208170432411415	1.14971942045029e-194	-0.299684197995587	0	-0.575179897116998	0	-0.557002264928103	0	-0.61588659860894	0
CTSA	NO	purple	0.512308982301307	0	0.430389616482126	0	0.767645271890953	0	0.426487560656294	0	-0.324134857033754	0	0.156028132344174	3.44486384394688e-109	0.593305369220992	0	0.566582591178634	0	0.787845015597344	0	-0.660991161225141	0	-0.611322063236274	0	-0.132302593603959	8.87546859601258e-79	-0.524891056451988	0	0.25755238101669	2.01381772643877e-300	0.577086459617877	0	-0.0389933817079985	3.46581204673916e-08	-0.0645800088058606	6.14574303782991e-20	-0.431062788316365	0	-0.533258978704437	0	-0.75972029107367	0
SLC48A1	NO	magenta	0.816220438530028	0	0.351153666365088	0	0.730440641474029	0	0.47606164428983	0	-0.339193316041651	0	0.106617592112458	1.19912661414537e-51	0.853722590754792	0	0.565964742133092	0	0.587443752275881	0	-0.61263296008215	0	-0.515742220808419	0	-0.270047940013062	0	-0.55755292957071	0	0.0767262257304979	1.67752828778047e-27	0.383683667025986	0	-0.122197868566102	2.15513215086724e-67	-0.173885930680995	1.54759079931497e-135	-0.508104157401563	0	-0.60058924972004	0	-0.737051788659698	0
DDX24	NO	red	0.258042276630043	1.34370531490427e-301	0.323617594793307	0	0.369277610196738	0	0.62056158048479	0	0.375610792959072	0	0.696604642054632	0	0.282813355549873	0	0.565740689639369	0	0.338302823810909	0	-0.191513228540646	1.62515333250339e-164	-0.365120952441236	0	-0.528663839843265	0	-0.622002662543557	0	-0.29129687804078	0	-0.0336431684570207	1.94753834441406e-06	-0.147117296676009	3.70184579708922e-97	-0.131489669948984	7.91613795403032e-78	-0.518654021206942	0	-0.279265562726254	0	-0.350042169630675	0
OSBPL5	NO	pink	0.128156741191694	5.39231435726191e-74	0.288359087705025	0	0.380103163435176	0	0.549092678539683	0	0.242267299901603	5.21248845582502e-265	0.534034958563272	0	0.201578916713869	2.07242638687252e-182	0.565734923497269	0	0.390254259672099	0	-0.135291058725426	2.52773786795193e-82	-0.280452358131857	0	-0.290929771546976	0	-0.416986956310727	0	-0.0165075430148327	0.0195709216369242	0.150860000139252	4.02623756092121e-102	-0.140311360470798	1.83073532081141e-88	-0.164363020520182	4.10446680477522e-121	-0.362367673081879	0	-0.258097604771949	9.89372964984195e-302	-0.289911687154564	0
B3GAT3	NO	pink	-0.0100903022319626	0.153609965977823	0.298327440347983	0	0.273394513971471	0	0.434835157635484	0	0.368324435260608	0	0.570444438445796	0	0.130784383445134	5.22541590660863e-77	0.565179728041489	0	0.408166918357664	0	-0.0467204859301283	3.83526710988405e-11	-0.147149521909033	3.35919587740221e-97	-0.354094816120716	0	-0.447016251911139	0	-0.0280602958228169	7.22478242831365e-05	0.0828773367819979	7.96750720952347e-32	-0.0226063229778621	0.00138794830091336	-0.00676601527235353	0.338675139737724	-0.380750056472609	0	-0.195840085402001	4.36278979324688e-172	-0.2050131448628	9.64876107432731e-189
OGFR	NO	purple	0.348826452604007	0	0.418705634256373	0	0.744738648784153	0	0.392772824909581	0	-0.284480996955588	0	0.12443001417576	7.91180271362389e-70	0.482354296440257	0	0.564793448420514	0	0.76665691109262	0	-0.574220555892618	0	-0.555422630705361	0	-0.0184972391166105	0.00889927416168507	-0.407506843703726	0	0.370719400887062	0	0.645459678369428	0	-0.00998425943195311	0.157979660005169	-0.0116062916135907	0.100737407362768	-0.343267886503356	0	-0.49590113182099	0	-0.682863720723005	0
TBC1D22B	NO	magenta	0.779839871176284	0	0.216496138414011	9.23832428017739e-211	0.535670905366988	0	0.443421847732118	0	-0.0998975067567506	1.57806811255123e-45	0.205505285944462	1.168312939564e-189	0.810647776900292	0	0.564709795464647	0	0.412812766572135	0	-0.331837820740232	0	-0.250230289751158	3.74965068822835e-283	-0.415838086912755	0	-0.515419425756084	0	-0.0972703858533235	3.0262165642348e-43	0.133848687947378	1.33084299483154e-80	-0.317009000651252	0	-0.335054729077546	0	-0.585388762230631	0	-0.606892457651538	0	-0.507665822391705	0
CEP131	NO	pink	0.0800049660072188	9.15304793031837e-30	0.364346185523951	0	0.4049323864086	0	0.558208018198357	0	0.340934311813964	0	0.538541715242903	0	0.21271459025125	2.29836056211746e-203	0.564474552761234	0	0.408606671917516	0	-0.069206016967825	1.14722342032107e-22	-0.260365459971115	3.29662287615942e-307	-0.213835233219381	1.52956329484112e-205	-0.354686463092884	0	0.126167156600226	9.3721645280186e-72	0.235464410665113	4.96338148247782e-250	-0.123256737138819	1.52725747319921e-68	-0.174558883411505	1.37372383044849e-136	-0.333483504923009	0	-0.287447928955007	0	-0.254117572084646	2.99143047749692e-292
URGCP	NO	red	0.0526623242022776	9.18684231078744e-14	0.277520577174259	0	0.271417547004323	0	0.659402631724958	0	0.50231291230939	0	0.769561532599577	0	0.11552636365391	2.20415716524631e-60	0.564249270041551	0	0.264254136299425	9.9637408529145e-317	-0.0482474454211895	8.6952151028087e-12	-0.227817079540887	9.26418359519231e-234	-0.545877630695413	0	-0.568789356157001	0	-0.292286272384512	0	-0.116131948019805	5.29090500632777e-61	-0.0303584097019088	1.75528805486903e-05	-0.0733603205748479	2.81758716799133e-25	-0.424795513353047	0	-0.109723304064272	1.30135486892602e-54	-0.196769933803026	9.74864416268022e-174
MYG1	NO	green	0.634031846581373	0	0.0849195381095647	2.46803138873389e-33	0.519622377493173	0	0.62054947939564	0	-0.00436325608032131	0.537230415730101	0.312425817101628	0	0.662914094322614	0	0.564231556612784	0	0.284796331402891	0	-0.246752425971406	3.79677898497529e-275	-0.177910555656871	6.8453715658188e-142	-0.54198239173747	0	-0.589257779773009	0	-0.316441872424922	0	-0.0123425000164237	0.080914077542557	-0.337811483112112	0	-0.435608789416198	0	-0.595963770116674	0	-0.485525775168835	0	-0.46024807320689	0
LMNB2	NO	green	-0.0362962534896025	2.83184172035423e-07	0.313523098193289	0	0.285340695306623	0	0.615267830139657	0	0.50516188084861	0	0.688712551989209	0	0.0806268196673553	3.32420543506329e-30	0.564044422562091	0	0.297111667486767	0	0.0415423295392209	4.1777988973034e-09	-0.175481602736158	4.88409211782431e-138	-0.435252137239338	0	-0.479208066931186	0	-0.139325267842951	3.06849090441207e-87	0.0040259813492183	0.569144269598451	-0.0917336597102754	1.23341461277302e-38	-0.106461995579343	1.67924108642214e-51	-0.436426536124158	0	-0.224306111519077	1.72863485218741e-226	-0.182451336257218	3.02430673815147e-149
F8A1	NO	yellow	0.744717195884913	0	0.296631528238621	0	0.759899119391879	0	0.525691579467204	0	-0.347295077046038	0	0.171721874172161	3.48907955497452e-132	0.769919127961059	0	0.563476355901625	0	0.603375900693444	0	-0.659945118757725	0	-0.58621488880597	0	-0.332043255750588	0	-0.613180960791077	0	-0.00969029547186764	0.170584854090509	0.366198052874772	0	-0.23996352470077	6.96689301200006e-260	-0.306508082630265	0	-0.535394775336942	0	-0.595790268315382	0	-0.775536086045227	0
GNPDA1	NO	green	0.132310043631618	8.69869662074249e-79	0.170639511508613	1.59624168332634e-130	0.367305610236514	0	0.613072150925528	0	0.356182389144897	0	0.540857911066442	0	0.204648587271427	4.59349899378221e-188	0.562086537277424	0	0.312370371250985	0	-0.0114782896945678	0.104549495875235	-0.203304684415787	1.40932382725848e-185	-0.376565307349031	0	-0.427424798387751	0	-0.137310529174594	9.13268530692904e-85	0.0267757563941823	0.000152470139691742	-0.264267202373108	9.25045630375091e-317	-0.303541500212372	0	-0.414164441463877	0	-0.257167612754833	1.68132317696237e-299	-0.220999036761765	9.3846935775385e-220
TNPO3	NO	lightgreen	0.29665908251544	0	0.676465504547195	0	0.636463511026756	0	0.493180523325214	0	-0.104708771787592	7.21161761784973e-50	0.28835213366141	0	0.41781090312096	0	0.561757822694477	0	0.633877586378899	0	-0.450467348733705	0	-0.463154161880955	0	-0.235125845755657	2.6840245098732e-249	-0.517054497358364	0	0.203581174608804	4.35333765438149e-186	0.44214384560092	0	0.0458013355920638	9.16492449585188e-11	0.00437174929947244	0.536438521330949	-0.478714590174129	0	-0.526741118776833	0	-0.619306347942649	0
CNOT10	NO	pink	-0.00415255385250243	0.55706204468606	0.291268999753129	0	0.335276458755325	0	0.5362788067106	0	0.474984493396889	0	0.554108091439009	0	0.123244822835263	1.57363330950211e-68	0.561682978801249	0	0.343333191351193	0	0.135184786210081	3.39009846103807e-82	-0.111180333173799	4.94114025146495e-56	-0.232360835754414	2.35064442925405e-243	-0.282440655027656	0	0.123971349610293	2.52551722935583e-69	0.191985452871323	2.47418688998619e-165	-0.291155855301353	0	-0.268814916461761	0	-0.433221785552152	0	-0.39938074282064	0	-0.143255362550482	3.58292954804949e-92
CYBC1	NO	purple	0.31205753995662	0	0.53246940214374	0	0.724038735296545	0	0.426756616541357	0	-0.253033025116232	1.07213099414553e-289	0.171081110673303	3.36517683100051e-131	0.442695938562408	0	0.560414544079132	0	0.720609046427387	0	-0.526174080128805	0	-0.584583983672997	0	-0.0693121699889263	9.8818486870406e-23	-0.429457964206894	0	0.378645698135825	0	0.647332151217369	0	-0.0694520773735546	8.11465548917521e-23	-0.111737791746797	1.39726179805784e-56	-0.453378265274891	0	-0.62340926823179	0	-0.703870729262874	0
IRF2BP1	NO	pink	0.162436968196161	2.67007238097017e-118	0.422716896813684	0	0.415929616406338	0	0.453280969070429	0	0.165989255465834	1.62461700266461e-123	0.434495818053186	0	0.322263380771234	0	0.55999238581119	0	0.49864974095825	0	-0.255358810055444	3.44526167844212e-295	-0.360336679111029	0	-0.245947604461138	2.59391161500139e-273	-0.420284821686408	0	0.121502208491251	1.21113153723889e-66	0.231447903277463	2.07031078989174e-241	0.0270033041120939	0.000133881869228458	-0.0208810603038721	0.00314608786551221	-0.310899927665463	0	-0.233171900800537	4.32717819293345e-245	-0.34159211270271	0
CHCHD5	NO	pink	0.105700449822477	8.66521381431921e-51	0.135922196386617	4.40062298594973e-83	0.332486956072165	0	0.420930819384044	0	0.238465425374866	1.4025908720626e-256	0.355984875830909	0	0.29142897586967	0	0.559403064309546	0	0.328068141375734	0	0.0674255012603787	1.35537877886775e-21	-0.0168580669749299	0.0171232069733913	-0.390509850261885	0	-0.377959061091531	0	-0.0473660012317013	2.05953143858739e-11	0.0801024008272792	7.81390738062065e-30	-0.257408128613325	4.46406410457432e-300	-0.246174700779244	7.8883796361454e-274	-0.534146164647862	0	-0.478342113120703	0	-0.232439511581881	1.59655122895582e-243
NOD1	NO	pink	0.332346829393404	0	0.0480596415819692	1.04623391098118e-11	0.349085960932286	0	0.572934734458185	0	0.268908853768478	0	0.475943764597101	0	0.377849842134313	0	0.559177135617904	0	0.228031012466793	3.30926627572571e-234	0.0153231362106568	0.0302381870672234	-0.0509698744497028	5.50203198297392e-13	-0.5127969745721	0	-0.439728043516327	0	-0.295353048724392	0	-0.0789419403424612	5.07743136158892e-29	-0.489610214482589	0	-0.508926092835905	0	-0.557333654081607	0	-0.426176222527114	0	-0.21768854221643	4.01710445464074e-213
MIGA2	NO	purple	0.12362174611452	6.09937469271129e-69	0.422845490629611	0	0.381037711410964	0	0.419921479738686	0	0.185533806675635	2.37298042870751e-154	0.457795894834074	0	0.264370647416355	5.13687759405219e-317	0.558181914125386	0	0.506398226434402	0	-0.192184255090286	1.11851486035313e-165	-0.324264578984173	0	-0.280832201683078	0	-0.425460816574602	0	0.104705815780601	7.25709241237358e-50	0.223009823423484	7.77464732236642e-224	-0.0785239782502659	9.89654273904503e-29	-0.133487159463335	3.56952525502561e-80	-0.368286146665292	0	-0.30116200895622	0	-0.332043026905311	0
HIPK2	NO	lightgreen	0.333760031663303	0	0.593836950753767	0	0.682897025206528	0	0.499734110488499	0	-0.177314214950302	6.11875846501796e-141	0.28156921296216	0	0.447911130584818	0	0.5580990695747	0	0.700484927738946	0	-0.594748922287955	0	-0.618445696733858	0	-0.125442317586468	6.0116500624518e-71	-0.497152212256636	0	0.254132961212273	2.75134149980477e-292	0.51195792440383	0	0.138692558107129	1.85255680082362e-86	0.0625643408602847	8.30591083228031e-19	-0.303791239776498	0	-0.351868686557409	0	-0.660468358016564	0
SLC8B1	NO	blue	0.109839214709008	1.00480792502451e-54	0.515086274313026	0	0.533827373574738	0	0.58409799321244	0	0.178076612093838	3.71453541140615e-142	0.437013274239929	0	0.25729881933937	8.15736893840264e-300	0.557894903379774	0	0.532206587227588	0	-0.246000203490927	1.96908910842929e-273	-0.409269603291521	0	-0.109880423077584	9.16483780969467e-55	-0.358854981574112	0	0.281555636057325	0	0.398179930252869	0	0.0400262027340675	1.49328219619361e-08	-0.0598226040156172	2.51714607055079e-17	-0.253041203174316	1.02572981565892e-289	-0.264577524458831	1.5829211126101e-317	-0.379558959865705	0
PAF1	NO	blue	0.274450544652171	0	0.493926963603407	0	0.653588440100601	0	0.632179337002553	0	-0.0397487366464672	1.87614586296161e-08	0.444056713124745	0	0.346682040935608	0	0.557840679562919	0	0.616423139463229	0	-0.559473420504273	0	-0.650622653417329	0	-0.189937889702442	8.36224943096638e-162	-0.54992348030342	0	0.136784043385842	3.9891056826069e-84	0.41018705915008	0	0.173575897465896	4.70715837620427e-135	0.0755760499531615	9.91326137791111e-27	-0.271622502460197	0	-0.218548055797032	7.81136784753398e-215	-0.611224227405608	0
UPF1	NO	yellow	0.306220042736872	0	0.521713751173019	0	0.79238761512778	0	0.484909633262185	0	-0.232224030971047	4.60435450159772e-243	0.213566345878773	5.10530603658653e-205	0.433859066171039	0	0.557811885877628	0	0.792988156464276	0	-0.576814307054622	0	-0.647159957848555	0	0.0166255689653236	0.0187146194776069	-0.39792004757501	0	0.462944088406087	0	0.733929350135225	0	0.0307878326211864	1.33244236606894e-05	7.21509786323349e-05	0.99185948750555	-0.373809930130513	0	-0.582142884283207	0	-0.716713367931584	0
LAMP1	NO	yellow	0.128792900410173	1.01842732506849e-74	0.566045501983295	0	0.613997342559739	0	0.521812577671512	0	0.112682613048329	1.61875367831593e-57	0.421188880536282	0	0.245885611100612	3.58909429318297e-273	0.557228462172595	0	0.676160174463827	0	-0.379426560086625	0	-0.618712928062358	0	0.0599215610362539	2.23136258556592e-17	-0.296888215519276	0	0.439664337123889	0	0.583587144212883	0	-0.1090529636878	5.77517114190193e-54	-0.158542591831907	1.01971766261458e-112	-0.214725757753906	2.79126344441759e-207	-0.323691941423127	0	-0.458625294632118	0
ZNF692	NO	magenta	0.436435511662383	0	0.368323128205231	0	0.617065087610668	0	0.508132201945339	0	-0.17903026605105	1.09672433689323e-143	0.28474691205608	0	0.577608613675823	0	0.556998972871679	0	0.529204159707835	0	-0.469656984207685	0	-0.427427974180826	0	-0.419369727793591	0	-0.607259314876025	0	-0.044452499766118	3.19329497603906e-10	0.270274879015469	0	-0.0239351691002059	0.000711438277725365	-0.0606723474931384	8.88617479031421e-18	-0.599126233146482	0	-0.595270089545318	0	-0.654430660182226	0
TYK2	NO	blue	0.0556150909264495	3.53043546160967e-15	0.555429136307654	0	0.651830628857898	0	0.628239289592198	0	0.0377712573908672	9.13695455529533e-08	0.413898803790899	0	0.175154658145609	1.5965088704805e-137	0.556644750299869	0	0.618046889885026	0	-0.323292694940373	0	-0.548633053977059	0	-0.0348994740356868	7.94951528521741e-07	-0.332596807123155	0	0.363867015837018	0	0.567701715585348	0	-0.0411505339306487	5.83145444014568e-09	-0.17966383942041	1.0445902810494e-144	-0.304947185118274	0	-0.416918247713378	0	-0.491603772440576	0
PDXK	NO	blue	0.0880215411080976	1.07135499255303e-35	0.374115208637511	0	0.531550024729923	0	0.566017151164747	0	0.142841268921616	1.20412353103026e-91	0.415159153525076	0	0.209453895737195	4.21039641794211e-197	0.556352309972291	0	0.529269439579186	0	-0.205991873624053	1.44094129453718e-190	-0.366033850913955	0	-0.151418997810872	7.11895132345144e-103	-0.352460475670839	0	0.210997384808511	4.70822908754588e-200	0.357499664621411	0	-0.0789089578049883	5.35268687651536e-29	-0.17418288011679	5.32212260828026e-136	-0.31575674587383	0	-0.318549345135846	0	-0.362545744040967	0
SLC9A1	NO	blue	0.306712837420712	0	0.643547722535341	0	0.821682098347671	0	0.55164060544118	0	-0.259304575576355	1.2221301230989e-304	0.222977558219734	9.0468668503681e-224	0.436237536850594	0	0.555416208844055	0	0.793050223955213	0	-0.662565677362929	0	-0.754158675098262	0	0.078085806264065	1.98468187548833e-28	-0.407358636446782	0	0.517904958905945	0	0.771837884255666	0	0.153080532874428	3.96859257011852e-105	0.0264362174610535	0.000184774314815925	-0.271642053922836	0	-0.461148746546467	0	-0.748810625053814	0
MAP2K2	NO	blue	0.557826269431562	0	0.378751835330975	0	0.658766860968976	0	0.463506253462478	0	-0.247085576734325	6.57719500493953e-276	0.180381257386919	7.21151422047668e-146	0.623762684705543	0	0.555321652042027	0	0.574074067145247	0	-0.544440540047029	0	-0.486364845882775	0	-0.261555002473207	4.19938575717111e-310	-0.564192624218043	0	0.075163399802879	1.86294268970251e-26	0.378140589436066	0	-0.0640863318768625	1.17165049860431e-19	-0.101688399378464	4.04336693843104e-47	-0.490546531265907	0	-0.511684864940083	0	-0.685988227542354	0
FAAP100	NO	green	-0.0039836360407321	0.573214176566495	0.278930312452465	0	0.244506342862203	4.81225361414961e-270	0.686259848064599	0	0.467515035163917	0	0.662443595884391	0	0.0965655792299474	1.21026714417104e-42	0.554887302278833	0	0.164886722350607	6.95484081028538e-122	0.113870059354894	1.05031218210494e-58	-0.0905812685477711	1.03869414672943e-37	-0.549118712074282	0	-0.499865368296251	0	-0.292822915486155	0	-0.134085988915955	6.95389533086861e-81	-0.103690306552312	6.22294373455878e-49	-0.231083507203369	1.2301098016681e-240	-0.464050950884258	0	-0.205161214239712	5.11508904471341e-189	-0.141479121385741	6.32719594876451e-90
KMT2A	NO	pink	0.239173463572387	3.87541663174158e-258	0.568957281354347	0	0.414797296259875	0	0.547427345151437	0	0.183053627732902	3.09210867166561e-150	0.599509967832349	0	0.285290814532138	0	0.55461547402645	0	0.466346667692573	0	-0.403760008602171	0	-0.456481025056591	0	-0.472962057118973	0	-0.705963973013105	0	-0.158988289785186	2.38144713545475e-113	0.0958694243287558	4.71128806773395e-42	0.153619972756862	7.26769373000814e-106	0.108336070275059	2.81332577565722e-53	-0.448671813060121	0	-0.198506519968483	7.64340641753162e-177	-0.498833837925777	0
DNAJC5	NO	tan	0.387315533858954	0	0.446671680320034	0	0.750227552888171	0	0.374667203909843	0	-0.263737169239498	1.87633834008449e-315	0.0824751416982881	1.56376873715029e-31	0.5284422237055	0	0.554287969870189	0	0.761991127335293	0	-0.511892059302005	0	-0.573875371701563	0	0.11659520641672	1.76698392328803e-61	-0.282013650305204	0	0.55675663407131	0	0.74425168437491	0	-0.203633932269763	3.47845873372682e-186	-0.252394498307753	3.37545061493583e-288	-0.346120982099074	0	-0.613257132616402	0	-0.653421493621937	0
DENND1A	NO	purple	0.329630953604024	0	0.288043683463189	0	0.523684721618993	0	0.3337401550266	0	-0.0283067497348656	6.23776777664008e-05	0.176230111325762	3.21596904618807e-139	0.462060124078858	0	0.554227575159088	0	0.605256041189838	0	-0.274778277056896	0	-0.304274045408088	0	-0.02844011247037	5.75834294273378e-05	-0.276878046072167	0	0.343227725696942	0	0.430558401995602	0	-0.182933682551164	4.87262226425775e-150	-0.191618162952307	1.07011493103006e-164	-0.244897262318363	6.28038637215827e-271	-0.329319399818223	0	-0.375107960504563	0
SARS2	NO	red	0.00952649010321274	0.177928119121365	0.221528070822432	7.98858219487737e-221	0.223125811609124	4.50807054183862e-224	0.542541733908896	0	0.469998107822427	0	0.641167315754063	0	0.127527192970789	2.78274341264078e-73	0.55417217012408	0	0.259769467696175	9.17922908503457e-306	0.0481563931291149	9.51202945078073e-12	-0.0923181214904412	4.142733762683e-39	-0.456546359637411	0	-0.463180589867779	0	-0.201978034656981	3.8595657097007e-183	-0.0939389615095725	1.93836499632053e-40	-0.0834507165218862	3.02945905527475e-32	-0.107830756211118	8.53410409132707e-53	-0.361053685414816	0	-0.103526875201589	8.77658546378232e-49	-0.122261476715992	1.8395193685775e-67
NFE2	NO	yellow	0.59793101080567	0	0.407367455285868	0	0.762609346767869	0	0.497132300229556	0	-0.228592713194488	2.2063816872169e-235	0.125294043771384	8.7804780810656e-71	0.647249006410059	0	0.553808871226012	0	0.645401301827002	0	-0.491538238344424	0	-0.557523378169884	0	0.0354232837847736	5.42203018142371e-07	-0.314490743399213	0	0.412954637636775	0	0.644088100331962	0	-0.25473083257122	1.06171315177407e-293	-0.330836557560949	0	-0.363824808798935	0	-0.621151143059481	0	-0.639957392928868	0
EHD1	NO	blue	0.331979387205707	0	0.531164632491565	0	0.734426450047451	0	0.584103179870908	0	-0.0919132643989219	8.82726124137742e-39	0.32062939323558	0	0.437086430258751	0	0.553541717130182	0	0.66875599923448	0	-0.51360840059553	0	-0.697893583409549	0	0.0113330601108291	0.109012401431778	-0.377658148234137	0	0.393973991938936	0	0.629878733945608	0	-0.0954510080196546	1.06129674461054e-41	-0.175174364838628	1.48660387855338e-137	-0.314185817454462	0	-0.472635254519816	0	-0.63039548369492	0
COG2	NO	green	0.196982747678374	4.07320913836298e-174	0.140960435081837	2.83059946115431e-89	0.270776167683477	0	0.696669635991801	0	0.477315493822303	0	0.666773498944536	0	0.226844030909945	9.87222013030251e-232	0.553465506499898	0	0.127519820624337	2.83659859618879e-73	0.135298906791381	2.47351021661685e-82	-0.00326575852340914	0.644218427155743	-0.65723023173837	0	-0.535752254307547	0	-0.455919418676834	0	-0.229421243239022	4.00963651410237e-237	-0.332449345417806	0	-0.38154030647252	0	-0.598172078290131	0	-0.330716073825721	0	-0.149431921013834	3.2667284079727e-100
P3H1	NO	pink	-0.0543856824248644	1.400409057102e-14	0.246539066935139	1.16523132456584e-274	0.278854645976649	0	0.534627686039141	0	0.44867193391254	0	0.547998163434348	0	0.109241635941256	3.80033405077896e-54	0.553290580591858	0	0.306359110904743	0	0.132525918828478	4.85359938973712e-79	-0.0604122646381101	1.22400586435595e-17	-0.297606568834922	0	-0.29217994805416	0	0.0249224417048712	0.000423795377542149	0.0728456116717643	6.04517534908685e-25	-0.156656086441062	4.58624296759527e-110	-0.221418256628316	1.33289581505194e-220	-0.35018929834709	0	-0.25571234225986	4.98019411869247e-296	-0.0850486945084494	1.97552210151649e-33
KLHL22	NO	green	0.0790279696381488	4.42380449222688e-29	0.413806823631772	0	0.491163219960948	0	0.722232610494277	0	0.330890211816006	0	0.607926746181086	0	0.180747589611477	1.8337154011479e-146	0.553223670651985	0	0.385535649172435	0	-0.163429259640794	9.58290223300565e-120	-0.413565276596496	0	-0.282531591386302	0	-0.465786007165451	0	0.0367885336688214	1.95053940351341e-07	0.239934681097167	8.06992152560193e-260	-0.00763881563052835	0.280047387276641	-0.084227184689885	8.09178795443247e-33	-0.410598151758172	0	-0.322978159990751	0	-0.380187124618558	0
WDR73	NO	pink	0.0103597607992722	0.142920227286513	0.646159990934918	0	0.348671582002129	0	0.475600700359009	0	0.325081000819155	0	0.515189191842754	0	0.159954373558993	1.00307940110148e-114	0.552608372323592	0	0.420010463382085	0	-0.0619137465551604	1.89166303238297e-18	-0.228405594185756	5.44269415311348e-235	-0.28270886288728	0	-0.42597838297545	0	0.105796502996025	7.04980566449507e-51	0.207652254089054	1.09541639503539e-193	0.0238357399422373	0.000748777540675811	-0.000223558330787677	0.974780551485067	-0.422205868558797	0	-0.324182612022916	0	-0.29106019990803	0
CALM3	NO	green	0.177433726392401	3.94724150791906e-141	0.32763312239824	0	0.481067571469917	0	0.671945089591004	0	0.296485834789644	0	0.561002938371582	0	0.25930562085841	1.21504422038396e-304	0.552347616275411	0	0.395239891961169	0	-0.166516839448615	2.66672440903433e-124	-0.364353902665295	0	-0.247063905898131	7.37228239477543e-276	-0.421505941153049	0	0.0389466447383886	3.59863490511677e-08	0.22800716758443	3.71180873363556e-234	-0.11722691813688	3.93208004613253e-62	-0.214756367339689	2.43161289119725e-207	-0.361821311978235	0	-0.295752732581915	0	-0.344745026809611	0
NCKAP5L	NO	yellow	0.419565101772207	0	0.439095153098937	0	0.736723346503141	0	0.416548727731205	0	-0.350613846097289	0	0.119936748528758	5.67916125956161e-65	0.538428210742886	0	0.552000917153664	0	0.76123922447096	0	-0.656726370693353	0	-0.622519928008194	0	-0.0735986422886161	1.97508499957641e-25	-0.437930346959991	0	0.312848870460439	0	0.561955628189562	0	0.0414652184775878	4.46226463447243e-09	-0.0542297979356278	1.66418387165384e-14	-0.267113362384274	9.88131291682493e-324	-0.391752045283757	0	-0.686008031459071	0
SF3A2	NO	blue	0.483639231610042	0	0.345320247765942	0	0.565820507555503	0	0.516629510621311	0	-0.123263348920013	1.50211180645264e-68	0.38375050396814	0	0.558076049091126	0	0.551635105042803	0	0.520801258081625	0	-0.595112657863379	0	-0.546356278797045	0	-0.498235621552003	0	-0.714298164379507	0	-0.224984352699563	6.96391450355653e-228	0.123593231893632	6.55343852341792e-69	-0.0212005674001777	0.0027150133813704	-0.04778085986475	1.37512641937481e-11	-0.496171541190925	0	-0.335331474852051	0	-0.647200135972907	0
VPS16	NO	blue	0.0237748722153475	0.000772525219333841	0.352457655438346	0	0.365736716576675	0	0.569928431354365	0	0.374009889416434	0	0.58378163296344	0	0.10704803292246	4.71147712353583e-52	0.551564662197509	0	0.376607216797408	0	-0.00749450057346793	0.289233515599472	-0.241967132550528	2.44367724339589e-264	-0.231836860848827	3.07941206345156e-242	-0.347492062727188	0	0.0901365990007288	2.34648375242618e-37	0.202222686755343	1.37507128418294e-183	-0.20238055506045	7.05978971036556e-184	-0.244951160746631	4.74164717986501e-271	-0.377523632134909	0	-0.316422052139908	0	-0.222185568526795	3.70492801903659e-222
TBL3	NO	green	0.155011788351021	8.84553128872987e-108	0.291441924171149	0	0.44779547671323	0	0.536371646749653	0	0.199727736908051	4.80458270419915e-179	0.462070850406173	0	0.244690523405022	1.84451437357629e-270	0.551159602357716	0	0.429483733145726	0	-0.117045078256812	6.06522324657705e-62	-0.231718417161222	5.50349713702578e-242	-0.360489577873194	0	-0.455896895122429	0	-0.0619401019990248	1.82993093188554e-18	0.160932375273441	3.98069649572136e-116	-0.178511977421926	7.45742737150045e-143	-0.175769248457164	1.71943124875136e-138	-0.481674193155472	0	-0.405908717057212	0	-0.339779945638465	0
RIPOR1	NO	blue	0.304846931240061	0	0.462400121118642	0	0.704707103742833	0	0.627077112173334	0	-0.109866945101424	9.44486092052207e-55	0.323982450802233	0	0.372116895042608	0	0.550511672589804	0	0.627917667524542	0	-0.507007892524905	0	-0.625477135000538	0	-0.0799101768716975	1.06737685365891e-29	-0.433413268841225	0	0.236138836874023	1.70649925125816e-251	0.495798414853024	0	-0.0304912825856055	1.61240855265772e-05	-0.1911381504196	7.22183784563436e-164	-0.250024899997349	1.12274741822771e-282	-0.319953395669233	0	-0.599144567649272	0
C6orf47	NO	blue	0.0452420214179339	1.54458111657471e-10	0.362893478401808	0	0.483925416564332	0	0.569596677900281	0	0.218526831031026	8.61136807952406e-215	0.443236713677015	0	0.196194702081848	1.02608720918013e-172	0.550006208401118	0	0.490489873592262	0	-0.160343430673238	2.7856696067637e-115	-0.342980777086081	0	-0.0623924105014129	1.0332569846483e-18	-0.296918523039298	0	0.284789536596219	0	0.374377840617483	0	0.0142929776107794	0.0432529981151606	-0.0791151012630757	3.84693346675924e-29	-0.210691169812888	1.82088265091856e-199	-0.213120326918481	3.7559336276264e-204	-0.305201835273547	0
IVD	NO	pink	0.263043178388298	9.55545849513595e-314	0.463680357283796	0	0.352877725641624	0	0.407219470266396	0	0.175575878680738	3.46951660611117e-138	0.411548798092846	0	0.361376514813235	0	0.549977205329969	0	0.407945924445953	0	-0.20208509647814	2.45736032558885e-183	-0.284167163191783	0	-0.337368717087023	0	-0.465773506016286	0	-0.0343327520602445	1.19544478853927e-06	0.105808772363378	6.86634876145944e-51	-0.124011733600484	2.28057680831318e-69	-0.156384973711435	1.09645135096029e-109	-0.431570818976745	0	-0.336425895449626	0	-0.345966311508065	0
EEF2	NO	red	0.107569362756607	1.51203398938223e-52	0.236028679210038	2.9613838726469e-251	0.287939620240104	0	0.637643304432697	0	0.513162453916042	0	0.667317328869002	0	0.177717280344933	1.39340068153757e-141	0.54854557661798	0	0.225465175207806	7.09889174078867e-229	0.0747396734817731	3.54800558981086e-26	-0.175942299197514	9.16717845280036e-139	-0.466518355052769	0	-0.426495224404504	0	-0.232685274653241	4.76402180220732e-244	-0.0732886406623159	3.13463046755254e-25	-0.319443624934725	0	-0.354313335286534	0	-0.444909214092326	0	-0.243047951012462	9.2808977853174e-267	-0.128149145548127	5.50041622202643e-74
TSPAN17	NO	red	0.309546551001159	0	0.0457919079310192	9.24638474354685e-11	0.267151167618543	0	0.600439315785234	0	0.314203185565009	0	0.512905627396547	0	0.387875629920128	0	0.548415835780287	0	0.116233966153409	4.15725342367777e-61	0.0638085210251303	1.68096610211566e-19	-0.00718147912165877	0.309849089024973	-0.589279461959277	0	-0.493147075735142	0	-0.38022427479317	0	-0.214150545755397	3.71379186578211e-206	-0.263358370672557	1.60562506044127e-314	-0.348631702354744	0	-0.519571315894151	0	-0.311577036778059	0	-0.175590698857592	3.28787078489967e-138
UCP2	NO	magenta	0.473501710682158	0	0.321033453966102	0	0.477392139620951	0	0.462660295958032	0	0.0128124895090952	0.0700054430359085	0.375672226312532	0	0.532558855038776	0	0.547687649444292	0	0.453693037450902	0	-0.395785782683848	0	-0.381738915190319	0	-0.453593463192861	0	-0.607080148212519	0	-0.185286731530835	6.13589652140475e-154	0.101204504771109	1.0953406798756e-46	-0.159261548295256	9.74232553346615e-114	-0.141126656012111	1.75239388232899e-89	-0.506116363346263	0	-0.390947052080955	0	-0.50814800102177	0
INAFM1	NO	blue	0.446489660359149	0	0.381106446976678	0	0.790227939803537	0	0.522797798474856	0	-0.301286235256744	0	0.134017312113549	8.3919874334475e-81	0.55783355987871	0	0.547621927168909	0	0.684646863450037	0	-0.570135676810812	0	-0.587563933930118	0	-0.0189961980812665	0.00722102644370467	-0.390583348001773	0	0.345544105648154	0	0.628841578067044	0	-0.161008882423808	3.08996939246334e-116	-0.255861332754885	2.20219411247773e-296	-0.345275652503834	0	-0.537752329779159	0	-0.693968380739665	0
REXO1	NO	pink	0.119868733135958	6.70481452231448e-65	0.444236052362929	0	0.606101939342924	0	0.63573265437024	0	0.00780638283900994	0.269632413251607	0.440165503290371	0	0.262610630305928	1.1003657831904e-312	0.54743147845335	0	0.556240907401343	0	-0.461057703141992	0	-0.611210655467851	0	-0.152123660235251	7.93805430808771e-104	-0.467931684311761	0	0.178082781425109	3.63108028251401e-142	0.402617305826489	0	0.168324005821775	5.22338336076608e-127	0.0484491543030759	7.12271900878882e-12	-0.268997781595395	0	-0.23612077925938	1.86791223238796e-251	-0.542443802483861	0
KRTCAP2	NO	green	0.109760275721141	1.19835309576971e-54	0.0797889423722571	1.2989068463659e-29	0.23773902775691	5.50283600978002e-255	0.674173393549712	0	0.490267299440546	0	0.655418123369275	0	0.200980419028912	2.55937749638474e-181	0.546884572565726	0	0.0760070136442406	5.11071054865856e-27	0.187605773856618	7.80259257724628e-158	0.0448166530363389	2.28778493712871e-10	-0.734293738087195	0	-0.571072042529698	0	-0.506439142160735	0	-0.271837966975395	0	-0.253959610646771	7.05810863757456e-292	-0.253564255948228	6.03423254057703e-291	-0.711346428298056	0	-0.430418409906705	0	-0.163363794051543	1.19430813937352e-119
TCTA	NO	blue	0.693685951861329	0	0.282847234504192	0	0.671598506115556	0	0.488152309081918	0	-0.349659851408145	0	0.135871022631771	5.07234471633228e-83	0.77573909409652	0	0.546538024509242	0	0.496286990749676	0	-0.56027698521166	0	-0.421551985888898	0	-0.46989816268363	0	-0.657385787091746	0	-0.156467137071535	8.42061660953409e-110	0.218756095490014	3.00215118329053e-215	-0.0898574606854682	3.90571739426517e-37	-0.134072263002564	7.22017465006431e-81	-0.649326390591905	0	-0.655492666537288	0	-0.736797636069154	0
TMEM79	NO	pink	0.165517947087906	8.12076731130846e-123	0.286556901808169	0	0.442477590342271	0	0.546293760193732	0	0.194115631514422	4.77545495459508e-169	0.391706040971016	0	0.313965795739999	0	0.546201560444559	0	0.366385724652269	0	-0.0828642193560094	8.14509427621629e-32	-0.225648638454225	2.96615431554515e-229	-0.212913105773453	9.47790981483386e-204	-0.339640240105226	0	0.126020439183802	1.36648264924513e-71	0.236943136607816	3.023191705118e-253	-0.129642565172068	1.08493552905065e-75	-0.2041677241811	3.58107468539266e-187	-0.392598763847788	0	-0.390110976948879	0	-0.304403574552239	0
CYB561A3	NO	red	0.222633040991991	4.55639376318929e-223	0.28645322960896	0	0.375909371500955	0	0.572575132842616	0	0.287721052864528	0	0.550098411155747	0	0.268274907955284	0	0.545512577681345	0	0.316307468205559	0	-0.132063756855663	1.69052416390335e-78	-0.273623692145033	0	-0.533202552146606	0	-0.568876484373385	0	-0.280896776617724	0	-0.0196222373131259	0.00551969995464082	-0.227141574612545	2.37368162589374e-232	-0.215349029049192	1.67550662315553e-208	-0.567870668861376	0	-0.395439812138076	0	-0.345058051271507	0
GATAD2A	NO	blue	0.288978300640989	0	0.608651088203068	0	0.727025280284385	0	0.563957142602361	0	-0.116509048265406	2.16751551929756e-61	0.302512234049802	0	0.416153268620033	0	0.544824813813649	0	0.670313724169146	0	-0.538877957346928	0	-0.67424337362924	0	-0.0355079095841305	5.09444999401543e-07	-0.427418540602282	0	0.373542430087426	0	0.610766345887339	0	0.0425947729108174	1.68048288008493e-09	-0.050599459395437	8.07923272512652e-13	-0.347130526843516	0	-0.479235943065855	0	-0.668008907798894	0
PAXX	NO	red	0.0717105144134946	3.19413333797548e-24	0.148971866045902	1.33394540835009e-99	0.195910835613176	3.26928652663193e-172	0.571126869161018	0	0.458379286202897	0	0.696742095470344	0	0.131552261835455	6.69201081308885e-78	0.544679161736671	0	0.164734289772689	1.16669568823894e-121	0.0914837779720631	1.96229537508785e-38	-0.048764632812583	5.20531291694205e-12	-0.672538347390565	0	-0.583897674454834	0	-0.444736527502366	0	-0.214634222468821	4.21589591122263e-207	-0.220249903995002	3.03875618875789e-218	-0.198737963330741	2.93195092167781e-177	-0.624158525468508	0	-0.32777936801887	0	-0.181414337461347	1.50540561961677e-147
XRCC1	NO	green	0.114069451174097	6.61626770707884e-59	0.441078334470134	0	0.587659250115727	0	0.585583691548349	0	0.0944108944501412	7.86772649200861e-41	0.403567178575124	0	0.252249657489265	7.37145840267512e-288	0.544587266914857	0	0.549578121775059	0	-0.297436732943626	0	-0.451545191602068	0	-0.129379668200756	2.17279203485551e-75	-0.414291842021425	0	0.228752114472061	1.02176936545295e-235	0.438221155919057	0	0.0450406556659349	1.86108516753329e-10	-0.0173790599402232	0.0139814059838284	-0.35197731687657	0	-0.369685753827069	0	-0.483058235575945	0
SLC35F6	NO	magenta	0.172306173727394	4.38286293470073e-133	0.402016862312081	0	0.562870064376633	0	0.425848870747153	0	-0.0399206309207337	1.62905022978853e-08	0.232470110155033	1.37349058394145e-243	0.33876263319198	0	0.544333275317817	0	0.584551859708689	0	-0.321403837623972	0	-0.45395601878557	0	0.00257727599924021	0.715521572067351	-0.251030649204465	5.17322373810542e-285	0.357458583376843	0	0.477189543720354	0	-0.111725581530523	1.43655665506531e-56	-0.189242742818127	1.29167982305452e-160	-0.231210363035126	6.61728480432527e-241	-0.363779407501882	0	-0.425698801844645	0
SMC1A	NO	red	0.0188079967408365	0.0078174319182113	0.305586919666757	0	0.352244709463085	0	0.520157203357992	0	0.377524430582705	0	0.582135685506375	0	0.101178407136419	1.15566560308615e-46	0.544164571254829	0	0.421973769980883	0	-0.0436338720721591	6.69378411519875e-10	-0.202235739644764	1.30135338467696e-183	-0.331860146583197	0	-0.443850561209019	0	-0.00581968503549507	0.410529204602124	0.145423832717904	5.91102265709782e-95	-0.0654305539190007	1.99899265695365e-20	-0.0217624647309512	0.00208554110294338	-0.420208920074691	0	-0.277809135475428	0	-0.249828402649656	3.20285938838907e-282
CCNI	NO	blue	0.64727077378191	0	0.47661376018736	0	0.662828186161846	0	0.545761778090398	0	-0.114960743587684	8.29993390735496e-60	0.224413668765558	1.03947632128382e-226	0.645627815295243	0	0.544106107083791	0	0.506240669179617	0	-0.43980083855104	0	-0.560543131210041	0	-0.123655053699	5.60854118019384e-69	-0.374952443203839	0	0.169177242978852	2.68328551048998e-128	0.400695628579842	0	-0.377451376002688	0	-0.461193413174853	0	-0.394296637286555	0	-0.534693292800173	0	-0.55977537454409	0
LETM1	NO	green	0.224894724626098	1.06523753849417e-227	0.244313994685797	1.30890085348303e-269	0.383391780498914	0	0.567447187443273	0	0.212131712040363	3.08119740426512e-202	0.503540234191518	0	0.327584598778927	0	0.543844646382322	0	0.319350152047221	0	-0.132189971404136	1.20284195192138e-78	-0.212883411359247	1.08213805744279e-203	-0.522819201612482	0	-0.54385461645916	0	-0.26236021421891	4.51891592823964e-312	-0.0190947434969403	0.00692531549811368	-0.0873359114582503	3.62582157832014e-35	-0.1062718065564	2.53268358605896e-51	-0.553586869477876	0	-0.398047416749864	0	-0.341494413825023	0
SMARCA4	NO	red	0.321161226898122	0	0.396848568668723	0	0.482679889981804	0	0.595434207160878	0	0.213008527724836	6.18947319271068e-204	0.528371967996762	0	0.388907939102306	0	0.543290996213676	0	0.445373913055697	0	-0.324225253378545	0	-0.449670911497851	0	-0.281956163498338	0	-0.505673875971783	0	-0.0222000375533788	0.0016913732647351	0.177824057921703	9.40992505838398e-142	-0.0658554203661478	1.13450135274855e-20	-0.132624745442119	3.71467742169652e-79	-0.305142123829042	0	-0.187424392885437	1.58051872135584e-157	-0.401769308185177	0
ACTN4	NO	yellow	0.144023867078914	3.74160404452055e-93	0.652904011308608	0	0.720477530563234	0	0.477705003436711	0	-0.202169096632886	1.72406995903153e-183	0.30430848054938	0	0.28729061836793	0	0.542632469921912	0	0.810626649840908	0	-0.656673178644041	0	-0.724057702538271	0	0.0200652010619274	0.00454419616964726	-0.447367584343991	0	0.430622177736628	0	0.678295155714595	0	0.253693997323798	2.98521985402365e-291	0.177779329351852	1.10921750098102e-141	-0.209038569363895	2.59704701985996e-196	-0.294046942982356	0	-0.689312072661652	0
AGPAT4-IT1	NO	pink	0.0876374882710581	2.12337756567191e-35	0.421043323615111	0	0.366671206430345	0	0.471767644974959	0	0.207347900283848	4.1053815173722e-193	0.454491586023104	0	0.202970471996788	5.8171061395991e-185	0.542350804150635	0	0.390921806593812	0	-0.101857643563122	2.8501948509506e-47	-0.242169678052118	8.6173353286055e-265	-0.305487619662227	0	-0.447497183758554	0	0.0540975082283249	1.92592479154113e-14	0.189264892049007	1.18398876004411e-160	-0.0153680871308711	0.0297567016755378	-0.00409469602733126	0.562569456272638	-0.461732644059414	0	-0.378706182490576	0	-0.338081023551916	0
UROS	NO	green	0.437364277319522	0	0.100616277445554	3.65478438275435e-46	0.323659804493898	0	0.644322980534796	0	0.261568691891444	3.88850901042193e-310	0.475403096106537	0	0.475657863841967	0	0.542015028244499	0	0.10077809917526	2.62546134071749e-46	0.0108894686644907	0.123581238757824	-0.00697715861074198	0.323816750738101	-0.680060975620122	0	-0.592368418845635	0	-0.466464330356126	0	-0.224591580773658	4.47901779437649e-227	-0.266687973412224	8.89318162514244e-323	-0.321227181287328	0	-0.66516108591394	0	-0.434885086645522	0	-0.273264039445187	0
ARFGAP2	NO	green	0.123149337810022	1.99973909764899e-68	0.38309270447458	0	0.542912944593691	0	0.706232508231659	0	0.0783150922785244	1.3796294771313e-28	0.483379908462854	0	0.238971640420248	1.07924750011342e-257	0.541624797426388	0	0.434093946738146	0	-0.343696254166156	0	-0.449442411998384	0	-0.315121189377919	0	-0.541129958388904	0	-0.0496424060324184	2.15276552469738e-12	0.204241601836926	2.61299432569098e-187	0.157840744399307	9.98541983909961e-112	0.0109280893228148	0.122255313143656	-0.324965497561478	0	-0.176516522247269	1.13193026427159e-139	-0.463933179890701	0
OSBPL7	NO	red	0.0609131505527444	6.59830392028806e-18	0.362061305992098	0	0.248385340640354	6.86281696628545e-279	0.521467716277826	0	0.352009693270561	0	0.6907401736619	0	0.145869489391923	1.56466104149076e-95	0.541543782007958	0	0.344219141586821	0	-0.173806482175623	2.05845836443039e-135	-0.297808615167626	0	-0.471105889204401	0	-0.580582230968962	0	-0.208458293446442	3.2778762320599e-195	-0.0439748708966699	4.92577519380169e-10	0.101833508321049	2.996039591355e-47	0.0637519281805385	1.8088829301073e-19	-0.341555138488651	0	-0.039630667209486	2.06656259294894e-08	-0.260215854213277	7.60470823307824e-307
ARHGEF19	NO	pink	0.135975699529723	3.7930243590753e-83	0.133422015946449	4.26276655340444e-80	0.275552290776056	0	0.554403950212183	0	0.394068712555563	0	0.565501822577426	0	0.258302481230478	3.18268704990458e-302	0.541187581162539	0	0.210735559900523	1.49687096169093e-199	0.05580009011914	2.86186016038227e-15	-0.103812410357674	4.81140694042204e-49	-0.473063332526583	0	-0.441117854422004	0	-0.203394696908005	9.61610971686835e-186	-0.0542005051020735	1.71894256382608e-14	-0.213114303496336	3.85841521783426e-204	-0.21597918501353	9.66171733617655e-210	-0.512679148589365	0	-0.336467365425805	0	-0.189896917655694	9.82930015028862e-162
GMDS	NO	pink	-0.0887177694502211	3.07627754521911e-36	0.282058326585783	0	0.298267620439674	0	0.547805443635689	0	0.475192892479301	0	0.564050553466605	0	0.0581050305970863	1.97613957437203e-16	0.540707504070114	0	0.340568322752202	0	0.059740081083934	2.78285016095045e-17	-0.170457955671362	3.02361200301629e-130	-0.202925839611065	7.02824730698261e-185	-0.313483720688716	0	0.0983141445918218	3.81332066852952e-44	0.143083172942041	5.93380125083717e-92	-0.142371079212686	4.74791276166577e-91	-0.168145711107396	9.69383653636267e-127	-0.275254645080236	0	-0.155939371101796	4.57780748594515e-109	-0.128750762171631	1.13760208289245e-74
GTF3C1	NO	purple	0.139410472405948	2.40707913769744e-87	0.451914821301747	0	0.400365788238851	0	0.439701810246117	0	0.162536310609385	1.91545519588865e-118	0.492971347194789	0	0.225153931769931	3.11440747969954e-228	0.540210152606845	0	0.49797545299188	0	-0.261250253640622	2.32415582394379e-309	-0.388000399014818	0	-0.258785431546365	2.18732868308066e-303	-0.452898495605004	0	0.0755285174413041	1.06623330240591e-26	0.25534405984586	3.73455860040912e-295	-0.039296851690692	2.71208324805567e-08	-0.0492416267323332	3.22771872744495e-12	-0.404033409375956	0	-0.336649489855757	0	-0.393693914504173	0
FBXW5	NO	magenta	0.495352507187514	0	0.248675290752523	1.4756143210383e-279	0.571824768934347	0	0.492829306445823	0	-0.21902998238569	8.51197120995085e-216	0.242106258234168	1.1944178231594e-264	0.605770203800594	0	0.539865472693621	0	0.466726052764282	0	-0.476766063765307	0	-0.374878615130814	0	-0.446694600021046	0	-0.627239159958145	0	-0.155732032110887	8.8883910626796e-109	0.1661375987487	9.78042588471052e-124	-0.015718188952691	0.0262272388463851	-0.0605233315140398	1.06774314895113e-17	-0.518627351431188	0	-0.43215973255466	0	-0.617715607930781	0
RNF220	NO	red	0.0408877791788926	7.28071153522029e-09	0.153588025717325	8.03772822680559e-106	0.281478472542675	0	0.710789885198847	0	0.541402054054286	0	0.698187885966567	0	0.108343862884092	2.76547664882966e-53	0.539763377487755	0	0.170349114491207	4.43293997034013e-130	0.139870496162759	6.47280020332626e-88	-0.0856562173947835	6.90239983547141e-34	-0.478342225353686	0	-0.444490015399634	0	-0.265384173987287	1.59089137960881e-319	-0.0989057564116387	1.1670793747845e-44	-0.212317215878833	1.3499475205487e-202	-0.254797073038533	7.39883849076486e-294	-0.455123506172181	0	-0.225590815193766	3.90554198492398e-229	-0.119002395774196	5.5096827134616e-64
PPRC1	NO	red	-0.02782775667693	8.29003737643556e-05	0.394629864853398	0	0.241000694946484	3.48410998581677e-262	0.616507333162371	0	0.539621349030007	0	0.755353965541054	0	0.0527143438345433	8.68725316376861e-14	0.53962467432052	0	0.284561840128439	0	-0.0304266386050826	1.68047760726574e-05	-0.250584880569942	5.63203963482508e-284	-0.427270923831169	0	-0.506950471049736	0	-0.169683537273605	4.57485744825687e-129	-0.0529510845219794	6.73089438068915e-14	0.053703078780601	2.97089606493961e-14	-0.00980636613810947	0.165520574810978	-0.306937553659799	0	-0.0158058730810097	0.0254021199083024	-0.159920644120904	1.12074373249455e-114
TRAP1	NO	pink	0.138769008753204	1.49147733514504e-86	0.285660306159929	0	0.3166190067012	0	0.57049114446248	0	0.376441237371321	0	0.587370625484922	0	0.212899283595156	1.0081181564697e-203	0.539029148506823	0	0.294737873635117	0	-0.0354581158742209	5.28481038424175e-07	-0.165873956061182	2.40939400720077e-123	-0.458531682057265	0	-0.510641177815395	0	-0.191998545310759	2.34821328553108e-165	-0.00987903300855	0.162408133930018	-0.123919405079071	2.87950207017697e-69	-0.146205587141481	5.72626904248061e-96	-0.440110603307171	0	-0.228302346350687	8.95429582820217e-235	-0.245351225984634	5.87496418109921e-272
SARM1	NO	red	-0.00753906775048969	0.286375257585099	0.366749897769806	0	0.216083340821006	6.02376590209623e-210	0.533678662744797	0	0.520249544209214	0	0.69612590401808	0	0.119492407166294	1.67714746612924e-64	0.538364377054423	0	0.259062942445292	4.6836292065422e-304	0.0490245934692872	4.01396996310767e-12	-0.101025783696951	1.58078718248033e-46	-0.491146071063819	0	-0.501722504727263	0	-0.191101855441021	8.34173160414413e-164	-0.0736134112435299	1.93200339536912e-25	0.00254883269029471	0.718526776900465	0.00447034527534461	0.527288780865792	-0.432558691319139	0	-0.174552974279695	1.40330972684093e-136	-0.147227392071396	2.65621506548038e-97
ATP6V0A1	NO	blue	0.244212477272565	2.21872003269421e-269	0.581300269266136	0	0.771726071650396	0	0.494049829121276	0	-0.248430839354833	5.39277724610552e-279	0.189849568763703	1.18475247588319e-161	0.383983570276296	0	0.5381907791021	0	0.786297422578005	0	-0.611973542164927	0	-0.691832369609405	0	0.0963410413547406	1.87816465535011e-42	-0.361701813499942	0	0.494387457544769	0	0.726408390069201	0	0.106980977160466	5.45090886815352e-52	-0.027271312774871	0.000114728087276139	-0.202189173625771	1.58400826054685e-183	-0.361984512533511	0	-0.672888030021924	0
ATG7	NO	blue	0.329078379921391	0	0.425115307860031	0	0.776643455304209	0	0.479442593017328	0	-0.310048535321337	0	0.0835964670950005	2.36674910384909e-32	0.447747232217099	0	0.538040768301098	0	0.728366161962092	0	-0.542340544625051	0	-0.579687433436828	0	0.0865967052141129	1.33537440535008e-34	-0.319470272048755	0	0.46390808165187	0	0.686823282874351	0	-0.0149932196382853	0.0339811680491952	-0.131476779179597	8.19472373749451e-78	-0.230097079604456	1.50707478438109e-238	-0.430277514710054	0	-0.648852519402924	0
TANGO2	NO	salmon	0.831043997250181	0	0.285262476552036	0	0.712006606095303	0	0.456971560690987	0	-0.344313999274194	0	0.09868852467801	1.80414114033851e-44	0.836188953747544	0	0.537858267058926	0	0.543038509551742	0	-0.568070149174374	0	-0.442776461017594	0	-0.350965219709824	0	-0.583349246885392	0	-0.0175350603575755	0.0131454006738726	0.333890229826614	0	-0.1635341782695	6.73237728001848e-120	-0.180762832343744	1.73204604613687e-146	-0.613219548584155	0	-0.701262351112999	0	-0.741329535681884	0
ADCK2	NO	red	-0.0979030662899181	8.64491675514309e-44	0.245214733458312	1.19843082183966e-271	0.182234063023995	6.87135957249124e-149	0.59827439119106	0	0.63868433599357	0	0.720029797519527	0	0.0114482312627556	0.105461083880599	0.537838767823923	0	0.171893823903036	1.89631877490728e-132	0.225583695807754	4.04008651141861e-229	-0.0467475291302609	3.73727241266395e-11	-0.461418823227885	0	-0.407608148656426	0	-0.18910658116654	2.20531078091906e-160	-0.09762484763148	1.50135121887734e-43	-0.193044201639896	3.57096636941983e-167	-0.191940185568468	2.96406590906739e-165	-0.465853741926758	0	-0.243720560299816	2.85223490654719e-268	-0.0535234260288972	3.615639053945e-14
GPR108	NO	blue	0.317220018805025	0	0.486474978472524	0	0.733894756136925	0	0.422107036718763	0	-0.241778756763334	6.43672623449483e-264	0.15109098920831	1.96929085627864e-102	0.435363628750826	0	0.537768959047456	0	0.720395844571353	0	-0.4983681534194	0	-0.545092881038622	0	-0.0338166788352094	1.72397476831603e-06	-0.387413281837781	0	0.398169208403065	0	0.655038007075976	0	-0.0374599941414107	1.16413543996867e-07	-0.0605999043542863	9.71649842333337e-18	-0.451372007958926	0	-0.646023281516579	0	-0.682809850807949	0
SPNS1	NO	green	0.117656382908469	1.4089467455599e-62	0.272004775725257	0	0.450623987690867	0	0.625667230662736	0	0.127502585732725	2.96658832468598e-73	0.432930428852883	0	0.236577074770191	1.89896296953856e-252	0.537645748341649	0	0.384147634123063	0	-0.192621298205256	1.94676083025702e-166	-0.309574683253603	0	-0.313389103041685	0	-0.431328170837853	0	-0.0508271319032668	6.38202879702979e-13	0.141518497220015	5.64566481164159e-90	-0.000174910553162073	0.980267196439738	-0.154501911097162	4.46928874199978e-107	-0.327187992685563	0	-0.229754435253645	7.96463823960581e-238	-0.334691789959945	0
TM7SF2	NO	magenta	0.672288285965969	0	0.183848516236522	1.5061212455169e-151	0.484309754394311	0	0.486569716683242	0	-0.0415548232169594	4.13340231121923e-09	0.293033170285142	0	0.710595355999404	0	0.536829478421763	0	0.341735124945056	0	-0.338035085625242	0	-0.26882426932913	0	-0.49730353979914	0	-0.588757514550057	0	-0.230266661017242	6.60465343415813e-239	0.0379646328545092	7.85290774406153e-08	-0.24796578560057	6.32198843990227e-278	-0.264598207108593	1.40709105430554e-317	-0.592184478363679	0	-0.514040536544015	0	-0.499289283637226	0
MOSPD3	NO	blue	0.655801981475989	0	0.310499853097273	0	0.70706884717841	0	0.428293285855127	0	-0.385956017200897	0	0.118784628631991	9.3324152943478e-64	0.768750122785443	0	0.536641806591171	0	0.599280871155101	0	-0.676137538855652	0	-0.544476600187848	0	-0.330678288484248	0	-0.613991059348653	0	-0.0119842379095417	0.090124805588519	0.337645469710323	0	-0.0385711866850547	4.86041976092191e-08	-0.0730767881874013	4.29330183010407e-25	-0.504028923800871	0	-0.54373993069541	0	-0.76979746972119	0
NOC4L	NO	pink	0.175548837273326	3.82715911687591e-138	0.304869466439821	0	0.442025636198398	0	0.462518381916024	0	0.119425576594575	1.97310316377116e-64	0.432713461786297	0	0.261831403758369	8.87909945198761e-311	0.536417707040749	0	0.478193961262935	0	-0.254451509954409	4.86267245929713e-293	-0.306827021273587	0	-0.331425019003235	0	-0.515329438015592	0	-0.0358804254430978	3.86582907884076e-07	0.195840894582102	4.34841876366147e-172	-0.00146308548713914	0.836093002419995	0.0110971536416663	0.1165814276967	-0.431963550377101	0	-0.303537098309678	0	-0.412197158745906	0
HDAC6	NO	magenta	0.659138969945295	0	0.309796577848846	0	0.631351411980031	0	0.44515580003812	0	-0.290676959683978	0	0.193664160531546	2.95073087270516e-168	0.764241458861024	0	0.536278390480768	0	0.52938793697967	0	-0.622649292611942	0	-0.495424437637354	0	-0.445992059887548	0	-0.665509680428175	0	-0.142971684449497	8.22329084806823e-92	0.201177594118213	1.11911934757581e-181	-0.0675327452240144	1.17017110943509e-21	-0.0755189182191895	1.08202846996759e-26	-0.55294248596218	0	-0.52000695543605	0	-0.712899371451501	0
GLYCTK	NO	pink	0.110359815663591	3.1344083731798e-55	0.282466719462788	0	0.344515672029842	0	0.420679673296033	0	0.16203136114359	1.03401579597313e-117	0.415411820740088	0	0.240152917776835	2.65279348788291e-260	0.536200426549421	0	0.391947906718895	0	-0.103891628996912	4.07114521090013e-49	-0.130549958553635	9.76201752898579e-77	-0.39095680932422	0	-0.465595184329152	0	-0.0565052486697796	1.27757945162912e-15	0.108209510341276	3.7165496601432e-53	-0.0287975402487987	4.63963781574195e-05	-0.0395801518664751	2.15364517774879e-08	-0.478292004201442	0	-0.357915263314811	0	-0.31472389349935	0
STK10	NO	yellow	0.319055972159065	0	0.553345824861854	0	0.781351470594619	0	0.502296365472742	0	-0.270381700204865	0	0.255416275073458	2.51639054694559e-295	0.410760023396966	0	0.536117186891925	0	0.795593307846961	0	-0.706760150424895	0	-0.756444458363591	0	0.0337947872134342	1.7507581211307e-06	-0.448786771742327	0	0.417944439445905	0	0.704512758056324	0	0.112739653757316	1.42039772525621e-57	0.0207364666504485	0.00336095598894181	-0.236461111645576	3.39656628799355e-252	-0.366385974206398	0	-0.743075885262019	0
CCS	NO	green	0.674274594352619	0	0.278483757897988	0	0.64246219237687	0	0.546042971247327	0	-0.167330897214363	1.62155614382028e-125	0.202295409885077	1.01153290917438e-183	0.705524473501506	0	0.535880055971251	0	0.443159160545756	0	-0.424405104988374	0	-0.394314215147192	0	-0.357267612767203	0	-0.56862954823065	0	-0.0587627826791691	9.03913238611443e-17	0.258018335689168	1.53398075295931e-301	-0.191743616276564	6.49146816850709e-165	-0.244006530919973	6.4675250890816e-269	-0.610791789678718	0	-0.642359575248044	0	-0.649345847134749	0
ARHGAP1	NO	blue	0.192987240855182	4.48837957595318e-167	0.558808771514283	0	0.699324089819942	0	0.526833192552243	0	-0.103929657073364	3.75722476724487e-49	0.350086027549315	0	0.30537689991127	0	0.535815729925119	0	0.739650151057282	0	-0.611593964532962	0	-0.770696155136279	0	0.0103742223328165	0.142363083593629	-0.416670281042477	0	0.363047904890029	0	0.603860347597379	0	0.0604159146920504	1.21852891626886e-17	-0.017426763278994	0.0137209168565449	-0.201474599908195	3.21369699050775e-182	-0.290888476588411	0	-0.633832408852192	0
SRF	NO	blue	0.26750172297927	0	0.280966150234101	0	0.589181108393933	0	0.568954659284832	0	0.109914299523856	8.49698022248391e-55	0.350725646118595	0	0.34410029555852	0	0.535511957550878	0	0.472759777589796	0	-0.175662079050473	2.53747451739414e-138	-0.409104854094785	0	-0.090750439264581	7.60989401837313e-38	-0.258522634862132	9.3972543937081e-303	0.248516469705229	3.42549382865902e-279	0.439656926386411	0	-0.407144672259381	0	-0.456237247495592	0	-0.440348300334139	0	-0.609884239751059	0	-0.415565940234989	0
TOLLIP	NO	purple	0.353586865044417	0	0.385612714818457	0	0.703476732996466	0	0.398054795182136	0	-0.189570519812991	3.55776069867314e-161	0.132300611646901	8.92309608798498e-79	0.478410599400769	0	0.535445467281086	0	0.708081167806723	0	-0.431483446025733	0	-0.489630374604253	0	0.0390952636680849	3.1925443241829e-08	-0.297848525047919	0	0.445969919291729	0	0.647458697392949	0	-0.191432437642452	2.24147547323235e-164	-0.220303981419317	2.36517323225174e-218	-0.37686004759307	0	-0.599748384701026	0	-0.59776082651918	0
MIEF1	NO	red	-0.0402879448283366	1.20236142502388e-08	0.2583820191361	2.04855609611184e-302	0.175773900559011	1.69061808154728e-138	0.577759827330544	0	0.62112464352454	0	0.709164580988114	0	0.0472116448247591	2.39145652175019e-11	0.535425063418234	0	0.197460359931265	5.72443195840822e-175	0.189957968556726	7.72529501290864e-162	-0.0079858310225254	0.258777105652341	-0.487703380598118	0	-0.43574490951057	0	-0.231289441297501	4.49516164603377e-241	-0.141170512106497	1.543992148024e-89	-0.198925845213518	1.34574889454186e-177	-0.20478378802629	2.57616178620368e-188	-0.439878614905278	0	-0.184413618649322	1.74245417917015e-152	-0.0378625946200985	8.50697703315846e-08
ALDH16A1	NO	blue	0.0974818028497851	1.99281050230274e-43	0.323864729085683	0	0.40870089861783	0	0.501035447123034	0	0.144777735499529	4.02968482778787e-94	0.485731700598759	0	0.185876858800891	6.33092134669055e-155	0.535391074185125	0	0.459654085245129	0	-0.235449593461032	5.34419397290435e-250	-0.287791608726482	0	-0.43076153875369	0	-0.562353671906179	0	-0.129151118306995	3.96931413487239e-75	0.111742836426107	1.38134126488805e-56	0.041145119023517	5.85827000083007e-09	0.0321525898952611	5.41991291639133e-06	-0.458582518476265	0	-0.295524484661669	0	-0.403898057054466	0
CLDN5	NO	purple	0.413840088441662	0	0.287747005941406	0	0.592448251128847	0	0.451843139796095	0	-0.0773912479029147	5.93301701015137e-28	0.247149224234206	4.70381684423802e-276	0.530592490769988	0	0.535176373074239	0	0.578072147101647	0	-0.377143470495503	0	-0.429200589124321	0	-0.155206934188727	4.75144962653696e-108	-0.394084813011807	0	0.196183183478367	1.07552612330787e-172	0.408818405952654	0	-0.167138113369424	3.15122091329395e-125	-0.186118156452102	2.49555352774353e-155	-0.377291301835912	0	-0.44965876171561	0	-0.509179807432385	0
MRPS18A	NO	green	0.151831084395905	1.97622303370799e-103	0.147744624786699	5.56564748191885e-98	0.381322267449688	0	0.559536060079006	0	0.214435639871443	1.03069462818231e-206	0.390736520849196	0	0.309747822136117	0	0.535170279030557	0	0.248047219444611	4.10980536883526e-278	0.0381669896185903	6.69677425143263e-08	-0.0222471993759425	0.00165325898850511	-0.413029383388082	0	-0.420755704509361	0	-0.121752962511266	6.50814189557073e-67	0.0520761465837331	1.71867685613725e-13	-0.121983560889002	3.67199113071694e-67	-0.161536644467926	5.36565737582052e-117	-0.527918729011144	0	-0.437115178051941	0	-0.265329732050162	2.17122088721394e-319
NSDHL	NO	red	-0.0853333599219034	1.20809470834265e-33	0.199717441428801	5.01507596534043e-179	0.232446741537049	1.54078082063813e-243	0.534433952081705	0	0.487711329276806	0	0.57177110129417	0	0.0601727253048749	1.64190688423889e-17	0.534474925380676	0	0.250579969585016	5.78199275238154e-284	0.174909652213077	3.87236972270965e-137	0.00650165685577488	0.357885140024851	-0.376406162789735	0	-0.350034291945243	0	-0.0922846395112589	4.41075077877866e-39	-0.020204286874364	0.00427182024126947	-0.224105674195279	4.45683359287586e-226	-0.217937401058706	1.28595873111171e-213	-0.394005915331583	0	-0.227244691013245	1.44775690182801e-232	-0.0679570707855243	6.528120760416e-22
CNOT3	NO	purple	0.107331595756595	2.54086383443215e-52	0.569981029486939	0	0.603584745039018	0	0.327976589831295	0	-0.0772123502638023	7.85392213454902e-28	0.254986847514427	2.62760606424511e-294	0.298357421191413	0	0.533758308957939	0	0.782420894712065	0	-0.471235909154279	0	-0.540649203876398	0	0.0666060381502634	4.13372700641907e-21	-0.33901098912984	0	0.509230803946333	0	0.661322836781626	0	0.0730129994824581	4.71895951289776e-25	0.0555281132301073	3.89578058326532e-15	-0.237029737778458	1.95643306251538e-253	-0.370958776551749	0	-0.553911120372394	0
TMEM207	NO	magenta	0.628990487951628	0	0.266085417491061	2.88534337171288e-321	0.618507451847399	0	0.406231977985931	0	-0.226498865807142	5.14459459019778e-231	0.103732449630443	5.69443209964069e-49	0.723713934464002	0	0.533454233598239	0	0.52178182791242	0	-0.434232687257228	0	-0.367248502315731	0	-0.217530266966996	8.28348025918332e-213	-0.435568509423234	0	0.127494242403657	3.03163223090629e-73	0.354725087717034	0	-0.225722463516224	2.0873266329237e-229	-0.260915988662227	1.51416896767505e-308	-0.479563461232617	0	-0.594402338077315	0	-0.589071270992751	0
TEF	NO	magenta	0.253020193709353	1.14919742181993e-289	0.249831312206032	3.15355062744911e-282	0.421446109672279	0	0.40580561290898	0	0.135056730260875	4.82709464153519e-82	0.37692312842097	0	0.422165952158427	0	0.533185412754326	0	0.477522481201947	0	-0.240267195398331	1.4808181067304e-260	-0.308930785689075	0	-0.188440453993571	3.00202653330056e-159	-0.355097610741041	0	0.173639706716708	3.74458774785838e-135	0.273994246925248	0	-0.0798244470253046	1.22637172191051e-29	-0.112023112360205	7.301921555937e-57	-0.303769466551658	0	-0.301748413249548	0	-0.337435026952097	0
SLC15A3	NO	blue	0.173386372811649	9.28179568394375e-135	0.47721909077282	0	0.765476130027966	0	0.495049721920572	0	-0.168202290327666	7.96727415972833e-127	0.164298384827143	5.10777262951964e-121	0.326149881282969	0	0.532970109967513	0	0.74310049606662	0	-0.450120433671191	0	-0.601077704836591	0	0.200910018562921	3.4380598696697e-181	-0.211881013921963	9.38722451212576e-202	0.601761525148312	0	0.790344886414994	0	-0.0542613834071276	1.60706162487729e-14	-0.138277109636531	6.00468860977581e-86	-0.207041913622374	1.54626356992676e-192	-0.474654889817884	0	-0.579252173139937	0
ESYT1	NO	red	0.0779161916463186	2.59550418424052e-28	0.352685013687187	0	0.234809741820649	1.29450733793754e-248	0.625949956285978	0	0.539776408496914	0	0.799110414153043	0	0.123655411119431	5.60349351596865e-69	0.532285456127026	0	0.254290951450533	1.16513937847071e-292	-0.070801066572686	1.18974821816952e-23	-0.257120277667283	2.18234731092717e-299	-0.534020078906054	0	-0.57777410090742	0	-0.314401764227098	0	-0.14122471163626	1.32027813349342e-89	-0.0388319073645313	3.94598589188873e-08	-0.0588931491595272	7.73312861981157e-17	-0.387344454698201	0	-0.0646321951979801	5.73889404672238e-20	-0.188649533201179	1.32422440742263e-159
SHFL	NO	pink	0.333302901105464	0	0.19993308885407	2.04178847882062e-179	0.468344865861952	0	0.600933910149307	0	0.0467436281365658	3.75125546334405e-11	0.38968241608852	0	0.41488383978462	0	0.53205664929209	0	0.298822107084598	0	-0.219851244838917	1.92356136041015e-217	-0.259302170245014	1.23859294141697e-304	-0.424485803885372	0	-0.486549632292928	0	-0.198206154785113	2.64579845558355e-176	0.0545005990968356	1.23273814233527e-14	-0.185205537008162	8.38174168842887e-154	-0.287405123750114	0	-0.444295423174809	0	-0.340687277950877	0	-0.39167019059954	0
IGHMBP2	NO	magenta	0.437330894204519	0	0.262531822149563	1.71665265421949e-312	0.523183643148828	0	0.381382202098102	0	-0.149533038810522	2.3963474945357e-100	0.174076388568336	7.80596212013263e-136	0.609632263466275	0	0.532056262548114	0	0.488154178560751	0	-0.366439252804729	0	-0.306345218846079	0	-0.277176216888081	0	-0.4376109721779	0	0.0523299020194365	1.31158665626185e-13	0.25093408569821	8.68070899997867e-285	-0.167657168715423	5.25763249888026e-126	-0.208618668326026	1.62780971135225e-195	-0.425970351304145	0	-0.456486648618095	0	-0.491501627986955	0
CDC42EP4	NO	blue	0.308871361299528	0	0.569487521142685	0	0.726609755102806	0	0.469968011498686	0	-0.246245614465724	5.43811044282699e-274	0.125830393048626	2.22556707942528e-71	0.426817258541135	0	0.531993696993199	0	0.683237780218984	0	-0.500446442653256	0	-0.569086087087657	0	0.00638507709352653	0.366570239060169	-0.373111406400643	0	0.402502702868094	0	0.623307137274071	0	-0.00791403406275098	0.263083395301158	-0.0875560489700447	2.45391338607247e-35	-0.319603031120524	0	-0.493454834054314	0	-0.651220199649513	0
GPBAR1	NO	green	0.221314234572038	2.16413411292549e-220	0.188568352477466	1.81981000959151e-159	0.490291797484778	0	0.479842403225954	0	-0.0175923586030835	0.0128496237377814	0.224713428849113	2.51527154164235e-227	0.319015331115174	0	0.531809960679087	0	0.422722517783389	0	-0.173629353584768	3.88621731235889e-135	-0.239531955867324	6.26891387939466e-259	-0.263957939950196	5.36069199957276e-316	-0.361272414522989	0	-0.00347910385349141	0.622734881464842	0.199544607033372	1.02975780249922e-178	-0.193050142726535	3.48679507788153e-167	-0.273173423916967	0	-0.360781095456266	0	-0.358086325944098	0	-0.36020375539204	0
ALMS1	NO	blue	0.174959354405135	3.23564513550694e-137	0.415904018704671	0	0.311555983634501	0	0.525624750922699	0	0.367219253505184	0	0.589518489835665	0	0.215756429022847	2.65166311397393e-209	0.531478118205009	0	0.321532360020336	0	-0.0625953731751822	7.98445590386596e-19	-0.214292094600507	1.96573162518673e-206	-0.420310672328281	0	-0.48195734401942	0	-0.1420345744327	1.26379521277364e-90	0.0249410856925872	0.000419595374229061	-0.149676652228913	1.54266737093291e-100	-0.165097693696709	3.39606307522405e-122	-0.451547640192932	0	-0.283170825452832	0	-0.247296234737434	2.1677531972821e-276
PTDSS2	NO	pink	0.120007232143865	4.78102452723934e-65	0.244212364706234	2.22001846138303e-269	0.320859059308452	0	0.42599188854902	0	0.254023682802117	4.98312201369933e-292	0.444763733161411	0	0.272508505008371	0	0.531419099749793	0	0.399813065908687	0	-0.0777201770122821	3.53651706673135e-28	-0.141209928078209	1.37787671378356e-89	-0.26912327901809	0	-0.370815225699328	0	0.0440470469593303	4.61481900838987e-10	0.121267665516439	2.16258135558333e-66	-0.0386463099636554	4.57774116124706e-08	-0.0777619583780531	3.31105116994163e-28	-0.279636884935179	0	-0.160984851232731	3.3459006998587e-116	-0.201899494605391	5.37406174228964e-183
SIGIRR	NO	pink	0.292928382905895	0	0.232469964483684	1.37447503659046e-243	0.356483796931231	0	0.546798471996125	0	0.204811573641969	2.28734588956842e-188	0.568239581231563	0	0.363018023763128	0	0.53132981542921	0	0.294953881088935	0	-0.228886515275943	5.33654629738133e-236	-0.230713351454436	7.49372561170316e-240	-0.640441285145049	0	-0.716601739052642	0	-0.384694406737051	0	-0.0782623629382451	1.5001076573639e-28	-0.00865160219179154	0.22116463006048	0.0159820697594331	0.023811785145554	-0.6663683354537	0	-0.394840032011751	0	-0.444473043448976	0
NCKAP1L	NO	green	0.400219992328286	0	0.302763880003961	0	0.59485303612438	0	0.565940664690292	0	-0.0636933852594649	1.95132771305798e-19	0.313901611542386	0	0.439307492668421	0	0.531250780019226	0	0.503507078730996	0	-0.394867811802798	0	-0.44569041742921	0	-0.235321012023296	1.01481300760532e-249	-0.459369791596194	0	0.0267393176782074	0.000155663519686821	0.283007624254056	0	-0.0626420107448566	7.52432377420946e-19	-0.142086952833395	1.08533819415523e-90	-0.378132408853243	0	-0.398924678802408	0	-0.520886216943479	0
DCTN5	NO	red	0.192455550512446	3.78011228928181e-166	0.294608466606684	0	0.311438250858507	0	0.494320171735729	0	0.282905427844693	0	0.518996201393749	0	0.264089047197224	2.54600406655348e-316	0.531111339863295	0	0.299215412553164	0	-0.111998533029158	7.72227910302152e-57	-0.162901137329492	5.64582147068549e-119	-0.499486428038159	0	-0.562703547924072	0	-0.238677421899779	4.79515907635958e-257	-0.0334858726750166	2.17407115797108e-06	-0.107679596449223	1.18817523341723e-52	-0.0765965095357644	2.05241270583033e-27	-0.521732647263539	0	-0.303652036859575	0	-0.302849829960097	0
LZTR1	NO	red	-0.145407275787314	6.20973191885759e-95	0.331198883181797	0	0.224330184549102	1.5426770114703e-226	0.667088479217699	0	0.535206945454839	0	0.771590591463229	0	-0.0406246407165316	9.08077639416594e-09	0.530023583075825	0	0.234095548324359	4.48947160855601e-247	0.0430805780396255	1.09567444118759e-09	-0.214751637049869	2.4840066556809e-207	-0.463500110931671	0	-0.492871482308967	0	-0.211598899802842	3.28274501242037e-201	-0.0835294350300687	2.65145140073412e-32	0.0218410264919044	0.00200908695164394	-0.0568760403744537	8.32697610842884e-16	-0.350260218277572	0	-0.0518434290315546	2.19973868623907e-13	-0.128944421969783	6.8388033933938e-75
FAM89B	NO	blue	0.605728513881159	0	0.211463693826942	5.97764925917736e-201	0.669561179507392	0	0.448631588328433	0	-0.325016040603891	0	0.121432992253042	1.43729694610743e-66	0.686224663294839	0	0.529966869306877	0	0.526142798681694	0	-0.521085415426375	0	-0.414320431763406	0	-0.373002578726998	0	-0.564230989281999	0	-0.052583517339207	9.9979379795134e-14	0.303822789094851	0	-0.142657851763603	2.05751201672657e-91	-0.164188934689714	7.39548233063449e-121	-0.585227031751273	0	-0.648870121449112	0	-0.696300936531454	0
PARP10	NO	blue	0.17153573601703	6.74597084893029e-132	0.448195463383405	0	0.510249732515492	0	0.466660129777763	0	-0.0534976685517606	3.71870469316119e-14	0.326785582049118	0	0.292423608805373	0	0.529674738526202	0	0.514702544898475	0	-0.367573678318652	0	-0.444554500986202	0	-0.229396675141638	4.51666756380393e-237	-0.460449039889901	0	0.0846826409686725	3.70917347590536e-33	0.318514099455589	0	0.0649490602315013	3.78187274232012e-20	-0.0172084144243926	0.0149493180219045	-0.349113434025491	0	-0.312864856233049	0	-0.495599727360093	0
RRP8	NO	red	-0.0339428763550197	1.57709040954862e-06	0.270542975913156	0	0.261144056792763	4.21672783741276e-309	0.543510997234293	0	0.46091544269198	0	0.616593722286379	0	0.0861361996046988	2.99150613496561e-34	0.529613294737774	0	0.313617942633183	0	0.0235858135470463	0.000850819124637536	-0.169078025262121	3.79265544545024e-128	-0.282357500511296	0	-0.388628268403552	0	-0.0273267893335474	0.000111100510753182	0.0536315460424983	3.21280186337184e-14	0.0262994678298065	0.000199519363662209	-0.0359156708919016	3.76566776411054e-07	-0.244979098919564	4.09872893038872e-271	-0.0342346121861458	1.2821499628298e-06	-0.136420332214326	1.10081205441521e-83
RHOG	NO	yellow	0.319057307047318	0	0.49012907497872	0	0.813886989589548	0	0.427241519042727	0	-0.26432414145684	6.6921053390816e-317	0.12394379289856	2.70753798911656e-69	0.440392840738023	0	0.529551393971227	0	0.80756912807433	0	-0.586752015179782	0	-0.716761811643164	0	0.211277841532863	1.36153778458983e-200	-0.261251160264977	2.31236325911373e-309	0.626546123951125	0	0.862572749651066	0	-0.130787900379179	5.17660607959437e-77	-0.164675031953748	1.42639130942559e-121	-0.240668660343525	1.9050949249094e-261	-0.526727607810847	0	-0.692350228579655	0
GGA2	NO	red	-0.114384756547328	3.1805366413527e-59	0.383193454118765	0	0.217705060772856	3.72474426484011e-213	0.608427145371073	0	0.55145730147968	0	0.767389034980524	0	-0.0178869633779302	0.0114199259931569	0.529461749896903	0	0.277454340285193	0	0.0290061004187391	4.08557458472126e-05	-0.191050884939385	1.02131164599103e-163	-0.492361217994605	0	-0.532745391239201	0	-0.214356228098648	1.47324311398862e-206	-0.0791257578522595	3.78171250259437e-29	0.000266530823059125	0.969934966497442	-0.0180559382672142	0.0106652410404501	-0.406517001566729	0	-0.105996036839441	4.58965932261813e-51	-0.15486238361608	1.42271959903036e-107
GBGT1	NO	blue	0.679695821990996	0	0.282801155096324	0	0.678141494106543	0	0.469263569962061	0	-0.248722859923536	1.14649990054839e-279	0.079820400152125	1.23443206804767e-29	0.732376386478344	0	0.528995414884666	0	0.513070185988068	0	-0.416439947047772	0	-0.394705304585299	0	-0.162716294966732	1.04878896885647e-118	-0.389090280068776	0	0.147393171493132	1.61059326096442e-97	0.39349275142684	0	-0.244441951431218	6.72769415216691e-270	-0.329647208662693	0	-0.436222066544348	0	-0.582495472124643	0	-0.584904103988628	0
TMEM219	NO	pink	-0.0840232437642121	1.1458893712686e-32	0.265612051990675	4.32505066369427e-320	0.355611016675563	0	0.365546537732183	0	0.184833512979022	3.49275768047955e-153	0.371019958324297	0	0.133290092755746	6.10479277174976e-80	0.528858860681576	0	0.462955295261314	0	-0.0525556348741584	1.03014413115942e-13	-0.129390557752206	2.1112389290114e-75	-0.374658413644246	0	-0.426447432975037	0	0.00462693821088998	0.512922332721463	0.157786497345485	1.19058950749239e-111	-0.0761822730983625	3.89944455000153e-27	-0.0234958436549897	0.000890606579383639	-0.49426583763662	0	-0.404863478490693	0	-0.294928356504963	0
PSTPIP1	NO	blue	0.14633443994495	3.89252498538915e-96	0.367057423661629	0	0.600122287483323	0	0.443960664126704	0	-0.0346373760113426	9.60778568511338e-07	0.274734232641558	0	0.291345035134332	0	0.528763225191921	0	0.639639575832038	0	-0.303137477185506	0	-0.387928710211112	0	0.00221093568768435	0.754549211369262	-0.286343381795779	0	0.401148168101684	0	0.561808802196327	0	0.0216883073896073	0.00216014813063351	-0.00880664564221395	0.212998370719206	-0.266244878719766	1.15611361126852e-321	-0.392108325790794	0	-0.452682053924522	0
AARS1	NO	red	0.0201537833951398	0.00436896251823992	0.342108289980459	0	0.221607493215532	5.5156650541853e-221	0.661556197859821	0	0.562470819995333	0	0.785955038443605	0	0.0725692076219352	9.08842149682748e-25	0.52844528153306	0	0.20583703204478	2.80629386630183e-190	-0.0228153128568644	0.00125222251224474	-0.251726185220832	1.23509485425019e-286	-0.518587261467657	0	-0.548783705302269	0	-0.315517143062363	0	-0.157129712680914	9.96610943433423e-111	-0.0650412928149153	3.34828407781458e-20	-0.114324218672386	3.66139575356778e-59	-0.367011469680094	0	-0.0388113947540151	4.01141954609863e-08	-0.158035530469069	5.30669235044539e-112
MARCHF6	NO	lightgreen	0.186070375352949	3.00102619583569e-155	0.660886445740914	0	0.494656686926815	0	0.47104262062832	0	0.04033961855348	1.1518274565848e-08	0.360414241624354	0	0.309548725486376	0	0.528439475175622	0	0.507790780773282	0	-0.295605039417646	0	-0.35775659905002	0	-0.307801879512414	0	-0.481562753728099	0	0.103261871819463	1.53093344331112e-48	0.289169068396862	0	0.0497716920006623	1.88781641784365e-12	0.00763592368926454	0.280229500313111	-0.471855944402288	0	-0.459654487197801	0	-0.478115685165133	0
FAH	NO	magenta	0.545696868038454	0	0.304655071077559	0	0.567627782806774	0	0.379330211697782	0	-0.172897198318242	5.33508648086795e-134	0.180175163943726	1.55606957351385e-145	0.61868279362903	0	0.528270866086494	0	0.57345913466104	0	-0.472533177813844	0	-0.443954914033069	0	-0.128621984763383	1.59501934045434e-74	-0.40977422925916	0	0.192158460989672	1.23993565517065e-165	0.361466455455167	0	-0.0986534082504697	1.93558044665279e-44	-0.157348913331353	4.90911263325112e-111	-0.276101311888742	0	-0.329599747890119	0	-0.518204231892788	0
PRRC2A	NO	purple	0.30695569985131	0	0.64622283364107	0	0.719409889083282	0	0.435733290923533	0	-0.273853757342917	0	0.260467833293588	1.86005732966739e-307	0.406793172995787	0	0.528146816685485	0	0.795374297596136	0	-0.726583063907898	0	-0.737248130968688	0	-0.114672177000269	1.6283258672859e-59	-0.555891631726845	0	0.305238493644615	0	0.600369277110413	0	0.159600876854887	3.20372856985577e-114	0.107564275938867	1.52893673140961e-52	-0.364391639411034	0	-0.432619541295298	0	-0.778856640310245	0
POLD4	NO	magenta	0.437982612404266	0	0.111684137485856	1.57832321953446e-56	0.47786225036626	0	0.39635521828073	0	-0.00960923633100913	0.174189786446646	0.186353927208949	1.00365801005323e-155	0.551373257166106	0	0.528101909991992	0	0.393425818309994	0	-0.0940208127635743	1.65829242175916e-40	-0.0618242320853121	2.117084622185e-18	-0.352193712049796	0	-0.386504370839777	0	-0.00554419730240224	0.433036990022768	0.191038627578075	1.07224289841902e-163	-0.323706997400391	0	-0.308745416612047	0	-0.603840070300041	0	-0.661754627867807	0	-0.386776599820956	0
RASA3	NO	red	0.103314098692198	1.37209863089083e-48	0.268280254977734	0	0.303719873642218	0	0.574585805571479	0	0.445872206076905	0	0.664704598527659	0	0.157701725183982	1.56707937773343e-111	0.527853112849663	0	0.303154192955914	0	-0.0490947824037581	3.74109898584226e-12	-0.254454992545535	4.77134038738309e-293	-0.391084862944012	0	-0.448218945651605	0	-0.125176714353482	1.18458252633238e-70	0.0263402574398298	0.000195009394236321	-0.150385625578999	1.74258510227272e-101	-0.141021042799181	2.3767124954275e-89	-0.400094809483473	0	-0.21428850181803	1.99774270096323e-206	-0.210263484269216	1.19997150315107e-198
ST6GALNAC6	NO	blue	0.483310918238743	0	0.196068880144456	1.71534576450833e-172	0.364657843940211	0	0.541330843944299	0	0.11231580582243	3.74587771780918e-57	0.461904416714437	0	0.496964918849505	0	0.52742134562048	0	0.220661081974878	4.51280324286159e-219	-0.192522372995752	2.89300949658463e-166	-0.198274244040584	1.99704517461429e-176	-0.648383074544314	0	-0.627353519247019	0	-0.413648311089796	0	-0.128412610423574	2.76109042694138e-74	-0.19403805159025	6.53228332238732e-169	-0.239318972946331	1.85082834740433e-258	-0.653531882993343	0	-0.465864441938345	0	-0.401897996217965	0
BCKDK	NO	blue	0.119211384487542	3.319573063122e-64	0.462345540930099	0	0.702390193605546	0	0.529266703293377	0	-0.141120360428214	1.78452920730002e-89	0.200786429727747	5.77053170072382e-181	0.260886415914458	1.78699869860891e-308	0.527377653399427	0	0.682447433267947	0	-0.434551045937071	0	-0.577802348620248	0	0.108740683556158	1.15259038422208e-53	-0.276305915642588	0	0.465910873794549	0	0.653220258134947	0	-0.00152549975697978	0.829206406361601	-0.118925720572119	6.63374905653903e-64	-0.185702027482421	1.24179758610367e-154	-0.351857222569526	0	-0.549191029411792	0
TERF2	NO	blue	0.184369770062582	2.06040887525666e-152	0.571556963298935	0	0.503382958723661	0	0.483375589111665	0	0.0683980729812342	3.54570208105596e-22	0.468970511763853	0	0.267584199562933	0	0.527329969419367	0	0.584448653334766	0	-0.494275096184817	0	-0.60886681197793	0	-0.208046722013771	1.97041418739196e-194	-0.554724777062825	0	0.113441094282236	2.83071954126907e-58	0.326374782258419	0	0.140393050240835	1.44810971500736e-88	0.0832942851120438	3.94663076310843e-32	-0.26796853969396	0	-0.143057916159315	6.38920531593771e-92	-0.528174760563123	0
RABGGTA	NO	pink	0.120857287687926	5.94722587968711e-66	0.246165431571251	8.28130869902494e-274	0.319332270171579	0	0.399679560881092	0	0.318896947640388	0	0.415474087513556	0	0.21909055716295	6.43963286520383e-216	0.527152275573019	0	0.390484177913158	0	0.0202460208772645	0.00419302843202875	-0.149460616367568	2.991824494831e-100	-0.15487732609489	1.35670793675735e-107	-0.242709427384498	5.33340827366377e-266	0.148261831594047	1.15964844024314e-98	0.205264679379145	3.28196218853827e-189	-0.2543916145127	6.73718168071719e-293	-0.254437607308783	5.24501418615695e-293	-0.302252009813125	0	-0.280865411082912	0	-0.153728815109449	5.15603707534849e-106
MED12	NO	purple	0.357412992597696	0	0.582693266156292	0	0.724717105880704	0	0.442538222647477	0	-0.255998710350707	1.03723995696263e-296	0.219887851115739	1.62399366358987e-217	0.456224689841345	0	0.527099113361867	0	0.767450033178985	0	-0.656663969129192	0	-0.702357628023409	0	0.000644557310089054	0.927376421426939	-0.402593220881123	0	0.407466351186663	0	0.63388057902595	0	0.086366700513165	1.99890288639392e-34	0.0146903638615424	0.0377589869832714	-0.250127622081337	6.48826652230979e-283	-0.411345577134358	0	-0.681020462314788	0
CNDP2	NO	red	-0.0433140741596336	8.90606031597684e-10	0.274614717050342	0	0.273799801900657	0	0.550771640249772	0	0.462552138980338	0	0.638916489778738	0	0.0393191775063617	2.6634035105275e-08	0.526896835849824	0	0.312855005788542	0	0.00771425556281616	0.27532513813675	-0.253186831572511	4.66392610582291e-290	-0.371037980341373	0	-0.401522372753289	0	-0.142127024878234	9.65982815402235e-91	-0.00338492184691802	0.632180724638258	-0.219203720574828	3.82295557802928e-216	-0.203834779881497	1.47979289170727e-186	-0.345698406749612	0	-0.154357509348747	7.06382437696326e-107	-0.147475160332374	1.25728561531446e-97
KAT8	NO	blue	0.393668771161354	0	0.388009979670078	0	0.769231706328364	0	0.521521307387035	0	-0.237239055512631	6.82850650743594e-254	0.167481653351191	9.639295408593e-126	0.481567089926829	0	0.526699871915872	0	0.674569036463721	0	-0.51665997210065	0	-0.550495524987393	0	-0.0276367557380963	9.27434177628139e-05	-0.387610342041885	0	0.353468358436422	0	0.62980792507735	0	-0.0600325832341419	1.94872067210268e-17	-0.130745274656053	5.80010833454178e-77	-0.379072351751371	0	-0.565860875340716	0	-0.681566200215925	0
ARCN1	NO	red	0.173785049063353	2.22306919427646e-135	0.523939037755836	0	0.550718251573815	0	0.46111369265709	0	0.0908412629106018	6.4377977172901e-38	0.428204417001764	0	0.258727567063733	3.0156073225945e-303	0.526541553267499	0	0.631481062817556	0	-0.414624721430955	0	-0.609479766004625	0	-0.0777569955025383	3.33706781392509e-28	-0.403420665304589	0	0.266866102779156	3.95252516672997e-323	0.449562892107887	0	-0.0788630743507833	5.76038864894583e-29	-0.0814949360130764	7.97858540727617e-31	-0.295784120820394	0	-0.318566518966498	0	-0.495341294533712	0
PKD1	NO	red	-0.000345811071872721	0.960998356997147	0.352330674307412	0	0.23049437378191	2.17914811814765e-239	0.516345324529884	0	0.426097899212529	0	0.660913272030178	0	0.0996801063022855	2.45110640823114e-45	0.526065916244312	0	0.306546460265166	0	-0.0289067199608253	4.34126400864119e-05	-0.18627290531742	1.37273391840334e-155	-0.495176817157203	0	-0.522259392057132	0	-0.18162481855573	6.82399950241919e-148	-0.0408113097774099	7.76457784076602e-09	-0.0205334220832308	0.00368526517081761	-0.0348815935911883	8.05327265211138e-07	-0.452250342935876	0	-0.198469874985636	8.89458832303586e-177	-0.209889053189519	6.23166896711862e-198
CYB5R3	NO	blue	0.672081114540782	0	0.384792237847784	0	0.693658229870721	0	0.437030607478577	0	-0.300138977157763	0	0.160630870486023	1.07879771677523e-115	0.705716504460396	0	0.525426288696777	0	0.645056223137757	0	-0.666139111452321	0	-0.618846051560994	0	-0.175421461097979	6.07410150353926e-138	-0.516944268949873	0	0.12524695444911	9.90208548048079e-71	0.416171330431577	0	-0.0849803593335154	2.22252454673205e-33	-0.150907249330494	3.47862885094534e-102	-0.340723459833766	0	-0.398881842394061	0	-0.692541864909766	0
VCP	NO	pink	0.108698881666935	1.26410010126549e-53	0.478572355491931	0	0.596849490925408	0	0.614060753781321	0	0.117632705633938	1.4911172922647e-62	0.430128482380878	0	0.201072881498202	1.73665227691763e-181	0.524797403212727	0	0.560061202564159	0	-0.32908874169895	0	-0.55205131201645	0	-0.0197224050214382	0.00528390004798447	-0.331409224036709	0	0.31133410024707	0	0.485655142309585	0	-0.0710016270806022	8.91519844445262e-24	-0.17938409752718	2.95316932418996e-144	-0.238553602014665	8.97653349571662e-257	-0.293874231989781	0	-0.447822948516441	0
ZDHHC24	NO	pink	0.18580610188935	8.31602032004834e-155	0.195572891949524	1.29590172145546e-171	0.397875094847679	0	0.408612477871043	0	0.0783029825889526	1.40641977080218e-28	0.330211412425368	0	0.351373290669086	0	0.523810769984638	0	0.40614676973806	0	-0.186491428401654	5.89706871122562e-156	-0.194987252914155	1.40103417447319e-170	-0.331905846522262	0	-0.452153326626066	0	-0.0367307076628754	2.03835701169887e-07	0.131477550648417	8.17777968296217e-78	-0.0314099324122904	8.88193769050745e-06	-0.0348848008544959	8.03456591948135e-07	-0.381288322233772	0	-0.289303165489087	0	-0.344958255326941	0
TUBGCP6	NO	red	-0.0254263743792742	0.000323024866684068	0.365830710341523	0	0.204357457292861	1.59361022594618e-187	0.492703947160925	0	0.429368301230775	0	0.651278365065854	0	0.0749697184241296	2.50196750824073e-26	0.523545344198618	0	0.308038676798362	0	-0.0208247566111721	0.00322822162178298	-0.174512949018577	1.62116449800953e-136	-0.385591936816865	0	-0.442498568576871	0	-0.084286797467772	7.30816991571088e-33	0.000768491518897321	0.913462953338499	0.0537068190273567	2.95875267510883e-14	-0.0250131855094881	0.00040371623142737	-0.304993864680073	0	-0.0724898553520559	1.02141545767874e-24	-0.14417522072	2.39428932720154e-93
CLK3	NO	blue	0.542241243869642	0	0.306149171941342	0	0.631785835887613	0	0.483896125201586	0	-0.0879403661666971	1.23833153997721e-35	0.187340011682349	2.19436183701658e-157	0.593129234820848	0	0.523271258612643	0	0.494320343529727	0	-0.319627325103281	0	-0.388488709418384	0	-0.122562983848884	8.67427941474076e-68	-0.340824318953457	0	0.234681821988168	2.44532149662178e-248	0.447949650906207	0	-0.296017667262167	0	-0.313378166431967	0	-0.516043181636387	0	-0.700632239862075	0	-0.540475800968425	0
SH3BGRL3	NO	yellow	0.583591585641234	0	0.322498634749787	0	0.727340332289466	0	0.426861113837985	0	-0.357475042599855	0	0.137198082972641	1.25187652971479e-84	0.623437175971657	0	0.523170041507406	0	0.665998427476168	0	-0.690682047634174	0	-0.667818395432463	0	-0.142883757008359	1.06347955069747e-91	-0.515116797625807	0	0.154506204817582	4.40883827756098e-107	0.492778441258674	0	-0.0968620762295608	6.76361207684912e-43	-0.142246770259315	6.81849637881093e-91	-0.375567746886806	0	-0.453505838107387	0	-0.750701870489154	0
CASC3	NO	yellow	0.591963160968809	0	0.522748385192637	0	0.787728533495849	0	0.440484582668948	0	-0.311972249622115	0	0.0896750646931193	5.44403014571386e-37	0.648737092134749	0	0.523102295328238	0	0.695044979817482	0	-0.586623514725292	0	-0.623226140921721	0	0.0126568921038126	0.0734748277713364	-0.382238652875817	0	0.425841482558017	0	0.688794071761021	0	-0.194914572947679	1.88158488569062e-170	-0.242162336755165	8.9492688441992e-265	-0.434853223236299	0	-0.692226775104648	0	-0.746418031146495	0
NAT10	NO	green	-0.120516598508884	1.37369998400784e-65	0.3478202986866	0	0.236303564924238	7.47989427199927e-252	0.64212528018704	0	0.592506509863403	0	0.763227274495661	0	-0.020170569534048	0.00433645483482364	0.523030147219907	0	0.261955992752157	4.40479292048276e-311	0.052157995522563	1.57539069980838e-13	-0.215296701700154	2.12256229446884e-208	-0.401295359810256	0	-0.445970189952773	0	-0.149372960071645	3.9131994252989e-100	-0.0342898634264346	1.23261891337363e-06	-0.0170149272960837	0.0161177733897817	-0.0371306431620332	1.50115694590542e-07	-0.34676025349969	0	-0.0860672375940165	3.37431194156157e-34	-0.122109027210033	2.68820785419304e-67
ACAD9	NO	red	-0.00374768667074618	0.596140763199031	0.231578504949806	1.09227605131731e-241	0.25588810789115	1.90170437823611e-296	0.557491193911349	0	0.429102485828315	0	0.568022330950492	0	0.0892294055280818	1.22197830866716e-36	0.523012931120597	0	0.251279955714409	1.35811910158241e-285	0.115424999298349	2.79671960557897e-60	-0.0726708596661713	7.82424204966054e-25	-0.322603500861023	0	-0.327275518882561	0	-0.0556217635060316	3.5038437101761e-15	0.0314337129177962	8.74400331683761e-06	-0.227253418084142	1.38840981242207e-232	-0.286678112033823	0	-0.388317639198887	0	-0.264887334881875	2.71010816844591e-318	-0.109986780051513	7.22643113683323e-55
ZNF324	NO	salmon	0.0965257970135293	1.30836204334572e-42	0.540619220989004	0	0.431795369901206	0	0.409187092117564	0	0.0780930310418536	1.96210225351401e-28	0.386017113598486	0	0.247472572980225	8.55368895012641e-277	0.522601584814338	0	0.496254054004743	0	-0.257741486696598	7.08731042517324e-301	-0.347818905172512	0	-0.314012345540182	0	-0.488629630007647	0	0.100772496212748	2.65572755443528e-46	0.28918029041424	0	0.0852465096812986	1.40391038886309e-33	0.0955787448643113	8.28567742019998e-42	-0.472107245053205	0	-0.433572191683268	0	-0.452404797696363	0
MCOLN1	NO	purple	0.894142101595608	0	0.276343488428951	0	0.703724558776149	0	0.42265796277715	0	-0.371184641313813	0	0.049110357407162	3.68306052374871e-12	0.879890738311479	0	0.522420616767399	0	0.544492400592955	0	-0.600257889523071	0	-0.478896052398811	0	-0.274226875348173	0	-0.52560355079005	0	0.0269037731324504	0.000141733253551511	0.342248034243349	0	-0.202111628377803	2.19716046372203e-183	-0.23095573035599	2.29613235840532e-240	-0.51255126493204	0	-0.621180591524867	0	-0.70901020028603	0
TFPT	NO	green	0.100765076404341	2.6963430023733e-46	0.127702396495447	1.76396944837276e-73	0.353727930201869	0	0.493918001225542	0	0.23998782444983	6.15542061402724e-260	0.432098472699495	0	0.225561577869241	4.48833469964604e-229	0.521289078598118	0	0.297912837050106	0	0.0415063770650332	4.30816179762245e-09	0.00534647574659602	0.449622160778156	-0.464071739868869	0	-0.456582105715213	0	-0.179044530827738	1.04027621160231e-143	0.0255925072446125	0.000295055139041836	-0.11350794491724	2.42607183245934e-58	-0.0842091292969001	8.34519286002082e-33	-0.555292389742769	0	-0.41569680674948	0	-0.256868926209095	8.70980943341122e-299
PRR15L	NO	magenta	0.488026982698002	0	0.257497982493414	2.71904065545297e-300	0.528932815167962	0	0.379756409015093	0	-0.0448385039553375	2.24227583683735e-10	0.173958769006518	1.19131035299756e-135	0.611149638204934	0	0.521240646454517	0	0.504464306302363	0	-0.298209835764155	0	-0.335539458034346	0	-0.106414817746961	1.85957436836188e-51	-0.308476088256229	0	0.250364572912215	1.82958995154508e-283	0.369163764408231	0	-0.214198762778887	2.99036203484194e-206	-0.249733426291898	5.31421479091642e-282	-0.362460025885166	0	-0.490070620726077	0	-0.430807052455901	0
KIFC2	NO	red	0.115831339776768	1.07538605657628e-60	0.223740342588267	2.49856057795863e-225	0.241752186926733	7.37841023757411e-264	0.543889059924045	0	0.357607640141514	0	0.612772976009106	0	0.221258233384296	2.80903482045534e-220	0.521093535673163	0	0.217792199233805	2.49998391164755e-213	-0.0319091125319208	6.38012566543941e-06	-0.0902693258688136	1.8405949824701e-37	-0.573776980750955	0	-0.572507443753248	0	-0.307144365513015	0	-0.137464422884086	5.92875101019935e-85	-0.0170564617633925	0.0158603940571555	-0.0464224480550562	5.09640642636751e-11	-0.500503298507415	0	-0.217464826144024	1.11709621369139e-212	-0.224258607918934	2.16383160948145e-226
FBXW4	NO	green	0.381151645772131	0	0.189688851312345	2.23235173984907e-161	0.39036447311293	0	0.661563693741393	0	0.272056153265784	0	0.551313477288096	0	0.412810454178012	0	0.52059572863049	0	0.213427673066771	9.49949508570879e-205	-0.120117359574284	3.65272469454752e-65	-0.203007891746641	4.96393134908956e-185	-0.5400287946513	0	-0.587495600468039	0	-0.312772778340156	0	-0.0631194437417536	4.08781005839849e-19	-0.101943351152264	2.38708977286119e-47	-0.127497736783976	3.00421907283642e-73	-0.53858987263725	0	-0.320272717171585	0	-0.338576436370749	0
UBA1	NO	purple	0.263773397937786	1.52778144979689e-315	0.59237608446193	0	0.626067300515912	0	0.440723828754645	0	-0.113200202426503	4.93138612832507e-58	0.326179931253719	0	0.356102135413882	0	0.52056534984569	0	0.716018185060115	0	-0.590713955354572	0	-0.674123334561204	0	-0.0773626838976995	6.20502585649882e-28	-0.492861016731912	0	0.296247080235484	0	0.532428418504009	0	0.122258674274124	1.85240087908615e-67	0.0743152808669564	6.73958191339627e-26	-0.280267505841143	0	-0.314827725221523	0	-0.640054358389334	0
H1-10	NO	red	0.111296195158824	3.80230209230005e-56	0.293219997866209	0	0.320745145704491	0	0.50776498555114	0	0.26830380610723	0	0.532282280263512	0	0.196349456840444	5.45114655539348e-173	0.520465053959929	0	0.338888343218346	0	-0.123744727821463	4.47409057524816e-69	-0.197196103807113	1.69636794656741e-174	-0.538500300146301	0	-0.590124326152517	0	-0.268548388510636	0	-0.0408791328780185	7.33391571858418e-09	-0.0379722585342214	7.80603248431587e-08	-0.0325899719149221	4.03174564477219e-06	-0.51707977186236	0	-0.275347414688796	0	-0.316710607945076	0
TPRG1L	NO	blue	0.390443804867921	0	0.427306207593439	0	0.678640257861493	0	0.558083842717184	0	-0.0598971225931936	2.29881227180339e-17	0.253545067038208	6.69595223520968e-291	0.4754500270436	0	0.520146206419519	0	0.544079457748818	0	-0.373474189153744	0	-0.513161990793865	0	-0.0340623404105455	1.44918017174603e-06	-0.344684259343077	0	0.325123607473818	0	0.540102969956636	0	-0.17468335668027	8.76776018498495e-137	-0.224233843374982	2.43250409355933e-226	-0.408343893530172	0	-0.580519954219981	0	-0.568576256972343	0
PRKAB1	NO	pink	0.0180021667057867	0.0109004419121903	0.314850405711426	0	0.397447661379778	0	0.466072779079688	0	0.324595588333623	0	0.432975169492436	0	0.127524410875526	2.80294588453252e-73	0.519466256090747	0	0.431826049881061	0	0.0445388752296014	2.95114137395597e-10	-0.188541771324702	2.01938403119503e-159	-0.0788261526903905	6.11070939629766e-29	-0.189507393440567	4.56145431743658e-161	0.284719876281054	0	0.348898249990999	0	-0.262366969965176	4.35002837800027e-312	-0.243324093139169	2.22451549466838e-267	-0.364326731663044	0	-0.434081586272347	0	-0.192958797335177	5.0311285467255e-167
SQSTM1	NO	blue	0.345892774074113	0	0.346634522082508	0	0.625110644892993	0	0.57672450847605	0	0.0138135687999442	0.0507655997073971	0.309622039125477	0	0.402188440585693	0	0.519457453261898	0	0.494977001626977	0	-0.314118933108548	0	-0.498318464255136	0	-0.0514854385232201	3.20871789499291e-13	-0.306329656235429	0	0.217563739573775	7.10828032281603e-213	0.439681001271701	0	-0.279453006647502	0	-0.337094569247037	0	-0.32253262114204	0	-0.441501205627446	0	-0.468372177409667	0
THOC5	NO	yellow	0.143320140919474	2.96307932546381e-92	0.477867342713532	0	0.710748132876683	0	0.436425344463027	0	-0.117550433746837	1.81555933177039e-62	0.184942881287107	2.29660652273186e-153	0.297150077357282	0	0.519109177879856	0	0.729736956284711	0	-0.390670999163961	0	-0.488195236439243	0	0.15796050525809	6.77034247823679e-112	-0.249021464590726	2.34882644010474e-280	0.605593121848521	0	0.785932109371974	0	-0.0197240706434858	0.00528005718229703	-0.0370782398355624	1.56282702548253e-07	-0.286904870475768	0	-0.524179120106699	0	-0.567086810095273	0
PRPF8	NO	blue	0.460499790375044	0	0.395104219702417	0	0.56419514529368	0	0.569736154662426	0	-0.0341366050389928	1.37475753169817e-06	0.440321905363674	0	0.468042409572487	0	0.518724009910874	0	0.509951956986839	0	-0.540552600944524	0	-0.566275614165874	0	-0.369477458987053	0	-0.603113727283501	0	-0.131483282928404	8.0529687966411e-78	0.176614699343064	7.91024514277229e-140	-0.126014820588184	1.38634603108592e-71	-0.210199903672047	1.58764615977762e-198	-0.372949564075815	0	-0.252746987036519	5.03348929516855e-289	-0.565998244172922	0
TACO1	NO	red	-0.0745914059021594	4.44133369853067e-26	0.105427107666811	1.55708382339835e-50	0.208894284950754	4.88180657851252e-196	0.563408834079264	0	0.581299889820627	0	0.621566718907134	0	0.0814172220596416	9.07146098529488e-31	0.518488571758119	0	0.171259070967251	1.7948477358475e-131	0.229065290773476	2.2477362661146e-236	0.0105949577483654	0.13406461356498	-0.410699895572929	0	-0.356380861297877	0	-0.141253311527843	1.21557896846704e-89	-0.0633606877037161	2.99810274395742e-19	-0.236279202895521	8.4506412991273e-252	-0.2374673635219	2.16370716686808e-254	-0.439287392354616	0	-0.250212182791021	4.13045577941227e-283	-0.0427073052251404	1.52259817326854e-09
CAPN15	NO	blue	0.309753532653762	0	0.662208510835505	0	0.729087779184926	0	0.442552134470008	0	-0.301077653609061	0	0.220109576028848	5.82068678558885e-218	0.418987127386779	0	0.518252191035905	0	0.766604539004371	0	-0.696831227544742	0	-0.724324261543921	0	-0.0429050779384626	1.27943432808896e-09	-0.511315394815806	0	0.386235140259396	0	0.649164899493191	0	0.262525067783343	1.78333583496208e-312	0.198182629615023	2.91578953464297e-176	-0.292724430223643	0	-0.38759364368568	0	-0.769021382277357	0
DNM2	NO	yellow	0.426867627825416	0	0.521900991225286	0	0.801298196355678	0	0.405929051957733	0	-0.444165346887692	0	0.0922748132970305	4.49263059159218e-39	0.526226652757264	0	0.518073555688168	0	0.799430755104701	0	-0.745448481925234	0	-0.691712034134832	0	-0.0456336904305766	1.07239278081331e-10	-0.493850020850834	0	0.362865424583133	0	0.683580457248655	0	0.168978994771465	5.35603667065776e-128	0.119296135445097	2.7023117340252e-64	-0.355215107536086	0	-0.515899785555945	0	-0.827164353036123	0
TSPAN1	NO	magenta	0.506911541580482	0	0.203741335411925	2.2026462671326e-186	0.502668154790126	0	0.445437283499837	0	-0.0333838607336337	2.33428920959003e-06	0.214845769406082	1.62506618867748e-207	0.617759128837888	0	0.517864174666406	0	0.406326443452321	0	-0.28020484349631	0	-0.271861004386746	0	-0.220071585881853	6.94000406667653e-218	-0.366723372311177	0	0.0924487192993832	3.24338082226012e-39	0.246767723702755	3.50331865670483e-275	-0.201597229009007	1.91876701428182e-182	-0.261065079748225	6.56593503962673e-309	-0.38636773089415	0	-0.446002330732182	0	-0.410956255012112	0
FAM168B	NO	purple	0.142898447354236	1.01876671558789e-91	0.395279111822888	0	0.446357627315942	0	0.493358662306738	0	0.236565672204608	2.01072685398645e-252	0.455697633743834	0	0.2446586397085	2.17772118702403e-270	0.517320511083758	0	0.476092377528818	0	-0.16224742333997	5.02917020152717e-118	-0.327824379605111	0	-0.156560852426513	6.23020882839721e-110	-0.338882644866608	0	0.19833803631704	1.53422043778046e-176	0.321444568724242	0	-0.155756024876689	8.23185738303075e-109	-0.182996168563052	3.84491941718564e-150	-0.371418041528138	0	-0.397459868943258	0	-0.332792775078459	0
SMARCAL1	NO	red	-0.132981623071638	1.41178777437478e-79	0.292041279900096	0	0.175108113811177	1.88937271314692e-137	0.479187474880715	0	0.612449632902003	0	0.6801379414341	0	-0.0148561772551604	0.0356486197186677	0.516784294727845	0	0.282470327901082	0	0.147722092455504	5.95848305052136e-98	-0.0966946516879886	9.39657561849017e-43	-0.312954534922485	0	-0.337139730732191	0	-0.0274121943387338	0.00010572673810516	0.00926882030288332	0.189951503909169	-0.150330920166697	2.0627088318836e-101	-0.113572653322475	2.08938744321264e-58	-0.299878793012098	0	-0.102568989441813	6.51276998618706e-48	-0.0308459260119747	1.28332561312004e-05
ENGASE	NO	pink	0.175789382924195	1.59815371164382e-138	0.247003265144863	1.01452187546024e-275	0.274969463010561	0	0.528583413760847	0	0.310059176675447	0	0.515113468015604	0	0.270708806331871	0	0.516769206371335	0	0.229046339313391	2.46358743490869e-236	0.00164506528233887	0.816050932696298	-0.0978218157384498	1.01587407581893e-43	-0.49256003643929	0	-0.474168529387451	0	-0.208826126311387	6.57645098563375e-196	-0.0661290510681075	7.8620451954138e-21	-0.123853700049962	3.3989158453703e-69	-0.186360120434298	9.79912764545214e-156	-0.482205643803878	0	-0.307681123599752	0	-0.221029610828069	8.14070342043484e-220
WDR54	NO	red	0.0116298384389569	0.10004836088553	0.213318366036559	1.54930277736049e-204	0.139731497162563	9.63044818669593e-88	0.639992745558976	0	0.605323435313793	0	0.814949713020228	0	0.0718891888519051	2.46208006068449e-24	0.516629033504964	0	0.10233572868414	1.05801587600322e-47	0.0862679101002777	2.37626279287881e-34	-0.113803285579342	1.22589169404882e-58	-0.634106797749015	0	-0.598024032710878	0	-0.440188595012675	0	-0.260583895295647	9.71884542497743e-308	-0.0553959630826667	4.52320814791979e-15	-0.0834241957314692	3.16849794604364e-32	-0.480580466024805	0	-0.0985304572343395	2.47545541964252e-44	-0.12167440118639	7.90726122515458e-67
PHKG2	NO	pink	-0.0380113404270738	7.57001609504256e-08	0.357551922955745	0	0.376231991682927	0	0.494332277245958	0	0.243220275653737	3.80675368301489e-267	0.451642759085347	0	0.083223000402384	4.45139937057888e-32	0.516259491795548	0	0.43793087172448	0	-0.0891285818161828	1.46642792230749e-36	-0.240008227951553	5.547470256436e-260	-0.0928128172895155	1.63633788997407e-39	-0.292330478792938	0	0.214845121542773	1.62982010253186e-207	0.283257318272675	0	0.0846522283737743	3.9080034300512e-33	-0.0216653177384122	0.00218376925561965	-0.160008248104612	8.40178932822147e-115	-0.104167974333503	2.27078516767004e-49	-0.223364693938044	1.46585329201893e-224
PPP1R11	NO	green	-0.103065945761047	2.30780458384849e-48	0.410850685399043	0	0.49023501230237	0	0.527709649740892	0	0.269567566382	0	0.478836286001732	0	0.0559521900444303	2.40692203233553e-15	0.516249007708172	0	0.50573263244598	0	-0.112946796770769	8.83082235235588e-58	-0.366502255811855	0	-0.144422745238308	1.15251588586844e-93	-0.349906121493454	0	0.223391463334475	1.29234966597167e-224	0.412410779137949	0	-0.130682011475918	6.8660892810417e-77	-0.0668470860520275	2.98192094934095e-21	-0.463197966235432	0	-0.482767942354661	0	-0.373730090330801	0
NRK	NO	pink	0.657885022463196	0	0.239945296458148	7.64502278488309e-260	0.591396905543332	0	0.461975247683947	0	-0.200071378736218	1.14683734689962e-179	0.128582587217268	1.76864071589264e-74	0.741461004857557	0	0.51606877172702	0	0.402559388345061	0	-0.385985083444441	0	-0.335517269514776	0	-0.314662710681493	0	-0.460818213690954	0	-0.0117652727849406	0.0961578379894926	0.235607728180594	2.42735943145507e-250	-0.229184397482713	1.26294157274972e-236	-0.296287377048697	0	-0.527401132778012	0	-0.601835508939219	0	-0.556755683958104	0
TSPAN18	NO	red	0.159617154549364	3.03709681234738e-114	0.521070419919413	0	0.331529787666622	0	0.504573090427107	0	0.335008466219688	0	0.535994482350882	0	0.273161815804809	0	0.515893348570994	0	0.360545609633486	0	-0.140120888162381	3.16086449123702e-88	-0.261106993710458	5.19084496313413e-309	-0.328816206584186	0	-0.461018232227824	0	-0.00760132557334946	0.282414472017945	0.113274163441074	4.15918416695992e-58	0.0243850262286534	0.000563136776072967	-0.0608120037013789	7.47820506714845e-18	-0.375190237330359	0	-0.220598656845463	6.02977125308432e-219	-0.276322844266093	0
SORT1	NO	blue	0.336278274468525	0	0.392205590115715	0	0.701057537218574	0	0.413619759097928	0	-0.269705421852952	0	0.077447413724983	5.43218435390836e-28	0.434781753653566	0	0.515658382744541	0	0.683625840044904	0	-0.478127064479904	0	-0.51257141732693	0	0.0669901295164364	2.45517416187372e-21	-0.277371123624829	0	0.424884301341016	0	0.617241820960126	0	-0.0913158233027432	2.67912853454031e-38	-0.161847458977038	1.90818060178393e-117	-0.233757546561308	2.39464879903648e-246	-0.427544452636823	0	-0.573323151770429	0
TLN1	NO	yellow	0.388239379209825	0	0.565633687072645	0	0.784191782189237	0	0.451277213184511	0	-0.383543494556938	0	0.182795952871949	8.21079805584769e-150	0.493014144224331	0	0.515630373814465	0	0.812343705077063	0	-0.795899469642404	0	-0.77438469972943	0	-0.0473321924788427	2.12813741724439e-11	-0.511356567980413	0	0.334091446924286	0	0.642288199384147	0	0.116207809705401	4.42247625707483e-61	0.0413070305214717	5.10603498641208e-09	-0.280699555319987	0	-0.386537189036977	0	-0.801189704001937	0
MAGEL2	NO	green	0.820751990316621	0	0.276668017413273	0	0.711943805587315	0	0.447891479853178	0	-0.409374036199149	0	0.03635098889541	2.71748600675559e-07	0.890316365122302	0	0.515513667878379	0	0.511929552606598	0	-0.618972069487247	0	-0.480859951300137	0	-0.311443524407074	0	-0.550526198893686	0	-0.0172660815493236	0.0146158189429097	0.316456187019294	0	-0.12611582507284	1.06944332838951e-71	-0.173517139319591	5.81051388708353e-135	-0.526260451397436	0	-0.631175093570741	0	-0.742646888946191	0
STYXL1	NO	pink	0.238119312175464	8.07146954882088e-256	0.367949651782159	0	0.591241934643834	0	0.409666563315672	0	-0.0572215706096121	5.57419095756964e-16	0.202378057141282	7.13468659982091e-184	0.365855285095461	0	0.515185218108023	0	0.585604710646802	0	-0.313908645826782	0	-0.396708144002348	0	-0.0634414858695847	2.70170560565463e-19	-0.343459787903316	0	0.308015650212929	0	0.503881894767048	0	-0.139993192428524	4.55647190347709e-88	-0.131571489601183	6.35532392324614e-78	-0.375634012875134	0	-0.498953897615141	0	-0.516129921064539	0
ZNF827	NO	red	0.0230182078936619	0.00113227736547423	0.514389695233272	0	0.255797206983141	3.12906637525045e-296	0.557337830692821	0	0.377491731480988	0	0.700269171626193	0	0.132293950781449	9.08503548775566e-79	0.515018299438317	0	0.312050313097376	0	-0.179438240396138	2.41541245129326e-144	-0.289781972216539	0	-0.479452412153042	0	-0.604715857961435	0	-0.192577005436443	2.32462172949471e-166	-0.0357940278743553	4.12234970678588e-07	0.293906927791092	0	0.253549347595009	6.54232144181285e-291	-0.365653944746559	0	-0.0642413263557128	9.5729867424585e-20	-0.283265522998517	0
ABHD14A	NO	red	0.19806072763345	4.82322124899123e-176	0.0602819287258715	1.4363315095496e-17	0.239258543830825	2.51583471566108e-258	0.596597771856301	0	0.403964518407842	0	0.655269469097666	0	0.266556802979562	1.97626258336499e-322	0.514866046150911	0	0.129480966661185	1.66293726671164e-75	-0.0152746703656773	0.03076480656898	-0.058904448383647	7.62911845030656e-17	-0.665025378585648	0	-0.627969686034687	0	-0.478332392501484	0	-0.236329377921854	6.57261709819946e-252	-0.0743966018614211	5.96157727158029e-26	-0.0651255890259316	2.99518422074053e-20	-0.559686758681967	0	-0.228386326676432	5.97270965624191e-235	-0.228169329445745	1.69992780304764e-234
C1orf198	NO	blue	0.568791221151283	0	0.354226374350074	0	0.66042799605236	0	0.415207527711744	0	-0.275492838945253	0	0.151503787124642	5.47047679975161e-103	0.658700563844247	0	0.514859283065445	0	0.616257512639682	0	-0.568556664439759	0	-0.502082122589647	0	-0.246511676065873	1.34554435095637e-274	-0.523880483768633	0	0.0964790907073605	1.43366503758827e-42	0.384819264459072	0	-0.0945976725362777	5.49951446791733e-41	-0.125121145760066	1.36494007332744e-70	-0.440764730134282	0	-0.488099954935086	0	-0.667313164916145	0
SHKBP1	NO	yellow	0.503149989787408	0	0.473156579799619	0	0.820670257235363	0	0.406323014253088	0	-0.468825204094558	0	0.0469659639473341	3.03060811140727e-11	0.588549215485479	0	0.514681049502462	0	0.781926579237346	0	-0.747135320514955	0	-0.721518166385514	0	0.0187525215003214	0.00800146134928198	-0.42348818947934	0	0.402333881380678	0	0.713979424309875	0	-0.0652066360696844	2.69049382919595e-20	-0.152215967264183	5.95077348357012e-104	-0.315649074245468	0	-0.535227812106098	0	-0.807309031947031	0
WARS1	NO	pink	0.213721304094751	2.54944718504492e-205	0.29369034327203	0	0.542336593993712	0	0.426662104218044	0	-0.0665943623297144	4.19951975479444e-21	0.218341311834326	2.01839034421264e-214	0.323628550177476	0	0.513572675379725	0	0.531327045121571	0	-0.316825677085463	0	-0.420596403475104	0	-0.118193564635321	3.88175466982459e-63	-0.323820673334687	0	0.156997324515076	1.5277044495187e-110	0.361283411001982	0	-0.159667418516216	2.57520981141684e-114	-0.178058759896866	3.96697422941658e-142	-0.292768619760628	0	-0.344163485888235	0	-0.436433400865529	0
ZNF385A	NO	blue	0.302705298270281	0	0.378527370251863	0	0.617190756578651	0	0.356012696520519	0	-0.298738834981326	0	0.128777741737034	1.05979282199157e-74	0.424108068655431	0	0.513417885375913	0	0.686591246507141	0	-0.572948614412231	0	-0.546798465700525	0	-0.139971607062093	4.84686473509307e-88	-0.456563290918178	0	0.171512914512052	7.31354352860097e-132	0.416629507587849	0	0.0542086356478448	1.70356843865466e-14	-0.0287747290367247	4.70438666245454e-05	-0.23593124521264	4.82091005047819e-251	-0.25952369517295	3.60975554035577e-305	-0.595375135756144	0
AACS	NO	magenta	0.359219445257207	0	0.194891006377046	2.07033817354728e-170	0.348504368864109	0	0.41901080803355	0	0.198289058604627	1.87845553333885e-176	0.337433161720723	0	0.470667949907445	0	0.513152725971084	0	0.321489608919325	0	-0.101979221720935	2.21625960494339e-47	-0.185345261516281	4.89997123503275e-154	-0.276391438015593	0	-0.329826805542284	0	0.0233543443712513	0.00095668497793173	0.0969395224965809	5.80821954240892e-43	-0.244305014277156	1.37146942891073e-269	-0.259381178125013	7.98026965955256e-305	-0.372390349226325	0	-0.360685814068173	0	-0.243970612991734	7.79340789498738e-269
MNT	NO	purple	0.0580326187287506	2.15270897826597e-16	0.711400155419963	0	0.608631754476729	0	0.387317918028655	0	-0.0856509907198839	6.96535003188132e-34	0.283084644734453	0	0.226319567081852	1.21141448810601e-230	0.512955707335254	0	0.755189066005343	0	-0.499742037614345	0	-0.628026126144956	0	0.0532012669759147	5.13389018717033e-14	-0.35626976298593	0	0.481242510772761	0	0.630365674141059	0	0.204868170221646	1.7952298928149e-188	0.139333839400458	2.99447833883084e-87	-0.181124423894378	4.46939167798048e-147	-0.282248352556554	0	-0.552475332127651	0
APOBEC3C	NO	blue	0.530421083485053	0	0.324311986475805	0	0.556422551710688	0	0.44119971917063	0	-0.247222585061177	3.19586823347058e-276	0.250101387750722	7.46382624761498e-283	0.589749377538932	0	0.51287260108913	0	0.492134232673908	0	-0.573101785204786	0	-0.493896993119794	0	-0.435261510951711	0	-0.648819948386552	0	-0.183582473710131	4.14746641111523e-151	0.154168616002698	1.28469759409603e-106	0.0261702285182475	0.000214464524705548	-0.0269819351447964	0.000135532176113103	-0.455511593689744	0	-0.358881972764539	0	-0.638843490671959	0
DUS1L	NO	pink	0.0902660442919546	1.85168675133937e-37	0.217882315473589	1.65493373641601e-213	0.213016670361794	5.96839927127197e-204	0.422309926314561	0	0.412543718439671	0	0.538774413837795	0	0.190308557598093	1.93419868460313e-162	0.512768213334368	0	0.256824901670484	1.10973806327271e-298	0.0729478817275115	5.19660554668141e-25	-0.0483950593601231	7.51474064189298e-12	-0.462745229278758	0	-0.443098067227906	0	-0.175828969068656	1.38405070757959e-138	-0.047195114271998	2.42996551387951e-11	-0.161040358164929	2.78407692557374e-116	-0.123570021404893	6.94780148024704e-69	-0.515516058686329	0	-0.330356486414289	0	-0.168007628640041	1.56410672939788e-126
NME4	NO	pink	0.736793321150837	0	0.235603436722344	2.47992743595789e-250	0.566874572718356	0	0.436628149695641	0	-0.201429337969744	3.88721734901094e-182	0.166953535212079	5.94860941768176e-125	0.763146892513125	0	0.512207870052121	0	0.422830918526036	0	-0.454082083023893	0	-0.358182364066196	0	-0.40132517379512	0	-0.548400454810001	0	-0.112317985797845	3.72727692276531e-57	0.168704256867814	1.39387147520012e-127	-0.205468962341402	1.36557511086588e-189	-0.242706358388234	5.41856282601402e-266	-0.550604581131805	0	-0.564693769304518	0	-0.586927246286524	0
B4GALT3	NO	green	0.778869161991523	0	0.154119201329069	1.50210332196123e-106	0.524265089383897	0	0.576646121888738	0	-0.0860777986783261	3.31267827480515e-34	0.279866433311512	0	0.759674653702932	0	0.512055729294938	0	0.282529489927157	0	-0.377283113374154	0	-0.341089216908187	0	-0.480294806026342	0	-0.573173300553137	0	-0.271523234622013	0	0.0269965121227716	0.000134404345151423	-0.230324587029883	4.98194755198163e-239	-0.303329273824977	0	-0.540145109697276	0	-0.474767348007805	0	-0.517893248369999	0
BBLN	NO	purple	0.152201988231952	6.21627018206514e-104	0.252275960317939	6.39687402961692e-288	0.376038651046394	0	0.339341486455955	0	0.0757065695352263	8.11421049291167e-27	0.311254390053004	0	0.354498290171274	0	0.5115606910515	0	0.473928468266999	0	-0.193236478822634	1.64946289873513e-167	-0.202888728649451	8.22488785908615e-185	-0.289776148072956	0	-0.419614706060878	0	0.0830500103095794	5.9587725028736e-32	0.203791202348795	1.78143572671205e-186	0.00870606446850661	0.218270867314404	0.00399788776441546	0.571842869808269	-0.375813490800538	0	-0.311562752503319	0	-0.34380944138242	0
TTC1	NO	pink	0.166384687747255	4.19563738593625e-124	0.158035143295671	5.31336886095772e-112	0.379917218771539	0	0.398977592747143	0	0.259248807951502	1.66660702739179e-304	0.33182838465336	0	0.295559030246049	0	0.510965982418394	0	0.375885879066995	0	0.0720044939877697	2.08064589501428e-24	-0.0178796285167755	0.011453733032689	-0.200653483305137	1.0068846488974e-180	-0.302109191411296	0	0.130593603858376	8.69049897805989e-77	0.23254376069392	9.56031530072109e-244	-0.238115969141955	8.20894750135489e-256	-0.158344318220195	1.94479775344261e-112	-0.463365497219008	0	-0.452157159083942	0	-0.230935944995236	2.52902263727894e-240
MED25	NO	yellow	0.75406708600248	0	0.408013240779401	0	0.797030723001761	0	0.438889365294453	0	-0.416972088959473	0	0.0656680437025511	1.45711392283833e-20	0.789204973658078	0	0.510832266249608	0	0.679433677943435	0	-0.742180871729476	0	-0.674244334046089	0	-0.0948854995987933	3.16266092194151e-41	-0.499438040899581	0	0.2551687275479	9.73425397172311e-295	0.575317944478658	0	-0.0337912445277313	1.7551298451747e-06	-0.062930797362329	5.20507062216698e-19	-0.396938351607064	0	-0.569485070383659	0	-0.814596282979463	0
POP7	NO	magenta	0.555257566610327	0	0.065291210768441	2.40520213660534e-20	0.460615780810011	0	0.39084089318537	0	-0.0304635345616716	1.64129848741621e-05	0.203238109317573	1.86958410020902e-185	0.613978342206734	0	0.510689456699943	0	0.342541859496437	0	-0.224221529635302	2.57825380704225e-226	-0.187708306047746	5.23364117225549e-158	-0.374753690938721	0	-0.46420252126522	0	-0.117481679166129	2.1400049575597e-62	0.115581849281788	1.93463908683669e-60	-0.323455507300098	0	-0.277115307495863	0	-0.567796966113766	0	-0.574069596335468	0	-0.446841500886955	0
CPSF1	NO	green	0.0988307605371125	1.35661276855462e-44	0.336226509949434	0	0.38603351702404	0	0.708959038251294	0	0.266672472324972	9.88131291682493e-323	0.593791829714779	0	0.15448698474883	4.68594177930693e-107	0.510639561276578	0	0.252323933801183	4.9388245908049e-288	-0.122620406478387	7.51558917749176e-68	-0.279192796159936	0	-0.46801013806543	0	-0.534853662110058	0	-0.224654973874354	3.31760429719197e-227	0.00588742544631665	0.405103053579296	0.0703176082897892	2.37743714231894e-23	-0.0562774586831054	1.65960102648202e-15	-0.430921831922377	0	-0.239678616936813	2.97273347645639e-259	-0.325669139950396	0
FOLR2	NO	purple	0.239612032108669	4.17155097319811e-259	0.163909256995676	1.90186847051178e-120	0.417689458637771	0	0.386467522269034	0	0.0637865847450058	1.72945157313477e-19	0.24069451376837	1.66919795583703e-261	0.376926160761948	0	0.510315833008784	0	0.42874364545675	0	-0.131894062101131	2.67008883811532e-78	-0.19134185384283	3.21384231891714e-164	-0.152797645050928	9.64207995163485e-105	-0.266400258965437	4.74303020007597e-322	0.144087129238598	3.10488757962559e-93	0.236729202213088	8.85178945131098e-253	-0.225923418399418	8.01527203652381e-230	-0.282239556608947	0	-0.280466447767613	0	-0.323814073655398	0	-0.272640518520531	0
FAM50A	NO	green	0.188854853172998	5.92227849066657e-160	0.228373255908678	6.36131812592702e-235	0.308915387517459	0	0.605079907641099	0	0.236308258177636	7.30610018158372e-252	0.51288089132911	0	0.235738701198748	1.26201067531562e-250	0.510205645623734	0	0.215382736093126	1.43869094269999e-208	-0.0602229718972656	1.54394303906551e-17	-0.0791871418420669	3.42683311389505e-29	-0.560058222234147	0	-0.581053852868805	0	-0.368217805163016	0	-0.144946875787787	2.4401417388091e-94	-0.0719966764411285	2.10454495842737e-24	-0.170177167306958	8.10908654330983e-130	-0.463366532258138	0	-0.179469046770537	2.15431028713257e-144	-0.25958836027618	2.51811976049798e-305
NAPA	NO	yellow	0.664293423415536	0	0.385472438804832	0	0.702844208871977	0	0.398430636169745	0	-0.395618572623581	0	0.0721524890364875	1.67570783641639e-24	0.726042352231663	0	0.509916699859367	0	0.605646033374381	0	-0.660802439433327	0	-0.562840370276343	0	-0.222470990199636	9.73790385631946e-223	-0.535883554148507	0	0.0970905029986467	4.31478454692122e-43	0.417141680976428	0	-0.0637391953995619	1.83896248715488e-19	-0.101354033060201	8.05435362580188e-47	-0.452390456560195	0	-0.542531343695249	0	-0.747400006922821	0
LMNA	NO	pink	0.672366022167361	0	0.274249419837519	0	0.636678609030247	0	0.412407583449947	0	-0.301493897544775	0	0.149641106243678	1.72041610287246e-100	0.734742556756561	0	0.509748322647495	0	0.549712121753277	0	-0.58945747742285	0	-0.4656302930525	0	-0.350228588871165	0	-0.589830044819825	0	-0.0632785108303859	3.33248523705387e-19	0.265307159675139	2.46993297668956e-319	-0.108477543908638	2.06006601277647e-53	-0.109838939867522	1.00542459408112e-54	-0.489567235851085	0	-0.497671684104503	0	-0.684132573042586	0
CARM1	NO	salmon	0.883511656634234	0	0.300517009946535	0	0.628996400827293	0	0.51514569187635	0	-0.240224737569036	1.83903545125424e-260	0.187393868266913	1.7797523721024e-157	0.830722929331396	0	0.509599608017711	0	0.423436198976322	0	-0.545833190422853	0	-0.456675165068429	0	-0.39924203079327	0	-0.596143016797749	0	-0.156200694871256	1.98103043910365e-109	0.176475912514159	1.31270495354603e-139	-0.149854400862172	8.93851922918184e-101	-0.212806566131527	1.5248452123073e-203	-0.524507193515007	0	-0.517877872871009	0	-0.654490026410592	0
SAMD4B	NO	purple	0.0402310262665939	1.26051811497257e-08	0.671029243550715	0	0.523151598930412	0	0.326419397607965	0	-0.03624690855846	2.93890768757771e-07	0.281372450793471	0	0.23925541190823	2.55617500037419e-258	0.509485252411537	0	0.704189599426058	0	-0.415258508763586	0	-0.490198591889011	0	0.0344100555176272	1.13114804068726e-06	-0.340358834241963	0	0.476649726342746	0	0.569476050380999	0	0.2187765710424	2.73234314594586e-215	0.17011818291979	9.97423226598613e-130	-0.175858527069509	1.24308274943694e-138	-0.237574144219961	1.2634853320121e-254	-0.481151218888149	0
ZNF580	NO	magenta	0.632256472624847	0	0.299242358732452	0	0.625652239188047	0	0.415693376923552	0	-0.300267719158939	0	0.149749196357697	1.23474901286187e-100	0.74495073390816	0	0.50941112693711	0	0.519296994835089	0	-0.605781560188024	0	-0.494198635497354	0	-0.345850022150817	0	-0.593078515366069	0	-0.0576795617122118	3.26252000712616e-16	0.255747737964997	4.1027483855385e-296	-0.0775686100607408	4.48986133809176e-28	-0.117456290058163	2.27390116088878e-62	-0.478226608948491	0	-0.466829061789018	0	-0.678723370524803	0
SLC25A23	NO	magenta	0.616448983102098	0	0.263148440298438	5.26843094864638e-314	0.546718905317848	0	0.571611334952196	0	-0.108060242893431	5.15906489590778e-53	0.344880256826656	0	0.668584942841449	0	0.509216106318351	0	0.358074567567751	0	-0.531693806975989	0	-0.464498218959579	0	-0.492014282353739	0	-0.676085838583735	0	-0.273312423464287	0	0.0587647111316818	9.01831303529025e-17	0.034621956308009	9.71507421082176e-07	-0.057652639711066	3.36727002671585e-16	-0.493250542490445	0	-0.348768726425873	0	-0.608267645738847	0
WDR81	NO	red	0.370202571806079	0	0.357193693527612	0	0.434966951109405	0	0.462457344864967	0	0.0199049820920208	0.00487738783404775	0.409966903812796	0	0.396195198707724	0	0.508750058772895	0	0.450103509799823	0	-0.380355841923482	0	-0.405754634558284	0	-0.384251977601464	0	-0.549039953679182	0	-0.116969509170449	7.26074953022622e-62	0.121834663413671	5.31433603282832e-67	-0.0053302990836122	0.45099483740308	-0.0633164937522247	3.17358456943319e-19	-0.403636351016703	0	-0.269579877284267	0	-0.454268302101996	0
TCF25	NO	green	-0.173379348709583	9.51818070624914e-135	0.399625744731244	0	0.363849799936034	0	0.650338585783232	0	0.383050226048928	0	0.600830452745829	0	-0.0535603280547442	3.47285786332472e-14	0.508395841923016	0	0.350600487775884	0	0.00293285339583986	0.678337589251975	-0.258764408659606	2.45802327255601e-303	-0.213945739479174	9.31604140890363e-206	-0.344923771484332	0	0.0831118213056673	5.36945443168104e-32	0.204780952006527	2.60761592617887e-188	0.0265639826583129	0.000171929079507594	-0.064829676904784	4.42638740963822e-20	-0.287566292378331	0	-0.186231007335911	1.61395008793388e-155	-0.208070824842501	1.77412918516227e-194
CDKN1A	YES	blue	0.514711263660407	0	0.32169931248028	0	0.580042048271688	0	0.436699296800883	0	-0.143629800004913	1.19360123083414e-92	0.197585180733782	3.42489738669709e-175	0.584264606794538	0	0.508322145246695	0	0.508805138087139	0	-0.437520820492173	0	-0.451429141869538	0	-0.21878705428058	2.60372236790815e-215	-0.447349210070209	0	0.0663579330306921	5.77845624148253e-21	0.308612264848221	0	-0.187800294347547	3.6569398944065e-158	-0.248206386423515	1.77033575175556e-278	-0.386889505934221	0	-0.425707470348187	0	-0.543288292070603	0
CENPT	NO	red	0.237695844516203	6.84157004509312e-255	0.406670884866155	0	0.363121078812403	0	0.485852901202987	0	0.126238696234785	7.79681639991087e-72	0.541664828121492	0	0.280751154304367	0	0.507751791827193	0	0.403487671465417	0	-0.330008780950567	0	-0.371343660038165	0	-0.537431737516649	0	-0.665011550644256	0	-0.261735114590599	1.52596902850688e-310	0.0111855139024201	0.113699435697603	0.052748333634607	8.37534641751731e-14	0.0302598587195567	1.86896825769684e-05	-0.47255357964855	0	-0.221974331649959	9.94796626138358e-222	-0.437257985738792	0
SCRN1	NO	pink	0.203899776457526	1.12200803753113e-186	0.437274089584522	0	0.446603216625808	0	0.487083641956503	0	0.0829149481322371	7.47934758741228e-32	0.38079083998866	0	0.284550973572093	0	0.507697723894964	0	0.453469770947592	0	-0.283825273420838	0	-0.326472193405374	0	-0.320318197550969	0	-0.499966835474673	0	-0.0447468986832614	2.4391823652043e-10	0.169527700325192	7.89068215466856e-129	0.040131376518371	1.36898165455748e-08	0.00682934738358362	0.334173138565942	-0.37160507252268	0	-0.271004619757334	0	-0.413599237839862	0
SLC2A8	NO	green	0.154605812976605	3.21420789806558e-107	0.196690201796271	1.35153702430611e-173	0.354172162071596	0	0.571361837854196	0	0.193799451223855	1.71051469378812e-168	0.415888326780172	0	0.246962652031287	1.25633296055795e-275	0.507653647303822	0	0.233014961957911	9.38520975829564e-245	-0.0274442966481373	0.000103770998041257	-0.144010626149997	3.89053349343163e-93	-0.404705322082744	0	-0.438973197317267	0	-0.151627966044162	3.7185410621731e-103	0.039213034472857	2.90266262189983e-08	-0.108909864488841	7.92858685084586e-54	-0.146491807209938	2.42820284122077e-96	-0.486283201993796	0	-0.393697061928385	0	-0.290292929454203	0
VWCE	NO	salmon	0.8061021212159	0	0.277447315797242	0	0.651765235280021	0	0.480716586907694	0	-0.251650230807858	1.85815178096218e-286	0.142054068840307	1.19419146792409e-90	0.796630028441924	0	0.507441067692124	0	0.466289781182869	0	-0.531357095522509	0	-0.461724249657755	0	-0.277476399283551	0	-0.503836594378034	0	-0.021486044311326	0.00237624685959508	0.274274318402964	0	-0.185071897592386	1.40005751232425e-153	-0.230478598708078	2.35323153508362e-239	-0.461685307833007	0	-0.528858688819161	0	-0.635510203081054	0
SPSB3	NO	green	0.455188787727779	0	0.238525017361776	1.03740844498434e-256	0.502648459464447	0	0.675775890250881	0	0.052997874700976	6.39904016722582e-14	0.362004354235114	0	0.506918569491501	0	0.507060386839004	0	0.240272771335902	1.43927510315508e-260	-0.173671026067596	3.34675385539217e-135	-0.265040912411369	1.12890047549558e-318	-0.41211443665092	0	-0.471118842365034	0	-0.151835798767982	1.94741906456883e-103	0.0956025444388861	7.91190866143998e-42	-0.173967261745193	1.15550695051107e-135	-0.290476639488356	0	-0.538104940913289	0	-0.511434313249215	0	-0.42313999542504	0
TEX264	NO	red	-0.150972823640821	2.83960543898624e-102	0.147590574262793	8.87013025181872e-98	0.185079756660176	1.35846209138682e-153	0.498267360742103	0	0.529688121730968	0	0.607113264746713	0	0.0163307634729504	0.020917480164689	0.507056304135858	0	0.21837004398029	1.76902773805117e-214	0.220888946381609	1.5657396801047e-219	0.066739115540028	3.45218776287288e-21	-0.442977000407652	0	-0.384135755257782	0	-0.161094724020105	2.3252119695133e-116	-0.0600322149804652	1.94959711215834e-17	-0.111990591267559	7.86318572014679e-57	-0.067417694286895	1.36994143370005e-21	-0.469405037107637	0	-0.261509973344801	5.40809485020602e-310	-0.0513213167173287	3.81180724270985e-13
ATRIP	NO	red	-0.235725156666194	1.35035610657992e-250	0.28558432876715	0	0.14265298153604	2.0869700525425e-91	0.503776154306186	0	0.645023000507459	0	0.713656464514797	0	-0.0911511950324164	3.63330665310969e-38	0.506741813898887	0	0.248271035878159	1.25723233295423e-278	0.224013983693344	6.87150413866035e-226	-0.00381890516687404	0.589176716960288	-0.349064184362316	0	-0.327661544504748	0	-0.0414090919243074	4.68108086610729e-09	-0.0175286451213552	0.0131788883795069	-0.0255597953640067	0.000300376421480344	-0.0208567801808641	0.00318127036569562	-0.313265646508225	0	-0.089423246485055	8.60099137595064e-37	0.0245362220492108	0.000520139617882774
SMPD2	NO	magenta	0.374152113600249	0	0.189946251341652	8.09086031784151e-162	0.429049488899457	0	0.358192948559581	0	-0.0449266539398994	2.06749713830553e-10	0.212433338143973	8.04986804621089e-203	0.55611544747969	0	0.506585564450672	0	0.393461677709086	0	-0.260094753041373	1.49539410730041e-306	-0.23283107479056	2.32326645384117e-244	-0.346586579505163	0	-0.415338385294898	0	-0.0513410735405316	3.73369574416576e-13	0.12634732673336	5.89479446363175e-72	-0.160832801830934	5.53410480401078e-116	-0.159084530788147	1.73862194496381e-113	-0.434244681017507	0	-0.425750894943497	0	-0.390369075861403	0
CD320	NO	red	0.00340016299803231	0.630648005705813	0.156764409025712	3.23611078539701e-110	0.149702574012261	1.42471145776278e-100	0.510500861888842	0	0.552765569763988	0	0.684464409356352	0	0.0983446737372374	3.587938161733e-44	0.506577708960919	0	0.161575662025873	4.71311249199781e-117	0.177636472326633	1.8751173035628e-141	-0.00211902587334778	0.764444425968187	-0.453789871826957	0	-0.411816570025928	0	-0.218357682239165	1.87230143139891e-214	-0.116312406352613	3.45320547617564e-61	-0.143026483155056	7.00495760050687e-92	-0.0921286009738034	5.90557918597949e-39	-0.450806946949433	0	-0.221784027638205	2.41989221313838e-221	-0.0566038083455858	1.14048581105737e-15
PWWP3A	NO	blue	-0.166988203310342	5.27974088111086e-125	0.256678686072606	2.48030813542486e-298	0.138153542589344	8.51311021538732e-86	0.591778203923843	0	0.609973921367876	0	0.761334851012724	0	-0.0647178201963804	5.1282682043686e-20	0.506294257796821	0	0.160605185275507	1.17431961329312e-115	0.159769420449171	1.84224274042299e-114	-0.0722869342641162	1.37606416198178e-24	-0.462581559226313	0	-0.440488630075673	0	-0.225841903959198	1.18189515942794e-229	-0.133915965127881	1.10728149016075e-80	0.0123723460159888	0.0801825583891685	-0.0252117391914085	0.000362840511719876	-0.337027553381005	0	-0.0349248974273086	7.80420151752113e-07	-0.0341095272001642	1.40145694263961e-06
DCXR	NO	red	0.0539412725712602	2.28752537796316e-14	0.238452550791126	1.49700796192711e-256	0.33907974518375	0	0.61593831618456	0	0.291943342978489	0	0.546974303359783	0	0.189927707482963	8.70503146460467e-162	0.505784268666255	0	0.244142407466621	3.1932763967225e-269	-0.0946319515539926	5.14929229338736e-41	-0.183696489198922	2.68739946087632e-151	-0.47483784860839	0	-0.549973112151289	0	-0.220370544764046	1.73724594336657e-218	-0.0107795344085218	0.12741699289576	0.0848691596711091	2.69164141746208e-33	0.0129517900248405	0.067014578008299	-0.442329403853576	0	-0.201373785111466	4.90945412442724e-182	-0.300143514390576	0
MED22	NO	magenta	0.476016478795377	0	0.426934275107482	0	0.661628434408857	0	0.467141195375574	0	-0.281222473578552	0	0.209633257353561	1.91672544390821e-197	0.61646052520609	0	0.505420469834268	0	0.582336961842906	0	-0.652092495114986	0	-0.604848532953329	0	-0.297756623834984	0	-0.592779273656941	0	0.0208747898913061	0.00315513971814775	0.345551531454925	0	0.0761788396391863	3.92018736022637e-27	0.0138072821523695	0.0508709519469789	-0.450846552978524	0	-0.461959201258556	0	-0.725380383549839	0
ACP2	NO	pink	0.00589673068180544	0.404361047809539	0.232723312229323	3.95030089493463e-244	0.264892394338976	2.63307345294634e-318	0.417985862788128	0	0.317197548786072	0	0.446648896596262	0	0.151497429107804	5.57962761629128e-103	0.505414863622511	0	0.326111599050377	0	0.0186040129290997	0.00851334861859192	-0.0850196916994045	2.07683611986929e-33	-0.272144592258631	0	-0.32221544645092	0	-0.0113108755488622	0.109707206245983	0.0660887127525282	8.29957431705803e-21	-0.0462569098650164	5.96366366056944e-11	-0.063101018001107	4.18556203662074e-19	-0.299046692722737	0	-0.172303360623941	4.42693628887373e-133	-0.135637356530204	9.69638113453586e-83
DHRS1	NO	green	0.204098606856098	4.80861583776361e-187	0.328285165333979	0	0.453510389202971	0	0.516422527649998	0	0.107383385470798	2.26946883747993e-52	0.421966886846401	0	0.272814524790648	0	0.505072257260964	0	0.447655198739875	0	-0.291017646586155	0	-0.419375229047429	0	-0.267750930403565	0	-0.453658079977801	0	0.0045344869030277	0.521379451866751	0.19559481892856	1.18521660455003e-171	-0.0736363406591608	1.86695567672535e-25	-0.10697422467807	5.53149037819811e-52	-0.347318419359461	0	-0.278579643314418	0	-0.411356230533941	0
SH2D3C	NO	tan	0.287547593404725	0	0.484761745356809	0	0.670518201862245	0	0.340633335372786	0	-0.179539137362983	1.66048787378865e-144	0.166170519076741	8.73816032479767e-124	0.398022718805514	0	0.504952993241148	0	0.757872966547498	0	-0.52724795007543	0	-0.609636144798127	0	0.14406657871994	3.29887918474627e-93	-0.286864499748567	0	0.546835353072658	0	0.723070182085043	0	-0.100466116867882	4.96543214724907e-46	-0.123885572255637	3.13623331938085e-69	-0.231098639619072	1.14243750967742e-240	-0.435426901374585	0	-0.600862696675654	0
IKBKG	NO	blue	0.0659502758443483	9.9923411236469e-21	0.424108046818256	0	0.604204242524832	0	0.486696433157935	0	0.0673932982737154	1.4164532270146e-21	0.332483065912376	0	0.201981775944181	3.79916943204783e-183	0.504814123926288	0	0.628854851588581	0	-0.307602611685895	0	-0.538151353219605	0	0.12442821259573	7.94802323986299e-70	-0.212728540251465	2.15971825164259e-203	0.495116220979356	0	0.62708781904225	0	-0.119749436662895	8.96914428242621e-65	-0.15262593774014	1.65127508234102e-104	-0.215801180175132	2.16506904723942e-209	-0.390112195530226	0	-0.441801937494963	0
LSM4	NO	red	0.124210037932657	1.38123842795529e-69	0.0665196826168203	4.64552660614829e-21	0.162739464475172	9.70492407147035e-119	0.538280947413675	0	0.460132908227582	0	0.563984458034926	0	0.173005688501923	3.62152765446639e-134	0.504520341569104	0	0.0709039981116147	1.0260776375919e-23	0.198715924670227	3.21221268330284e-177	0.0789680727783509	4.8693539194869e-29	-0.650876843849248	0	-0.497340944611261	0	-0.449344306178338	0	-0.270587818031345	0	-0.315937396079984	0	-0.322993573405332	0	-0.616815445233444	0	-0.348963124878254	0	-0.105058751284758	3.42187372939196e-50
ZNF341	NO	purple	0.0250570992809455	0.000394321675867873	0.501883434106636	0	0.56827944534354	0	0.374116316734341	0	-0.040248596571173	1.24228003030838e-08	0.274975316671997	0	0.191488711547825	1.79174581016528e-164	0.504508171300724	0	0.700008863223164	0	-0.404861386382076	0	-0.55936807538373	0	0.103955316812285	3.55913912305842e-49	-0.248277723548094	1.21349210231619e-278	0.525743208371893	0	0.641345409341544	0	0.0826180642834639	1.23103246434046e-31	0.051257245079051	4.07632701589225e-13	-0.165135764072741	2.98369275026996e-122	-0.306901329143736	0	-0.474971312510587	0
GEMIN4	NO	red	-0.0845436999190535	4.70776740479482e-33	0.354836029453446	0	0.184362089793737	2.12178488161116e-152	0.606383164882204	0	0.626274242875859	0	0.749793747256865	0	0.00235597012962252	0.739016681721046	0.504126206086487	0	0.211746233544094	1.70761199753245e-201	0.0557449122070832	3.04701561890668e-15	-0.213738327916341	2.36210993357761e-205	-0.345806919972269	0	-0.400888541537965	0	-0.12730533679671	4.95191057253943e-73	-0.0628823740811063	5.53748507033185e-19	-0.0592510965173408	5.02942163674267e-17	-0.121313713056399	1.93010011982885e-66	-0.241559002639573	1.99014970945781e-263	0.028725836978179	4.8460626370994e-05	-0.0589644156801585	7.09977916973472e-17
OS9	NO	purple	0.330320451435073	0	0.532624929121418	0	0.718105340642764	0	0.349331678389438	0	-0.288294238646999	0	0.119993061381391	4.94943652679216e-65	0.443092437488086	0	0.503657820173929	0	0.784853288478854	0	-0.596437747145546	0	-0.605556882086135	0	0.0778277406689661	2.98462865198024e-28	-0.347721042598137	0	0.496121755230655	0	0.713820449487302	0	0.0241835737225168	0.000625579313598431	-0.0139994479931781	0.0477322246254633	-0.302393495903803	0	-0.493516175077149	0	-0.673831906461427	0
NRROS	NO	pink	0.14686466191123	7.92110410022409e-97	0.251865069170664	5.850586255562e-287	0.39263716973436	0	0.409204052589907	0	0.151257173741468	1.17638799971348e-102	0.378291383610373	0	0.24082509474898	8.55935062056078e-262	0.503433281651489	0	0.438105688737445	0	-0.17686780700013	3.13719598462916e-140	-0.315353159944326	0	-0.260616619671541	8.09285997464181e-308	-0.362441277829508	0	-0.0100815804350479	0.153965859191606	0.1511485796376	1.64738923687282e-102	-0.240648509826957	2.11182058340907e-261	-0.24257651857562	1.05885364288548e-265	-0.32276611908998	0	-0.272687715849037	0	-0.288251548910355	0
CORO1B	NO	pink	-0.121622122848395	9.00059669703039e-67	0.156098489856351	2.7493993424618e-109	0.250916158624344	9.55603091536753e-285	0.402205464509923	0	0.413987900353535	0	0.449744396319308	0	0.0477089849923196	1.47516665503057e-11	0.502429346272449	0	0.328317115679839	0	0.145140310734922	1.37386261746658e-94	0.00458155700882825	0.517064695759311	-0.26820825184394	0	-0.292139776115935	0	0.0381777277250733	6.64026969807641e-08	0.0996699321121387	2.50208227762451e-45	-0.149146740443051	7.81823216749018e-100	-0.10100859698392	1.63749435084757e-46	-0.37935865771401	0	-0.266777459951133	5.92878775009496e-323	-0.100144464776027	9.55824800390918e-46
CSF1R	NO	green	0.103362278144551	1.24016468384608e-48	0.350976514987898	0	0.483328575950239	0	0.523699591532868	0	0.0735105062690745	2.25270195785386e-25	0.347457435269738	0	0.180803632921638	1.48675484643525e-146	0.502411363464005	0	0.482082236336976	0	-0.238234981021431	4.49878847301867e-256	-0.413049309250206	0	-0.112772147484657	1.3184295251272e-57	-0.304666954870903	0	0.132929787427231	1.62505358061574e-79	0.296754265823049	0	-0.106848276006292	7.27180666306835e-52	-0.213671806642055	3.18275133343663e-205	-0.180083017235734	2.19398617508943e-145	-0.172916165167574	4.98580388824343e-134	-0.326271745240917	0
MZF1	NO	red	0.0413294930722298	5.00940068337893e-09	0.373494963970923	0	0.372073115124236	0	0.580925072133302	0	0.271879207879744	0	0.501483854490512	0	0.179231826050053	5.19580089450349e-144	0.502321214745823	0	0.327479788514001	0	-0.0914984270754298	1.90966755710081e-38	-0.283973027055292	0	-0.236494297719911	2.87599127016289e-252	-0.361505549659183	0	0.0621342738747145	1.43248795852268e-18	0.169273786831247	1.91580335899966e-128	-0.0577489148996762	3.00724103280475e-16	-0.168078811086856	1.22231084903953e-126	-0.313170385735546	0	-0.23930313340626	2.0059230104298e-258	-0.255175530273966	9.37920165331259e-295
VRK3	NO	blue	0.420348700288569	0	0.499867109030354	0	0.645823465880434	0	0.389301157222922	0	-0.166873707078145	7.82808690146366e-125	0.161402844769357	8.36818656261041e-117	0.511049098830509	0	0.502048504226141	0	0.632797232915173	0	-0.496141102770067	0	-0.546378305333924	0	0.00815665991698613	0.248728126586119	-0.37386641872793	0	0.345960557694533	0	0.552973227081157	0	-0.0791625392728572	3.56491594119086e-29	-0.10478196112472	6.17184779342857e-50	-0.326050636503284	0	-0.455995606093898	0	-0.609175844226273	0
WASHC1	NO	green	0.0658583809803052	1.13001771269017e-20	0.214396919384346	1.22683152154559e-206	0.317116872016659	0	0.633168457917041	0	0.309463872653853	0	0.540413888240088	0	0.145551924330518	4.03587991658119e-95	0.501571976340477	0	0.209212478532396	1.21290335457377e-196	0.037471777957703	1.15354808834386e-07	-0.119828265272818	7.40059405785595e-65	-0.449667296377875	0	-0.418862500090165	0	-0.196056794574849	1.80210231518797e-172	-0.0208980192994315	0.00312172463063232	-0.139802113506747	7.8705499421279e-88	-0.238254402858857	4.0780934832585e-256	-0.446309170948158	0	-0.295512604778717	0	-0.200046871537667	1.27030994987681e-179
DNAH1	NO	green	-0.0463138293952415	5.65031267802994e-11	0.38734817120321	0	0.352750366403051	0	0.663191886252561	0	0.345858851692184	0	0.624817633135202	0	0.0610219372294809	5.76583111757061e-18	0.501559835277524	0	0.28686555829797	0	-0.0785211044625263	9.94193794552133e-29	-0.312204037912498	0	-0.371126189828717	0	-0.459477532705785	0	-0.0860183747433962	3.67462941876969e-34	0.0833898149890779	3.35821348051884e-32	0.0281125880371973	7.00375341940555e-05	-0.0563500009012984	1.52710947605882e-15	-0.36825778223437	0	-0.194945301451483	1.66104337360555e-170	-0.268643141739254	0
GUCD1	NO	salmon	0.916597104317517	0	0.179110130440291	8.15809274384177e-144	0.62800048455175	0	0.478236594293544	0	-0.21563524914976	4.59024448421284e-209	0.124680294755377	4.19190075062897e-70	0.849328437690369	0	0.501253690525006	0	0.405965328935388	0	-0.448330587138846	0	-0.403625203495703	0	-0.289945727116358	0	-0.460850350054225	0	-0.0478936803492181	1.23134707854438e-11	0.237565460104044	1.32000262392083e-254	-0.353481624522283	0	-0.395702494682921	0	-0.507422830308946	0	-0.607680875109239	0	-0.585490908328072	0
WWP2	NO	magenta	0.488578996000134	0	0.58861372171418	0	0.66605589949006	0	0.370058091717095	0	-0.345345308756344	0	0.101521676927237	5.70294473171281e-47	0.637020035689019	0	0.501083535044746	0	0.656275264208585	0	-0.675865232786463	0	-0.622175524013524	0	-0.0950478854296981	2.31298096183367e-41	-0.48376084123339	0	0.265447304228867	1.1091773749136e-319	0.497493673290845	0	0.0918076867758776	1.07463962012159e-38	-0.00676868824556816	0.338484346590607	-0.307355569930164	0	-0.382504551629559	0	-0.706758695781547	0
IDUA	NO	red	-0.11271785445219	1.49317109731857e-57	0.32403270634596	0	0.169918856402719	2.00660247858727e-129	0.443971738772879	0	0.471729183810487	0	0.62220008063386	0	-0.00969810914031908	0.170240333197398	0.500929054795771	0	0.29723569744618	0	0.0586486519767016	1.03594623072982e-16	-0.147832185805442	4.26940364772935e-98	-0.367152385318708	0	-0.357929628088164	0	-0.06692044362121	2.69915673517625e-21	-0.014415294109461	0.0414941639685277	-0.131951232221125	2.28917508958854e-78	-0.146734020267089	1.17325570545382e-96	-0.330518151652713	0	-0.156440532467882	9.17219216923307e-110	-0.0796935511386364	1.51555857292634e-29
TMEM39B	NO	blue	0.492315699160553	0	0.41035149585979	0	0.598313131285226	0	0.443137672627168	0	-0.196252346645914	8.10755578842157e-173	0.252207346582733	9.25987616837688e-288	0.522483699780818	0	0.500706205347177	0	0.548459754116178	0	-0.571439744294946	0	-0.570701440260926	0	-0.327944042655301	0	-0.599742682410787	0	-0.0432506707919156	9.42256317459829e-10	0.280260885070397	0	-0.00581373405505396	0.411007945082554	-0.0435362242223515	7.30518090920752e-10	-0.445056443377378	0	-0.40676724994661	0	-0.666076226258691	0
RPUSD2	NO	red	-0.0780971707793365	1.94927934740633e-28	0.263867876730769	8.93809871401593e-316	0.0964502210541107	1.51701262756057e-42	0.617505023127094	0	0.716654626551668	0	0.814015683260879	0	0.00466500253943123	0.509461228206604	0.500513038946024	0	0.0889341203322422	2.0833237080348e-36	0.18239863295509	3.69081569721975e-149	-0.0982068456520671	4.72312240473873e-44	-0.511794417028445	0	-0.462290312079176	0	-0.307021457418461	0	-0.224612017130645	4.06595892431668e-227	-0.0898039428381653	4.30573845897323e-37	-0.118677006985401	1.21044040198544e-63	-0.388145735227778	0	-0.060650959227024	9.12375226504812e-18	-0.0126262389248281	0.0741746197173711
R3HDM4	NO	yellow	0.816371281735535	0	0.369400190955343	0	0.759203835918046	0	0.397536149538859	0	-0.406068452348595	0	0.0379830456079353	7.74018651421946e-08	0.80188555229391	0	0.500498205517935	0	0.649365723423352	0	-0.695407993028912	0	-0.645972738332406	0	-0.0567476928379187	9.65984828691349e-16	-0.423974701391712	0	0.245069553669105	2.55689673988418e-271	0.549562480178437	0	-0.215688058287363	3.61407501170379e-209	-0.267592601365037	0	-0.345539948559928	0	-0.538533738769996	0	-0.741706155195599	0
DAB2	NO	green	0.51422925061684	0	0.461867298677915	0	0.616090017748544	0	0.416105417624657	0	-0.23681788778829	5.67120762254026e-253	0.169084967322787	3.70196132670007e-128	0.571941395362391	0	0.500481680263289	0	0.606213045984461	0	-0.546622691712293	0	-0.528967190226392	0	-0.163719770112183	3.60321556914156e-120	-0.442368454636623	0	0.15044339345303	1.4582086131541e-101	0.389166520024692	0	-0.0864242631756808	1.80713877353813e-34	-0.169881398317891	2.28807090542211e-129	-0.321369151290109	0	-0.390824403289449	0	-0.590094110682772	0
MORC2	NO	red	0.05265041458731	9.30513383288431e-14	0.275377393710157	0	0.191351745346072	3.08986915368793e-164	0.467750097895061	0	0.556174974465539	0	0.664521344462349	0	0.149104193440049	8.9040482933905e-100	0.499990150616086	0	0.24795810233446	6.58410257541902e-278	0.0615261907346016	3.07632787866317e-18	-0.100588068664214	3.87150681333378e-46	-0.451961380788367	0	-0.448982371805183	0	-0.180899128300696	1.03980595751893e-146	-0.0695490111816821	7.07757819065261e-23	-0.15425975290106	9.62749708520613e-107	-0.100353709758568	6.24392888254401e-46	-0.456797487281906	0	-0.234765417373601	1.61375722423869e-248	-0.125744052611878	2.77697803315596e-71
MIDN	NO	yellow	0.152305573228389	4.49799387004543e-104	0.567805780888379	0	0.743440234300845	0	0.413607904937475	0	-0.185565800956095	2.09809353853129e-154	0.162271613611978	4.63897684111316e-118	0.32047081522524	0	0.499943554190832	0	0.781030370245538	0	-0.506718221744098	0	-0.646097657703083	0	0.235835725964876	7.77158665775388e-251	-0.226688873743563	2.07414197212615e-231	0.676655497493016	0	0.854561545200453	0	0.0445656802201104	2.87970842478496e-10	0.000941675419696704	0.894065744078229	-0.210907347917696	7.00931396808965e-200	-0.49616872189445	0	-0.622690060062548	0
ALKBH6	NO	green	-0.0177198218492544	0.012212679515571	0.290348747092213	0	0.282613108293875	0	0.587003886261101	0	0.380067058438556	0	0.572740815524977	0	0.0874169306501806	3.14091524599137e-35	0.499848472585246	0	0.250192787350584	4.58131896809667e-283	0.0446490468476616	2.66816683345455e-10	-0.141503793326444	5.89114675160158e-90	-0.335753393230409	0	-0.399683310006548	0	-0.060135505016963	1.71840403034252e-17	0.0529517370270178	6.72615226479339e-14	-0.0156923414781112	0.0264748448831927	-0.0822899146141614	2.13089914421268e-31	-0.35149648774988	0	-0.206904231464018	2.80626108173123e-192	-0.18642163610615	7.72473142943615e-156
SLC25A38	NO	magenta	0.602156114734437	0	0.0741789329471858	8.27602642073703e-26	0.359237704612509	0	0.489650463487455	0	0.173392007110332	9.09642539818063e-135	0.378511190031655	0	0.604165818937093	0	0.499782008405705	0	0.183896052639427	1.25655947665721e-151	-0.0695051122066712	7.52989723818841e-23	-0.0535198883590546	3.62962644586301e-14	-0.569294263432113	0	-0.52971037080351	0	-0.327670840446484	0	-0.0854558232617742	9.77233653399533e-34	-0.35426983787795	0	-0.312110044066546	0	-0.712967831271705	0	-0.610100896555875	0	-0.342020746903149	0
E4F1	NO	green	-0.059554181584494	3.48698035862299e-17	0.381535649145854	0	0.335436522067779	0	0.708056845163647	0	0.442245886978087	0	0.64130090751201	0	0.0274470580114375	0.000103604374311423	0.499599816592804	0	0.247252986232709	2.72276116978056e-276	0.0197614543294059	0.00519446830516778	-0.284763719308993	0	-0.264811464001612	4.17625785379272e-318	-0.347463808230914	0	-0.00691108401860917	0.328420147761681	0.107318942552066	2.61194082232966e-52	-0.0830158953251816	6.31108566529709e-32	-0.18739198239598	1.79285332064288e-157	-0.291438410809814	0	-0.170814896822037	8.60604903329158e-131	-0.175164884937743	1.53849736680461e-137
COMTD1	NO	pink	0.176992720112678	1.9865344674063e-140	0.166690164254654	1.47091547270943e-124	0.297218907018532	0	0.455764673587651	0	0.163857661051146	2.26348632317578e-120	0.41684254332086	0	0.284125168903289	0	0.499226161126511	0	0.246331874214431	3.45843441653877e-274	-0.0488837050278994	4.62188037779828e-12	-0.0724369617957065	1.10401777985558e-24	-0.488155146808881	0	-0.467937009470006	0	-0.232935976873909	1.38539325529257e-244	-0.049227533924191	3.27382754527453e-12	-0.164169079232939	7.90885322914108e-121	-0.198023460812847	5.62510865783631e-176	-0.522098245582833	0	-0.38799933572309	0	-0.273455588251671	0
MTF1	NO	yellow	0.273423202868572	0	0.677562847241193	0	0.700490387446521	0	0.301596197485985	0	-0.323595917248721	0	0.0936429471922366	3.40443581669871e-40	0.427333926756099	0	0.499035169258454	0	0.810212673688989	0	-0.646219479950667	0	-0.641191641533529	0	0.0351119341640481	6.81108755486699e-07	-0.396712792840327	0	0.482078520802009	0	0.693833194677524	0	0.112850569077966	1.10137635943709e-57	0.0918293731357748	1.03209956110899e-38	-0.287250077122517	0	-0.45096174214747	0	-0.698913912199166	0
TPM2	NO	red	0.0637855775445657	1.73171065100479e-19	0.324314823535801	0	0.249098062965053	1.56343473635793e-280	0.543231765527885	0	0.4048274586114	0	0.645978036398542	0	0.156189155785797	2.0557351530957e-109	0.498999040786483	0	0.269516895019679	0	-0.0716372090524761	3.55348167987675e-24	-0.229179442610732	1.29360375822754e-236	-0.410773097199302	0	-0.474446961610349	0	-0.149476318629772	2.85129567331544e-100	-0.0275560187427962	9.72275122934619e-05	-0.0149403339969718	0.0346165777318126	-0.0701543830274619	3.00023327595535e-23	-0.333934514291889	0	-0.100470385247486	4.92239583494533e-46	-0.195783906897972	5.4856963004379e-172
PCNT	NO	red	0.194908911224997	1.92530094964104e-170	0.24064080829738	2.19662384720096e-261	0.27756001651832	0	0.632444397403983	0	0.363540698623566	0	0.630908211831292	0	0.223272476095677	2.26207572547614e-224	0.498078490761592	0	0.175240980677826	1.16803924434124e-137	-0.0337296974064446	1.83277498316656e-06	-0.188389940711719	3.65786956891755e-159	-0.487311895807241	0	-0.48287136943396	0	-0.272296805183824	0	-0.097742276758087	1.18955856302723e-43	-0.227959706485744	4.66442450581181e-234	-0.299661658531042	0	-0.458931311827179	0	-0.252930781199863	1.8638758515749e-289	-0.213752484569326	2.21684057027673e-205
LMF2	NO	purple	0.0992284443950826	6.09988026331244e-45	0.472235081065352	0	0.458435544319472	0	0.452337613599555	0	-0.0415598575622587	4.11564272426974e-09	0.424152960235682	0	0.226774522027008	1.37685318463788e-231	0.498065273946242	0	0.526046070962742	0	-0.44157219283894	0	-0.476093744627299	0	-0.412579788140151	0	-0.607660914570967	0	-0.069390866355248	8.8456162261394e-23	0.1963201440779	6.14521669246225e-173	0.193826605704196	1.53312015255228e-168	0.146944781324475	6.22412717514786e-97	-0.421240153974188	0	-0.277372090653501	0	-0.537443169773916	0
CTCF	NO	purple	0.280873939115801	0	0.383229702727497	0	0.556758072205891	0	0.451772595348654	0	0.105854005658423	6.23012754468494e-51	0.364743618305341	0	0.344609122677744	0	0.497815133118451	0	0.553055562787889	0	-0.323921891019945	0	-0.494148811144371	0	-0.0986096342450921	2.11283733316811e-44	-0.360828606658561	0	0.241026010239977	3.06049110773247e-262	0.436724909053921	0	-0.207545267007889	1.74332315611265e-193	-0.128897705902307	7.732592367753e-75	-0.426535467364635	0	-0.521255786874059	0	-0.4849969338737	0
TBC1D17	NO	salmon	0.507014763690744	0	0.364279543486279	0	0.557727007989601	0	0.38523583746455	0	-0.165479199472332	9.26740502499482e-123	0.231033655611603	1.56932856248039e-240	0.545293342901334	0	0.497768072482183	0	0.544614450488292	0	-0.477848861517279	0	-0.419921938056004	0	-0.294045495153406	0	-0.545709386184627	0	0.0308170068541135	1.30755619217771e-05	0.301216302149969	0	0.00965841969915696	0.17199573584366	0.00313157464999343	0.65788590499015	-0.465492907104683	0	-0.439878682796572	0	-0.594181607556497	0
DPF2	NO	blue	0.197982453194802	6.66213833937702e-176	0.568269564715135	0	0.694698229901065	0	0.488355930644954	0	-0.0912763558165494	2.88227000059752e-38	0.301705598818356	0	0.297893384122887	0	0.497626638499873	0	0.714530583874395	0	-0.553604423615114	0	-0.713833536094839	0	0.108780451531907	1.05561463322733e-53	-0.349036092525315	0	0.472430575783937	0	0.694254108905796	0	0.124842767674666	2.77348453801537e-70	0.0797185567487408	1.45552153802812e-29	-0.195866479940689	3.91760397641563e-172	-0.339668497015589	0	-0.623538545104548	0
RIN3	NO	purple	0.256630420628817	3.23410510110334e-298	0.545690037357917	0	0.741482598695239	0	0.355794181417345	0	-0.348063055433307	0	0.105897022758661	5.67962988182379e-51	0.395108594245909	0	0.497516383773664	0	0.811979857197215	0	-0.651632399296668	0	-0.622637160298041	0	0.0209693108478969	0.00302117739829356	-0.419556799168379	0	0.442492181682436	0	0.705932894207657	0	0.120558449573387	1.2396118897497e-65	0.087476912295342	2.82396035535316e-35	-0.309700398928729	0	-0.470582985073824	0	-0.734041887421761	0
PLEKHB1	NO	red	-0.0160761707374354	0.022998363814117	0.259088931343085	4.05375628966375e-304	0.212259841330998	1.74262487855994e-202	0.527907474988349	0	0.535806514724058	0	0.670441020600228	0	0.127583608700543	2.40299672369718e-73	0.497429452538031	0	0.22505040779805	5.09047126165705e-228	0.0342767604408993	1.2441960971712e-06	-0.107690813834031	1.15936996844307e-52	-0.474174874627078	0	-0.490291369016941	0	-0.178412848001227	1.07528012356019e-142	-0.062564449140629	8.30476726204785e-19	0.00775076366150975	0.273059495301874	0.0193469245262145	0.00621749730531075	-0.440782625660421	0	-0.181123144882951	4.49088133025292e-147	-0.153734116009136	5.0705213048754e-106
RSPRY1	NO	lightgreen	0.0876678732685461	2.01172958129086e-35	0.623739273505279	0	0.39410746994895	0	0.467847202076559	0	0.246919401521608	1.5774599962432e-275	0.411859939090482	0	0.194631349242199	5.93095016562541e-170	0.496303623346036	0	0.390950912524289	0	-0.0874563963581959	2.9286229628534e-35	-0.248295878025883	1.10226897793044e-278	-0.26284394629672	2.9466571329839e-313	-0.373978088489447	0	0.107936895974774	6.76266760401309e-53	0.225008562956664	6.20836703217677e-228	-0.12095839440554	4.63674405412705e-66	-0.104253876596733	1.89331855572743e-49	-0.469093625752507	0	-0.448289203101535	0	-0.310289923970761	0
CTC1	NO	green	-0.207609144036806	1.32101234451221e-193	0.449677402733964	0	0.28076639693988	0	0.620782784384355	0	0.533196957743858	0	0.706306827297128	0	-0.0854425502058616	9.99970624857539e-34	0.495927074130245	0	0.311889964179314	0	0.0580290054525022	2.16191573785018e-16	-0.220228196421759	3.360275753272e-218	-0.26353890404158	5.77419009375123e-315	-0.362200482699817	0	0.0606405401560676	9.24174542546808e-18	0.144664936205308	5.62875084710744e-94	0.0362888477815811	2.8476665182712e-07	-0.0320884424903189	5.6585276680408e-06	-0.329062589786544	0	-0.181481357362949	1.17027592313579e-147	-0.148634225763583	3.73533367941852e-99
ABCC10	NO	red	-0.0470243721114725	2.86497594099529e-11	0.234199350961103	2.68336266728536e-247	0.207472608364276	2.38980179150036e-193	0.431947329489981	0	0.427170087713799	0	0.570806721760248	0	0.0981862812418144	4.92070399217482e-44	0.495382102221705	0	0.297264199785694	0	0.0485655822027632	6.34571832807208e-12	-0.146521797367897	2.21922565809894e-96	-0.321447334063822	0	-0.338939798560805	0	-0.0461426386865549	6.64490351158527e-11	0.0151172674922986	0.032529768120048	-0.195369505868826	2.9648627228861e-171	-0.20568317507314	5.43932534868082e-190	-0.312412517556033	0	-0.166811653095429	9.68957794274561e-125	-0.0982874024058002	4.02228544482338e-44
INTS3	NO	purple	0.155116571741479	6.33645937950984e-108	0.653990737737733	0	0.58676058499425	0	0.393986472969618	0	-0.0979433774084585	7.97940401000593e-44	0.309315989177916	0	0.26224098351573	8.84918166858821e-312	0.495021733758615	0	0.705067058119073	0	-0.527933019266407	0	-0.625335893997189	0	0.00289961029663963	0.681782620218906	-0.391425827746053	0	0.402745880824764	0	0.573449238363292	0	0.191858014798902	4.11388325496987e-165	0.132990291270506	1.37895433075876e-79	-0.204674972790875	4.10336180161824e-188	-0.275437918442347	0	-0.569820173034543	0
EXOSC4	NO	purple	0.254575627265533	2.47354295400457e-293	0.214483160278162	8.32263295338098e-207	0.40523114742192	0	0.309593035678267	0	0.0159024682292558	0.0245192392960148	0.233308527229464	2.20434432784739e-245	0.385199857372796	0	0.494977306824111	0	0.467761316936622	0	-0.205373480592737	2.05759978851469e-189	-0.221675173789127	4.02215925289501e-221	-0.212287664193786	1.53969649577505e-202	-0.349450545117793	0	0.13090883673883	3.74821400397275e-77	0.244754339048002	1.32281971627169e-270	-0.121214758664341	2.46433068867715e-66	-0.126280121294268	7.00836698048089e-72	-0.354621414815953	0	-0.350390047065092	0	-0.350589611617953	0
COG1	NO	blue	0.085851555251664	4.91440340824458e-34	0.389967649305893	0	0.391123946567511	0	0.486923650790806	0	0.253740029230985	2.32536598542978e-291	0.477962296124839	0	0.150730534961517	6.00845210760364e-102	0.494889532129774	0	0.421724585793304	0	-0.139857036502408	6.72680562274472e-88	-0.287811464385374	0	-0.21108921805463	3.13695881048282e-200	-0.372860685562524	0	0.10275956439242	4.37764996331542e-48	0.244299551840399	1.41098009524209e-269	-0.043453369989142	7.86639246286661e-10	-0.039305281451672	2.69360219924612e-08	-0.345920143239469	0	-0.270617183291277	0	-0.299671793744996	0
AP1M1	NO	green	0.100319978470765	6.6879706827899e-46	0.463937615200662	0	0.567242877089767	0	0.654908972453256	0	0.0665517843554745	4.44833923968427e-21	0.430741259272387	0	0.186214792725733	1.71827733377809e-155	0.494496564299439	0	0.490838686309291	0	-0.379848311762581	0	-0.574497845221819	0	-0.0870942481417203	5.55955161393286e-35	-0.393851338815172	0	0.178051203603701	4.07891706990099e-142	0.371147106631646	0	0.0655004513852975	1.82157531787433e-20	-0.0880415715579901	1.03371919790143e-35	-0.177369816970164	4.9901301365563e-141	-0.14451141062231	8.86681339719639e-94	-0.455866555927904	0
SYMPK	NO	pink	0.0266356204033416	0.000165099151879303	0.385488876075281	0	0.330210993559355	0	0.417319961725817	0	0.195886194597671	3.614948984496e-172	0.469551421329067	0	0.134299553425764	3.87334951961574e-81	0.494204905082487	0	0.467146467796706	0	-0.243333154797716	2.1225843553726e-267	-0.325051416521766	0	-0.19603049061326	2.00637251387418e-172	-0.402086219936406	0	0.0825624606755458	1.35118258367466e-31	0.189369416923645	7.84994176378116e-161	0.18116279180066	3.87034970080059e-147	0.109879184079392	9.19023078674794e-55	-0.143548377620587	1.51626992853255e-92	0.00522692282777598	0.459822669222538	-0.267579153337483	0
LRRC41	NO	green	0.123113486879257	2.18789353054648e-68	0.247569370138178	5.13247521816904e-277	0.314767223008656	0	0.621748694614356	0	0.354006544443554	0	0.543088518542259	0	0.209617441849157	2.0545099157626e-197	0.494042878189802	0	0.228373692499038	6.34793890447355e-235	-0.0459042594852158	8.32000839265798e-11	-0.234170124592219	3.1018658761705e-247	-0.31854008012366	0	-0.39435523184663	0	-0.110283007096288	3.72350692719837e-55	0.00916113523466467	0.195149875401987	-0.0942646714808576	1.04085207994805e-40	-0.184020434420655	7.82019669271194e-152	-0.286466164000637	0	-0.115225467896996	4.46611136956149e-60	-0.187471820872395	1.31422570332156e-157
G6PD	NO	yellow	0.401291203410981	0	0.512369114441406	0	0.806635260271755	0	0.383483901679266	0	-0.413234192751678	0	0.0726236231500117	8.38841131016222e-25	0.496738762812633	0	0.493401268635063	0	0.822701504063581	0	-0.743017226212902	0	-0.754106932068016	0	0.139144017853995	5.14027997893188e-87	-0.361012218661477	0	0.518603535654368	0	0.78587525486036	0	0.0305388646490554	1.56399314908087e-05	-0.0500672591985902	1.39644919656935e-12	-0.213561088346777	5.22696583745025e-205	-0.436148592247979	0	-0.771155347807511	0
SIDT2	NO	blue	0.129138474081344	4.10373820946959e-75	0.357592056029471	0	0.396918792297277	0	0.481599507574409	0	0.143278627315916	3.34668729706176e-92	0.385286397795405	0	0.217579893463623	6.60225913511856e-213	0.493124872302915	0	0.408189204266732	0	-0.193234871104519	1.66015575317098e-167	-0.3310547794298	0	-0.213936057105423	9.7297942823277e-206	-0.350269887687128	0	0.039983161755534	1.54725225787159e-08	0.174912775855543	3.82890355007715e-137	-0.0608996966165912	6.70916911630438e-18	-0.137437520505233	6.39410356750792e-85	-0.219124640233127	5.50386560278072e-216	-0.150287051996009	2.36130477147205e-101	-0.272596851370458	0
ADAM15	NO	pink	0.106661438819993	1.09046968224473e-51	0.238092406877404	9.24658960437473e-256	0.398479805092934	0	0.40785836890286	0	0.0498112136930672	1.81340725471708e-12	0.273177125989921	0	0.218373122884119	1.74420331982619e-214	0.492702394113874	0	0.433135270663643	0	-0.148615799162138	3.95097541182023e-99	-0.221846872661518	1.80445190669121e-221	-0.204647018373109	4.62441929878926e-188	-0.321890448920774	0	0.069123555779243	1.28802810236921e-22	0.199257701478186	3.39445657908901e-178	-0.0942301035167485	1.11197237752815e-40	-0.163090978722226	2.98646998917374e-119	-0.270463272014691	0	-0.246408176941646	2.3170552719891e-274	-0.289156638349495	0
VPS11	NO	pink	0.0845769117735069	4.44714452855059e-33	0.299636108156112	0	0.367931944447139	0	0.543525703621148	0	0.266154887257178	1.93673733169769e-321	0.474091625543995	0	0.192643600605498	1.78038605703853e-166	0.492576671793874	0	0.349859044682241	0	-0.0961084851051354	2.95753097366039e-42	-0.239055980623841	7.03546618561606e-258	-0.173082651391441	2.7508559064843e-134	-0.312984523496918	0	0.0853815887633812	1.11133422633462e-33	0.176509240469615	1.16240921169521e-139	-0.0218292811105442	0.0020203512902609	-0.0983394927392733	3.62523108603441e-44	-0.205948764846303	1.73486158222855e-190	-0.120686560998537	9.04986608386872e-66	-0.212191045667889	2.36658016348071e-202
PARP3	NO	red	-0.0176055814345519	0.0127822087142492	0.129580828155071	1.2772903151132e-75	0.188583328617512	1.71617211422579e-159	0.50309642577312	0	0.43997991998182	0	0.565307606290484	0	0.0772812598818658	7.05016745989813e-28	0.492505152008358	0	0.182262666881024	6.16803088069158e-149	0.144825346324639	3.4992430042171e-94	0.000318024678994482	0.964129988175274	-0.46847109561611	0	-0.374386553158676	0	-0.252480557877819	2.12164621128179e-288	-0.132924240782585	1.64969636643507e-79	-0.313424934493029	0	-0.350929775198362	0	-0.382607098801432	0	-0.163404400356506	1.04186484120085e-119	-0.0536899468886488	3.01392053717257e-14
C15orf39	NO	yellow	0.213851057349001	1.42475277305997e-205	0.549004626812384	0	0.721688013012413	0	0.37661552853353	0	-0.204769078008941	2.74352887666796e-188	0.163640420496784	4.70760599256527e-120	0.339144784342707	0	0.4917277290203	0	0.803178630430855	0	-0.580391408204158	0	-0.695548696106223	0	0.23730578005739	4.88099025410543e-254	-0.243609481034023	5.07315394242887e-268	0.636829920897527	0	0.824046367485728	0	0.0630597615181877	4.41288702874498e-19	0.00959500709026802	0.174828428866509	-0.109892738867084	8.91619689445882e-55	-0.350329003923555	0	-0.617357523446356	0
GNL1	NO	green	0.0190137139976632	0.00716765138162358	0.312946165579313	0	0.364584254469753	0	0.68489507243209	0	0.31431325282437	0	0.599720387542924	0	0.105554976467657	1.18392823171936e-50	0.491726851509513	0	0.249676089969806	7.21349253642057e-282	-0.0739008195796888	1.2567211313949e-25	-0.250217580713407	4.01305812208749e-283	-0.431773015063798	0	-0.504235236588508	0	-0.187044138479251	6.92558098815631e-157	0.0296504394195172	2.74367772509652e-05	0.0514370843339343	3.37592900086094e-13	-0.0508538237684549	6.2075905369998e-13	-0.409956969117718	0	-0.214099179294417	4.67769468590935e-206	-0.288675837648429	0
PFKP	NO	red	0.100697120659922	3.09829610351718e-46	0.118717831114778	1.09675755484022e-63	0.208319127915902	6.01413459961476e-195	0.525446596547282	0	0.423236928577852	0	0.642923792188249	0	0.166110595003414	1.07273536015458e-123	0.491506273241636	0	0.184517100381525	1.17300651156936e-152	0.00960790479534265	0.17424947496907	-0.108178338244495	3.98016298352109e-53	-0.541504551056156	0	-0.531597688786073	0	-0.334106795155653	0	-0.150277008990892	2.43551781358165e-101	-0.133913967932507	1.11334465039107e-80	-0.114398473808536	3.08063824013135e-59	-0.47983700426096	0	-0.197750177444587	1.73590250968922e-175	-0.17896803700583	1.38097960534462e-143
LINC00174	NO	green	0.0479670052011096	1.14590908182282e-11	0.512468797068382	0	0.467678969571741	0	0.536606271216547	0	0.168391101348064	4.13824570565132e-127	0.468423084386127	0	0.163003871711869	4.00038108454698e-119	0.491397767698232	0	0.479981940597036	0	-0.24880619410728	7.36742758432369e-280	-0.443543382754598	0	-0.131777767198265	3.65100613951194e-78	-0.394747410459021	0	0.212052378210227	4.38421644465248e-202	0.347657663897425	0	0.0843274577084227	6.817397312331e-33	0.0276292091673454	9.31541287812533e-05	-0.270871555935549	0	-0.22789091857822	6.49458506921141e-234	-0.390168056373099	0
ASCC2	YES	salmon	0.86621307373415	0	0.236144449201189	1.65922912228582e-251	0.62176449235672	0	0.512887772430171	0	-0.200176562060646	7.39331666607077e-180	0.157583663220672	2.2970382656645e-111	0.796244772566064	0	0.491193250977227	0	0.402360410403942	0	-0.457580861131337	0	-0.412683009162088	0	-0.266115826592497	2.42092166462211e-321	-0.463477597753954	0	-0.0403185217214002	1.17220461556727e-08	0.239671634166591	3.08027083245334e-259	-0.230420060676054	3.12968766574136e-239	-0.299638559355799	0	-0.438831409427318	0	-0.505499867636557	0	-0.574682055062979	0
ARHGAP45	NO	blue	0.227014783161836	4.35814542387781e-232	0.395762291211306	0	0.605853652215775	0	0.664319076029242	0	-0.00609233052327213	0.388952675482606	0.35324642798741	0	0.306300812583717	0	0.49071932539794	0	0.410952345821029	0	-0.296886329200122	0	-0.431188468380904	0	-0.238874517446582	1.76613046946819e-257	-0.445973125599636	0	0.0669777080178328	2.49700628029889e-21	0.342557501723601	0	0.00156689407205511	0.82464627909965	-0.0996192962437208	2.77190557110102e-45	-0.46546953761022	0	-0.491369853332388	0	-0.529974478692033	0
ADPRH	NO	pink	0.256236577307034	2.81353676090926e-297	0.235472543976873	4.76600161405365e-250	0.405184705187072	0	0.388292277228663	0	0.0381641586881178	6.71174818312346e-08	0.219025621559894	8.6846391835533e-216	0.401304816290086	0	0.490363264938148	0	0.377642574850657	0	-0.139655663649319	1.19594687002312e-87	-0.188441063545839	2.99487601529755e-159	-0.186650929056124	3.18059032375986e-156	-0.276159210266541	0	0.0983242400882334	3.7372735377384e-44	0.198862128338547	1.75264866080913e-177	-0.232227855354404	4.51865296540311e-243	-0.299890472697417	0	-0.346718006639058	0	-0.376807231683089	0	-0.287134785252179	0
MTHFR	NO	pink	-0.0135458578767726	0.0554168139890131	0.506597818212649	0	0.322797317324212	0	0.385765541901592	0	0.165524257679218	7.94792341858887e-123	0.401291687559154	0	0.120570686215942	1.20293053211683e-65	0.490277204040416	0	0.429225249039068	0	-0.156197419295465	2.00195697188638e-109	-0.28313874075138	0	-0.222387149600693	1.44216139399649e-222	-0.375010099206048	0	0.103115644898372	2.07978257762685e-48	0.200827336187202	4.86174683457844e-181	0.0880472645397507	1.02326430075181e-35	0.0104628349227561	0.138985548042039	-0.26408770568308	2.56548052956506e-316	-0.17379375894247	2.15464714374992e-135	-0.278252080866141	0
EZR	NO	red	-0.0715651536536438	3.94566175225834e-24	0.218381623495811	1.67745688475012e-214	0.14984757476688	9.12793999298641e-101	0.636643828804627	0	0.630443373345186	0	0.741478951755443	0	-0.0189968281594006	0.00721910028171986	0.490157234837592	0	0.107966359630565	6.33945873915645e-53	0.23153764632973	1.33422880213419e-241	-0.00674753016604771	0.339996469857349	-0.527728602313228	0	-0.423950031737464	0	-0.327866363261799	0	-0.199336012737955	2.45161208830113e-178	-0.263887028718162	8.01749789581709e-316	-0.277553560127167	0	-0.469881997973574	0	-0.211224278945105	1.72582688289838e-200	-0.0159164775183084	0.0243934277148464
TSPAN32	NO	green	0.102939945112214	3.00362994566647e-48	0.202866263703251	9.04603313001422e-185	0.286397461130063	0	0.561220664390064	0	0.314064394642902	0	0.540909618917054	0	0.163675174611047	4.18748013472405e-120	0.490097980997737	0	0.210187358818291	1.67779167137617e-198	0.0448629712228888	2.19236669407375e-10	-0.137436690083919	6.40903343937792e-85	-0.449064452161685	0	-0.426499628852855	0	-0.204295299661899	2.07786584544649e-187	-0.0213657967171862	0.00251392375743309	-0.212460834046044	7.12204057980544e-203	-0.244838278452983	8.54132397323792e-271	-0.53289756474304	0	-0.389368365285469	0	-0.22357169884707	5.53136014033688e-225
PYGB	NO	purple	0.256957546981017	5.34756901330504e-299	0.326468113046395	0	0.479537560554007	0	0.444356463391154	0	-0.0359846608487706	3.57680984714117e-07	0.357872809015237	0	0.320905839273455	0	0.489158604017857	0	0.538732481942831	0	-0.435010454535819	0	-0.461035682159821	0	-0.207164611777813	9.08764524742298e-193	-0.466367410272821	0	0.0396568758582194	2.02273865410646e-08	0.252328080303542	4.82961146765123e-288	0.0785741162588285	9.13683606199981e-29	0.0244308095215708	0.00054977960739639	-0.204488237374609	9.11594847532396e-188	-0.107975203473136	6.21765159563308e-53	-0.442804404778525	0
YIPF6	NO	pink	0.607831561433452	0	0.541664712807593	0	0.541695605378862	0	0.426017042804314	0	-0.15926945041968	9.49351089673497e-114	0.163663845636869	4.35039782912126e-120	0.633300765555748	0	0.489153523383293	0	0.437545601182045	0	-0.40645170700879	0	-0.419498427365505	0	-0.220065108558248	7.15125084358222e-218	-0.417053780588032	0	0.110557655948522	2.01026754632913e-55	0.295571167386954	0	-0.195936124240039	2.94883495306103e-172	-0.277600225272636	0	-0.423575955581346	0	-0.516758459307875	0	-0.528346048745059	0
VIPR1	NO	blue	-0.0516940351459793	2.57589373882133e-13	0.254894906188314	4.33940471099527e-294	0.323408220877585	0	0.538084116685088	0	0.394000215241165	0	0.529570515511261	0	0.0753002537612476	1.51181749104589e-26	0.488890757497162	0	0.316969784191746	0	0.0450078094422581	1.91839749940903e-10	-0.136522142746839	8.28772749240392e-84	-0.339833485425231	0	-0.366143405694381	0	-0.0218988735583624	0.00195444531095381	0.107647127371381	1.27563187986727e-52	-0.128065684474086	6.84040111943491e-74	-0.140851270340915	3.87708299665829e-89	-0.447175829162439	0	-0.336132087353047	0	-0.192627595550794	1.89826962610376e-166
PLEKHF1	YES	green	0.198487740192793	8.26094308237335e-177	0.109922780561101	8.33751031309533e-55	0.227982703110022	4.17569606033234e-234	0.570444353026753	0	0.364909332889233	0	0.597927483621982	0	0.217161547720079	4.46103075954263e-212	0.488440485526543	0	0.121016827047527	4.01509596055668e-66	0.0241505378097291	0.00063641406135683	-0.0679764712671749	6.35568297428448e-22	-0.518661379652903	0	-0.503071533130816	0	-0.365471054247243	0	-0.152633886292094	1.61068116599225e-104	-0.169150479589761	2.94586094730899e-128	-0.190603552779192	6.01912793853523e-163	-0.486367227624622	0	-0.244273791789246	1.61319031305758e-269	-0.187641976847696	6.77661046929264e-158
DGCR8	NO	yellow	0.355369478046844	0	0.30815436879319	0	0.475876935595105	0	0.475563063437578	0	0.0174564914039295	0.01356075956403	0.363306119487419	0	0.415428982768871	0	0.487909838526886	0	0.412669716092998	0	-0.299653647500543	0	-0.292280693287724	0	-0.366161846489025	0	-0.522111812216966	0	-0.0699567235173544	3.97380390223692e-23	0.167307927600976	1.75521319708782e-125	-0.096961571272264	5.56166211168273e-43	-0.105411286460307	1.61073480356267e-50	-0.481632646714815	0	-0.41523593704847	0	-0.465312218845635	0
SCAF4	NO	green	0.221824761350333	2.00074591448051e-221	0.690078938464044	0	0.522806150846102	0	0.476045285338385	0	0.00279288964119788	0.69288683720719	0.421961219201878	0	0.278771759263813	0	0.487862146061015	0	0.579451950723167	0	-0.511188460214269	0	-0.600418509702136	0	-0.227612821201874	2.47303928484922e-233	-0.5615713380628	0	0.0867578340911619	1.00599819324007e-34	0.32522665818851	0	0.194651384470366	5.46863520198989e-170	0.139629729477559	1.28786108591155e-87	-0.318099915520722	0	-0.228335840323603	7.61906298824362e-235	-0.569165297110628	0
FHIP1B	NO	purple	0.351635183973226	0	0.274803996741319	0	0.610765264665734	0	0.380491659759757	0	-0.172844489159906	6.43937930756215e-134	0.117404463015974	2.57368825998786e-62	0.471732768368837	0	0.487775515013394	0	0.573404232382021	0	-0.321729064674718	0	-0.393286054395138	0	-0.0011620644871852	0.869474191426245	-0.219174840552046	4.36722905544396e-216	0.359135423416786	0	0.514698963216471	0	-0.385581621251659	0	-0.45897977767162	0	-0.332810078782798	0	-0.553558591763319	0	-0.472205269911523	0
PIK3CD	NO	yellow	0.19658171530145	2.10756495941629e-173	0.59724906731873	0	0.726783462219272	0	0.426043650263949	0	-0.172995792074933	3.75183815589992e-134	0.209781632942019	9.99074714062281e-198	0.312122724379095	0	0.487380276339539	0	0.774522614489944	0	-0.55858431387241	0	-0.705683749316047	0	0.201375148903128	4.88139995796134e-182	-0.26507019231429	9.552462822953e-319	0.617824626995788	0	0.811472065176016	0	0.0735502947404427	2.12288565827299e-25	-0.0207162214331443	0.00339208449331267	-0.191378149271273	2.78183219340221e-164	-0.431854253365203	0	-0.632407076367009	0
TRMT61A	NO	red	0.118900895752885	7.04455721687474e-64	0.126422421697013	4.85791601930747e-72	0.236664346685215	1.225688907129e-252	0.465381009572383	0	0.332703184088357	0	0.49050136816992	0	0.216435859848225	1.21507616537604e-210	0.486999428122533	0	0.202497161108594	4.31297515035419e-184	0.0545991691232853	1.10477599147192e-14	-0.0270681604144839	0.000128988241042928	-0.478325834131029	0	-0.434145530929168	0	-0.262657514916942	8.44499415213903e-313	-0.0962312479433521	2.32751589036139e-42	-0.146250256894809	5.00925098410783e-96	-0.143231472175576	3.8428444148036e-92	-0.460447780382855	0	-0.280326162547484	0	-0.164616784159391	1.7378004612242e-121
AMT	NO	green	0.077987167708811	2.32000842924767e-28	0.340830578595194	0	0.274122803849381	0	0.622086319055827	0	0.374093634977518	0	0.610871836192971	0	0.117634020966716	1.48642975306584e-62	0.486552284690221	0	0.195426868596524	2.34785630972327e-171	0.0128138303465272	0.0699761407858963	-0.16277117857493	8.72692810250393e-119	-0.468444398031441	0	-0.50134281004847	0	-0.234811655756489	1.2822427994267e-248	-0.0557864142025826	2.90669140781049e-15	-0.0455284509143326	1.18320330128008e-10	-0.109002457218269	6.45895530177852e-54	-0.451975649283547	0	-0.238031125559334	1.2600915303738e-255	-0.220623938108772	5.36211782942969e-219
B3GALT4	NO	pink	0.225409944411073	9.23037069608657e-229	0.395987221381524	0	0.448184141304776	0	0.350465662751759	0	-0.0152301799908902	0.0312551421859052	0.229873029088986	4.47765351473522e-238	0.355875420433281	0	0.48649850584443	0	0.439568109112502	0	-0.21324753561148	2.12681703985756e-204	-0.236011149844908	3.23278680403722e-251	-0.245257023834926	9.6096133761866e-272	-0.397438572160373	0	0.107807837438006	8.97350783022255e-53	0.284592173696058	0	-0.105644141977457	9.77838357178781e-51	-0.0964348527235039	1.56332934041895e-42	-0.478958653624623	0	-0.516540281613965	0	-0.429058834134023	0
PPP1R13B	NO	red	-0.105713072457229	8.43352443941e-51	0.310324555575431	0	0.139654418942055	1.20020492697576e-87	0.564646900787569	0	0.627463264486934	0	0.775827832429106	0	-0.0285610409100278	5.3539762781508e-05	0.486232883776967	0	0.192056353947682	1.86427449119288e-165	0.121598938122964	9.53251210734059e-67	-0.0901586026351465	2.25395450318315e-37	-0.409654429452917	0	-0.422279320758265	0	-0.167207780451722	2.47882548369699e-125	-0.100695354894258	3.10949922029115e-46	0.0279592356148878	7.67076947787724e-05	-0.0251615921356705	0.000372782245338153	-0.306812631813135	0	-0.0149096148826484	0.0349902999925897	-0.0335367940945497	2.09809996198889e-06
CIAO3	NO	blue	0.0647585325441612	4.86091433301302e-20	0.243585477602436	5.74519061930244e-268	0.330950946173766	0	0.427774086111184	0	0.187038530848024	7.07796358776781e-157	0.429969110924892	0	0.150306210602872	2.22593225781603e-101	0.486031739069501	0	0.387302925800126	0	-0.0921484697573447	5.69029897862637e-39	-0.184137009526943	5.01238654983612e-152	-0.311472739779503	0	-0.380627807369829	0	-0.0160609681405343	0.0231281197061558	0.137730843340433	2.80295393889745e-85	-0.0752718996229681	1.57871807477803e-26	-0.11403372512868	7.18787920045445e-59	-0.37132966484847	0	-0.271857167373986	0	-0.257424062279979	4.08841719647324e-300
UBALD1	YES	magenta	0.748628295325843	0	0.282279141226514	0	0.644091559296639	0	0.340037743645149	0	-0.370334962074164	0	0.0669829759752659	2.47917987234913e-21	0.77059254490628	0	0.486022954710439	0	0.56920167110588	0	-0.615136085044229	0	-0.46704927966104	0	-0.307385964211279	0	-0.55872153780087	0	0.00822971187700998	0.244515255132916	0.331382850679944	0	-0.11583954973818	1.05478133892003e-60	-0.100225372709158	8.10815654635106e-46	-0.520901709362272	0	-0.583337360518983	0	-0.710324840387659	0
SMPD4	NO	magenta	0.440990092613309	0	0.189164631354955	1.75569155252329e-160	0.434706824526624	0	0.38290731949071	0	0.00952919190055797	0.177805120841942	0.203780391788415	1.86532535702408e-186	0.549518520825027	0	0.485608587830916	0	0.35450109852972	0	-0.211774156685223	1.50858280840627e-201	-0.251626852485698	2.10700595583095e-286	-0.162052751600825	9.62844655194005e-118	-0.295241431983907	0	0.134883293122783	7.78590076833876e-82	0.236369121509937	5.3859374098777e-252	-0.213681380634453	3.04906667900276e-205	-0.267175703511323	0	-0.342134503133393	0	-0.412010590130105	0	-0.337477523252044	0
CCDC92	NO	green	0.0425734378659708	1.71216508338753e-09	0.32328234169731	0	0.278574358661606	0	0.629949305929193	0	0.44104006514716	0	0.64937427268271	0	0.133777334652287	1.61729555217462e-80	0.485477187112651	0	0.209780163008738	1.00554681840822e-197	-0.00832789571929497	0.238932311247733	-0.227166702947195	2.10429120412332e-232	-0.44493751307225	0	-0.484059408668774	0	-0.190488177337693	9.5041593017533e-163	-0.0298309466324824	2.45059073688859e-05	-0.092651190465257	2.21776133679632e-39	-0.133871275207823	1.25117121185144e-80	-0.455254063272971	0	-0.262330390013288	5.34633540851452e-312	-0.224922346216542	9.34473996338475e-228
SLC6A16	NO	pink	0.273913493864737	0	0.307665973466304	0	0.402128104975976	0	0.493188148437858	0	0.14331139946527	3.0400291107083e-92	0.43023873655924	0	0.390346872697849	0	0.485444059292151	0	0.336388563412333	0	-0.2211991063479	3.69929054369256e-220	-0.297433917247462	0	-0.365950645152812	0	-0.48018228852855	0	-0.0965188169620983	1.32637128458006e-42	0.0931441363197544	8.75944230784445e-40	-0.100505472137956	4.58240864112234e-46	-0.127860303720874	1.1690007197304e-73	-0.425908846182332	0	-0.323336547568222	0	-0.367965994714669	0
FCSK	NO	red	-0.109686945192036	1.41124097246565e-54	0.296472048064401	0	0.17768507898085	1.56844761041654e-141	0.566081740688654	0	0.508546278573569	0	0.69732035560348	0	-0.0417215383678195	3.58316221835306e-09	0.48542973958509	0	0.239504637324639	7.20320831774545e-259	0.0414570658606792	4.4934192451428e-09	-0.189314933196466	9.72552690792422e-161	-0.329370929547775	0	-0.383569227419236	0	-0.0929938755739569	1.16327277682489e-39	-0.0341006485452059	1.41031955183325e-06	0.0573701779580376	4.68703458451467e-16	-0.0305446675856216	1.5581842868525e-05	-0.188406147680766	3.43319085331915e-159	0.0754509950657432	1.2006197318793e-26	-0.065190712180779	2.74783519884011e-20
GMIP	NO	purple	0.251980189532929	3.14824122913103e-287	0.526460808366038	0	0.752334785028653	0	0.336282168876712	0	-0.371079969596818	0	0.0916468437224685	1.44954777423407e-38	0.39339768266147	0	0.485153258825451	0	0.834674307438111	0	-0.690818029853762	0	-0.680520951123426	0	0.117013532782986	6.53837008625859e-62	-0.354434358852922	0	0.526859120426676	0	0.767953867858746	0	0.146974419872786	5.69284149576971e-97	0.108001640951673	5.86724763154242e-53	-0.208615178568469	1.65280319268932e-195	-0.407750930729135	0	-0.721579802971132	0
SEMA4A	NO	yellow	0.306329816904039	0	0.498717549601701	0	0.767418826024797	0	0.349993945151844	0	-0.320884603229646	0	0.0793615497318136	2.58892241728088e-29	0.407672018443523	0	0.484945955612462	0	0.818078978189265	0	-0.615242807071286	0	-0.666240769967817	0	0.193686998103598	2.69134196932626e-168	-0.283181887398095	0	0.610139658573375	0	0.833517497602166	0	0.0363478334221215	2.72395561700695e-07	0.00848882349453563	0.229977232085099	-0.218240763571579	3.20153626965801e-214	-0.473505989928814	0	-0.690193448315833	0
FOXRED1	NO	red	-0.0688517273272479	1.88469691780206e-22	0.288248307797917	0	0.267137717817735	0	0.544007885592367	0	0.404477302110071	0	0.563887241603685	0	0.0331391023695282	2.76624760522482e-06	0.484862092460543	0	0.282210067899857	0	0.0260282175751837	0.000232095712904828	-0.169610869884785	5.89926002888393e-129	-0.269508676512124	0	-0.363204359639109	0	-0.00612334833558343	0.386542498103966	0.0686110152002751	2.63691295408514e-22	0.0106476765823371	0.132139124600045	-0.0658796845622185	1.09826751154404e-20	-0.243802987472938	1.86002713499237e-268	-0.0598398833326462	2.46476501055959e-17	-0.139110532955967	5.6538973083622e-87
ITGB7	NO	red	0.105897633117902	5.67217806408542e-51	0.269016117549037	0	0.139107127772969	5.70891375234872e-87	0.52152312948009	0	0.464490757948678	0	0.728872518783582	0	0.140717998702069	5.69055365237283e-89	0.48471860600201	0	0.149987752819202	5.93286155535256e-101	-0.0353100290138587	5.89234318464011e-07	-0.191329301772614	3.37833703081969e-164	-0.627652824279344	0	-0.591749498209391	0	-0.457330146389861	0	-0.26057791079486	1.00497298849811e-307	-0.0947023031584808	4.49848275270925e-41	-0.0765480194406	2.21294812695706e-27	-0.460055667872556	0	-0.105965047354732	4.90628725407556e-51	-0.169770163079938	3.3781751758785e-129
MAF1	NO	pink	0.918647618567769	0	0.205126475164791	5.93658074182988e-189	0.628334975601292	0	0.420007768830581	0	-0.35100895492984	0	0.0597409670066112	2.77985580680414e-17	0.882927630563912	0	0.484433080554114	0	0.427725980136579	0	-0.557735105852077	0	-0.41188871168474	0	-0.358969859465023	0	-0.554327175301257	0	-0.113949277070697	8.74221857949468e-59	0.208032845313552	2.09311076614377e-194	-0.225733546679532	1.98004797283056e-229	-0.281334429260557	0	-0.538126417719249	0	-0.593007039861175	0	-0.672048223369069	0
CORO7	NO	yellow	0.328512634095672	0	0.627910515999987	0	0.699597288104321	0	0.421948793256942	0	-0.351347278377074	0	0.188083220543804	1.21273534318141e-158	0.434241822685483	0	0.484282442383202	0	0.7282074458787	0	-0.732049816655153	0	-0.711049889871822	0	-0.135648376474711	9.40480382524833e-83	-0.544388624879321	0	0.252118738433798	1.49272508204569e-287	0.547706167151637	0	0.258400430311108	1.84989087384812e-302	0.164251395012545	5.98760422218018e-121	-0.334672954687853	0	-0.400620892025284	0	-0.7690662170142	0
NCAPD2	NO	red	0.214132107707651	4.03452697766825e-206	0.551587933312248	0	0.433535759626184	0	0.408963299536617	0	0.0831149743317493	5.34099551802697e-32	0.389526703020202	0	0.302312941366567	0	0.484021072181085	0	0.505536525753907	0	-0.35751792553716	0	-0.445828544819365	0	-0.166057197511174	1.28776141662639e-123	-0.442683359006536	0	0.13476332848916	1.08332434226429e-81	0.291483991621456	0	0.0719139791088101	2.37462392385548e-24	0.0308956727303372	1.24264327614547e-05	-0.279142848891105	0	-0.22790021885728	6.21038387691694e-234	-0.430173057964059	0
DPRXP4	NO	lightyellow	0.151722475430125	2.77128063042829e-103	0.704381518507034	0	0.495805480925275	0	0.353087671674985	0	-0.0824332287572113	1.67729185700897e-31	0.239680085983174	2.95059162443526e-259	0.29569875761956	0	0.48385542471854	0	0.605604186579652	0	-0.404628625719753	0	-0.473446089489458	0	-0.0820110483563379	3.39096299802963e-31	-0.381619742597795	0	0.305266835603908	0	0.436911193062888	0	0.0871576835190572	4.97006292845707e-35	0.0161099959406784	0.0227119281674103	-0.247238382118666	2.94059533471646e-276	-0.287998745312456	0	-0.484512660765911	0
NINJ2	NO	salmon	0.699473935000871	0	0.282690450206258	0	0.657716840039762	0	0.4547429159405	0	-0.216577337172455	6.38589727400923e-211	0.117808809028486	9.77904070831554e-63	0.688332991849088	0	0.483414768821429	0	0.485375536816536	0	-0.445018727979327	0	-0.458659552759151	0	-0.139836408969259	7.13550483317995e-88	-0.372674882905267	0	0.144517265895496	8.71454396856405e-94	0.414212104871272	0	-0.275992528736938	0	-0.321610874269744	0	-0.436738777802207	0	-0.599659146107275	0	-0.594570761021457	0
BICRA	NO	pink	0.428461014242017	0	0.294728334411251	0	0.616613027656251	0	0.578348518158844	0	-0.0530489596622927	6.05507984428154e-14	0.294370528523004	0	0.483603170291693	0	0.483241387455877	0	0.457922860359677	0	-0.401278542444926	0	-0.530663662800461	0	-0.113705427591502	1.53732289473796e-58	-0.337221706770982	0	0.136257894921366	1.73063081112449e-83	0.366581057057307	0	-0.326190082415484	0	-0.438675850311543	0	-0.319414128064123	0	-0.417121191570786	0	-0.495068229646466	0
TBL1X	NO	blue	0.362457326992718	0	0.579644753478158	0	0.806516362184945	0	0.449875430075353	0	-0.327550363786661	0	0.0939390322417905	1.93810372629696e-40	0.468612308856237	0	0.482828979737164	0	0.76896285222008	0	-0.642090749744097	0	-0.669291632715044	0	0.161396890428557	8.53525878621656e-117	-0.325379707038415	0	0.557536380301989	0	0.800291718244932	0	0.056204902253052	1.80342799076602e-15	-0.0371170885010143	1.51687905385317e-07	-0.230896300700853	3.06908072787604e-240	-0.46890859605333	0	-0.726734785096208	0
THOP1	NO	red	-0.09609068210757	3.06200236525644e-42	0.207010627191726	1.77059374407358e-192	0.100861981440655	2.21130109807959e-46	0.459081423975134	0	0.512691204552819	0	0.670092170695393	0	0.00382131668427932	0.58894156686008	0.482669477386697	0	0.176725527061685	5.2771103588185e-140	0.113725659274091	1.46705503650263e-58	-0.00146163187043265	0.836253541923488	-0.524775475387028	0	-0.474402679200556	0	-0.291602119207758	0	-0.182622724208338	1.5818315109548e-149	-0.00828309409585493	0.241468572013559	0.0148221761502389	0.0360729693211722	-0.400864748598939	0	-0.0927455072039903	1.85733576841885e-39	-0.0628675490981521	5.64338573015788e-19
PRR14	NO	blue	0.0386969606020379	4.39621527625094e-08	0.527899627157874	0	0.587512536961559	0	0.598253452238964	0	0.103483144088133	9.62150302793028e-49	0.41150054577615	0	0.140472130048234	1.15391064214604e-88	0.48263498161226	0	0.537545011664216	0	-0.296559261708611	0	-0.558460338402139	0	0.0611701711101888	4.79609783009706e-18	-0.275489454390044	0	0.405510732121626	0	0.563431714093333	0	0.0332723007405847	2.52246909581362e-06	-0.0944547930600591	7.23309108268548e-41	-0.217443640136119	1.23063255700802e-212	-0.333049545110324	0	-0.451836538103856	0
THOC6	NO	red	-0.161440426567984	7.38645241654813e-117	0.235646671006707	1.99842705464286e-250	0.160015134450262	8.21357460342731e-115	0.340809972090524	0	0.454937860004795	0	0.498064564172477	0	-0.0016520459278763	0.815284431947139	0.482558424669109	0	0.316626430541132	0	0.132651718574803	3.45307729386485e-79	-0.0626443668574992	7.50178626512531e-19	-0.246442688583464	1.93304578748596e-274	-0.2612405737314	2.45387162867966e-309	0.0744735595062145	5.30755395888171e-26	0.071518114179634	4.22451160489499e-24	-0.158866385408904	3.54639648676463e-113	-0.141059432895907	2.12755856940865e-89	-0.325306865610718	0	-0.209205752557523	1.24916516690267e-196	-0.0509074783075195	5.87098563058683e-13
VASH1	NO	pink	0.213307739876591	1.62473172107355e-204	0.231552989804636	1.23765581729926e-241	0.41536852670474	0	0.48675334705953	0	0.0371884871330356	1.43581669432258e-07	0.322051284703823	0	0.300884280923077	0	0.482352069131531	0	0.364413602451139	0	-0.203688026638261	2.76346672118719e-186	-0.249295125738002	5.48305173187191e-281	-0.302217816118116	0	-0.405056586162582	0	-0.054374270316735	1.41823681693279e-14	0.120953049962546	4.69817956646798e-66	-0.0454416756918155	1.28292393279832e-10	-0.128588907322626	1.73957033295435e-74	-0.329962925506911	0	-0.259493227109258	4.27714075118541e-305	-0.331777454383332	0
ZER1	NO	salmon	0.531267164959821	0	0.362880666295198	0	0.606657602576224	0	0.38546897088466	0	-0.254383001764867	7.06052794596952e-293	0.102224997719124	1.33154541645247e-47	0.607364636013858	0	0.482069496659913	0	0.539107207068523	0	-0.444537256217915	0	-0.402266431086209	0	-0.161764344490604	2.51637664397043e-117	-0.408067064256017	0	0.196695439165754	1.32284789181093e-173	0.402188637996103	0	-0.0665746068321494	4.31320787171577e-21	-0.120827026482582	6.40694710042837e-66	-0.40839426104984	0	-0.520925656375295	0	-0.575892520289115	0
NLRX1	NO	yellow	0.266220787596125	1.32409593085454e-321	0.489142369199611	0	0.76464176841134	0	0.415315742270705	0	-0.31686319236367	0	0.0595240478966885	3.61659797257968e-17	0.429306763167651	0	0.482014516448274	0	0.743149870896322	0	-0.544392189235655	0	-0.595648443032976	0	0.182816380755737	7.59949086308151e-150	-0.25838606976255	2.0030942334587e-302	0.592354441144698	0	0.784569588626455	0	0.0340510340576466	1.46084499380789e-06	-0.0603282140022547	1.35706527084136e-17	-0.208732192446985	9.91438984328618e-196	-0.467449551425373	0	-0.646588917171276	0
CDIP1	NO	red	0.091714062272038	1.27921712253643e-38	0.249629176014518	9.26197433670524e-282	0.327366417829225	0	0.392412383507555	0	0.27915552541525	0	0.447369444900885	0	0.183245381982922	1.49353502685989e-150	0.481815042769592	0	0.420902057012715	0	-0.0707772196650903	1.23121212867937e-23	-0.192954683269808	5.11487946002961e-167	-0.18856461012273	1.84666941460734e-159	-0.325904331136773	0	0.10825194023166	3.38545377133843e-53	0.200394070340224	2.98006141178889e-180	-0.12139610179642	1.57455623317488e-66	-0.102121401746257	1.65076776625367e-47	-0.293313250942585	0	-0.214829207087795	1.75106109875425e-207	-0.207710915054032	8.48955853899918e-194
IDH2	NO	pink	0.148679001832887	3.25901223121755e-99	0.229835997289991	5.3600185532991e-238	0.303071458310869	0	0.369052912775179	0	0.126439856020908	4.64447459056997e-72	0.388849416992811	0	0.214195737284829	3.03129773372984e-206	0.481506877310037	0	0.39103314936179	0	-0.219927242233287	1.35348791034051e-217	-0.230884054774501	3.25813765492521e-240	-0.258150461170428	7.38456360729157e-302	-0.44588132921318	0	-0.06871547384721	2.27962504851625e-22	0.084237077589165	7.95619836778152e-33	0.0203379640623204	0.00402407573352387	-0.015724759957269	0.026164611834922	-0.214562981921191	5.81051180872972e-207	-0.0313153995277918	9.45109598722533e-06	-0.28749660059524	0
SCAP	NO	blue	0.194719124354039	4.15608326220722e-170	0.551129755411057	0	0.618671377909171	0	0.543020194131676	0	-0.0301294368442112	2.03022668211016e-05	0.333510255555258	0	0.297729857283213	0	0.481413664518891	0	0.583291486012566	0	-0.466403678653838	0	-0.630590578801433	0	0.0501302479791455	1.30925551817731e-12	-0.324700612007666	0	0.379500441395278	0	0.552069917028485	0	0.141929473902898	1.71497424724075e-90	0.0444594204305702	3.17319857967918e-10	-0.146123181841646	7.32828609263576e-96	-0.233021555032289	9.08496978617894e-245	-0.514145867772688	0
CCDC136	NO	green	0.250655043149315	3.86899900524252e-284	0.133320236975636	5.62398207047451e-80	0.318831529515498	0	0.54400940356378	0	0.250925078200819	9.11001526788035e-285	0.473525078701403	0	0.335653796646495	0	0.480869112492911	0	0.198759591153817	2.68067140655808e-177	-0.0478238582256254	1.31848767732683e-11	-0.16394282980312	1.69815293341463e-120	-0.457266242242644	0	-0.454537025955157	0	-0.218459986861143	1.17058235620803e-214	-0.0353437017565103	5.7485507912044e-07	-0.255008440934389	2.3354909031263e-294	-0.272955006057873	0	-0.494291430838421	0	-0.369544425760245	0	-0.259694313521	1.39546088145554e-305
RAB40C	NO	blue	-0.00638763509430041	0.366378270976439	0.458740463809319	0	0.530313117275949	0	0.519088572706319	0	0.116496478065984	2.23306821367573e-61	0.344294020749612	0	0.126026378200659	1.34579484215259e-71	0.480525291487858	0	0.519109045935433	0	-0.187365379820202	1.98825488773938e-157	-0.427792762426785	0	0.0366536882679344	2.16127460322235e-07	-0.224147811018317	3.65249758689248e-226	0.388372647899055	0	0.502541659064946	0	-0.0907776322686078	7.23830940174697e-38	-0.199443451656921	1.56845698835929e-178	-0.229155384057311	1.45339186398554e-236	-0.337036596573149	0	-0.363220437033689	0
LUZP1	NO	red	-0.0855575631166765	8.19183185026218e-34	0.351125428302024	0	0.23701241143545	2.13444338178455e-253	0.502260452283767	0	0.465949936705364	0	0.64060004564975	0	-0.0153260947566261	0.0302062924950456	0.479539352947558	0	0.324905942808854	0	0.0246831319875146	0.000481309257102232	-0.191405023428759	2.49978450084248e-164	-0.29120783090925	0	-0.36465713646619	0	-0.0352698613906885	6.0684077074586e-07	0.0497357504823418	1.95808011839672e-12	-0.0358164732929112	4.05417151663464e-07	-0.061369716563148	3.74050248637514e-18	-0.260449046288901	2.06607448913416e-307	-0.0727902727050744	6.56017717793557e-25	-0.111249433890417	4.22651430896559e-56
ABCF3	NO	red	-0.181160581544741	3.90257193727912e-147	0.291664914575916	0	0.199933374039448	2.03936205686371e-179	0.40697629792217	0	0.461093496482138	0	0.559660498230981	0	-0.0383617982098104	5.74054317914102e-08	0.479382027119332	0	0.338565637471017	0	0.119994991200352	4.92615850043008e-65	-0.0673711850330427	1.45996076508346e-21	-0.24779421224891	1.56561955257031e-277	-0.288010289055045	0	0.0521173954962916	1.64493447827352e-13	0.0891609573000558	1.38305519404122e-36	-0.107959741110811	6.43216809393623e-53	-0.116098484498562	5.72612000391167e-61	-0.308864042242368	0	-0.169049223981728	4.19323089198654e-128	-0.0636128559477508	2.16553219818877e-19
REC8	NO	blue	0.231044977716076	1.48488911233209e-240	0.295630226262254	0	0.512607907497219	0	0.457927719377781	0	-0.089095672698131	1.55629328004144e-36	0.262402236146137	3.56558771160644e-312	0.331344094457048	0	0.479253919436485	0	0.452337282383469	0	-0.304576897951329	0	-0.358347016349818	0	-0.233824121375472	1.72238803410358e-246	-0.39837302589996	0	0.0734426750680104	2.4923930698705e-25	0.301716671319752	0	-0.109477132777647	2.25177997736032e-54	-0.1718141191177	2.51588126741137e-132	-0.401852993404837	0	-0.443176993731157	0	-0.472553720085481	0
P2RX7	NO	red	0.292399368833011	0	0.357832244920804	0	0.448699215291675	0	0.33173534590786	0	-0.147885819816885	3.62910831589081e-98	0.181103048110883	4.84241181327906e-147	0.384364782588272	0	0.479152096270715	0	0.474331788861071	0	-0.351645555666061	0	-0.301325721134192	0	-0.302836335783149	0	-0.466556119754119	0	-0.0134662142403593	0.0568672226491706	0.195664956016127	8.90717773860684e-172	-0.00146891877253625	0.83544883478762	-0.0384864674273755	5.19951633045655e-08	-0.396105587400223	0	-0.349439902399774	0	-0.471259239715537	0
RFX1	NO	purple	0.0708273727811776	1.14561093010881e-23	0.437834748885037	0	0.570685575649969	0	0.354201269236665	0	-0.0411707293863609	5.73249207382431e-09	0.268547110409431	0	0.221894147025243	1.44692470995014e-221	0.478894414496499	0	0.716806892119401	0	-0.429107353744489	0	-0.506661399061931	0	0.115915750898706	8.81353678977379e-61	-0.274168875152814	0	0.503484189937944	0	0.628841883446433	0	0.154395075823214	6.2710444974767e-107	0.153749611402185	4.82857468880202e-106	-0.13141541130809	9.66100735959268e-78	-0.236154277425222	1.57957982373782e-251	-0.471381705057706	0
RNPEPL1	NO	purple	0.0435622859629564	7.13687006909365e-10	0.215274326934954	2.34839924438957e-208	0.365811992469304	0	0.407669622648371	0	0.152950424126732	5.97101148147881e-105	0.372403885266313	0	0.218162993134607	4.57356571601717e-214	0.478852329882204	0	0.414674563948617	0	-0.153619854979879	7.27039280991047e-106	-0.18995384982909	7.85187598241495e-162	-0.222395633377175	1.38598779428058e-222	-0.372775182760148	0	0.0740760103023586	9.66136739339143e-26	0.195264261752586	4.54818750226893e-171	-0.0141594629639691	0.0452443501763305	-0.0279188187150044	7.85631767768292e-05	-0.287611893607579	0	-0.19565896106619	9.12737268234068e-172	-0.269226654297484	0
PLEKHM1	NO	yellow	0.213293626428712	1.73061580567811e-204	0.539192996008968	0	0.71034489900778	0	0.379203197077334	0	-0.277637742258228	0	0.133850615759512	1.32384999216578e-80	0.355813970628528	0	0.478805511023882	0	0.78674475632188	0	-0.643545674564006	0	-0.708418273253996	0	0.20548349403425	1.28295194915346e-189	-0.287104375953528	0	0.595929854437606	0	0.764365790711089	0	0.197871014983354	1.05492124257754e-175	0.123114896909675	2.18017041115261e-68	-0.0708085566260961	1.17701250366237e-23	-0.26484607133101	3.42873653163492e-318	-0.634923582849587	0
EIF2AK1	NO	magenta	0.812625478826827	0	0.234218657412488	2.43834443751008e-247	0.510057726031659	0	0.383296504287137	0	-0.133861706376343	1.28432546194484e-80	0.165474222042889	9.42595997155028e-123	0.76784603461051	0	0.478150439661482	0	0.40255928797705	0	-0.407718388875893	0	-0.329282099378222	0	-0.306625215329537	0	-0.462936140529304	0	-0.0517226798203138	2.49918145975613e-13	0.160351081206933	2.71627706467152e-115	-0.273130968332921	0	-0.288207642317191	0	-0.437028962561593	0	-0.449320580075194	0	-0.488970314228276	0
LTBP4	NO	blue	0.0965992619756392	1.13295584173758e-42	0.225719395314279	2.11803813200891e-229	0.286092718874569	0	0.521598377569976	0	0.279100051871129	0	0.585241685609208	0	0.149162373273724	7.45336818564867e-100	0.478132432116639	0	0.272964174596633	0	-0.114305657449854	3.82285500476418e-59	-0.208198225478347	1.01860962045893e-194	-0.488329529264367	0	-0.555247271399641	0	-0.261047376856295	7.25097913792409e-309	-0.0411020983732085	6.07562020765484e-09	-0.0147714071912232	0.0367146010849331	-0.0209015599315245	0.00311665992411366	-0.446751947991256	0	-0.20299735468296	5.19067082529736e-185	-0.28325046166155	0
SLC16A13	NO	magenta	0.480516835396926	0	0.216328482197724	1.97930787009789e-210	0.457810706372263	0	0.404436916380094	0	-0.0228905252768068	0.00120645344440663	0.209015195203165	2.87672461015955e-196	0.573794887656391	0	0.478099588138948	0	0.366657121265513	0	-0.256762044136749	1.56821148981805e-298	-0.249098626553856	1.55875872584805e-280	-0.214056472316769	5.66672044846318e-206	-0.353650730305501	0	0.036220153148156	2.99858358249359e-07	0.201859167592803	6.36936311104837e-183	-0.145704248723775	2.56250259391191e-95	-0.206002804233953	1.37468069528844e-190	-0.35350917833439	0	-0.373122798517938	0	-0.375135101197577	0
SMARCD2	NO	blue	0.290905381565044	0	0.51336967261553	0	0.602028097454617	0	0.358460282323198	0	-0.173819844536856	1.96204983009237e-135	0.221275178934394	2.59588163162528e-220	0.354115883260047	0	0.478031731832579	0	0.662845496869191	0	-0.541056531464424	0	-0.581344033065883	0	-0.112091839066984	6.24366216740085e-57	-0.481257594557289	0	0.237417511721627	2.78118796405621e-254	0.495815740099706	0	0.059223686892809	5.19833469611613e-17	0.0718922450509124	2.45112819616771e-24	-0.378086331807578	0	-0.422868202210833	0	-0.646777028903107	0
GAA	NO	purple	0.204905240125977	1.5317604499843e-188	0.426984871761431	0	0.656374524903978	0	0.345689952452455	0	-0.28193328526014	0	0.102431582361764	8.66876592493616e-48	0.348518599605129	0	0.477639721117572	0	0.727952215630999	0	-0.524768258251139	0	-0.525012035527398	0	0.037935227755113	8.03622691708337e-08	-0.321444955689897	0	0.423934440209524	0	0.617033170474293	0	0.0584047129405478	1.38520325574479e-16	-0.00755454574962478	0.285387074689349	-0.216411777416586	1.35562703204888e-210	-0.368979298004222	0	-0.58348990666723	0
SNORA70	NO	green	0.137041346962015	1.94212633869537e-84	0.234115946527878	4.05770955680876e-247	0.240828886495954	8.39489669032199e-262	0.535036552619857	0	0.359092449920906	0	0.578167437786831	0	0.163774006211887	3.00119471126879e-120	0.477406899153544	0	0.199166160413085	4.96463008158266e-178	0.0276803142255613	9.040603414844e-05	-0.123465554113074	9.03671710303099e-69	-0.465736845827215	0	-0.480413603516935	0	-0.222138886435869	4.60908655748625e-222	-0.059960992071688	2.12662769032964e-17	-0.170104806110434	1.04535700379068e-129	-0.211895032283775	8.82063629384508e-202	-0.478050461463967	0	-0.289786812808796	0	-0.213066011459575	4.78770591660973e-204
VPS9D1	NO	purple	0.114968462284257	8.15147067904319e-60	0.344937870230951	0	0.495355006963939	0	0.393987857406355	0	-0.0391997743492206	2.93397940803181e-08	0.214933194503308	1.09557191295229e-207	0.26925918845803	0	0.477212180103966	0	0.498339464927724	0	-0.220899104563033	1.49352606089543e-219	-0.340945324089391	0	-0.0155490189990614	0.0278847593900899	-0.214620533611457	4.48399361614304e-207	0.353436140444789	0	0.461218523734259	0	-0.0597648552768385	2.70030274060452e-17	-0.136010642112404	3.44213803382487e-83	-0.249520874915257	1.64900546678827e-281	-0.38767659193342	0	-0.367350284316205	0
FES	NO	blue	0.0590341488344586	6.52965652073031e-17	0.38896056375372	0	0.637149691669267	0	0.43244749550562	0	-0.103026121598833	2.50834316963979e-48	0.153364557917052	1.62481376748123e-105	0.205312247618584	2.67605518580089e-189	0.477131554918135	0	0.628255051974492	0	-0.257572752804751	1.79961681889908e-300	-0.413115980086884	0	0.0924690693038128	3.12192283065162e-39	-0.178058068311907	3.97709091803417e-142	0.483859475306926	0	0.644573713368048	0	-0.0965288357392907	1.3005980121078e-42	-0.143093447979512	5.75793376347289e-92	-0.292147007931727	0	-0.526248525857047	0	-0.460978384609835	0
MFN2	NO	purple	0.340865931795034	0	0.53493978207009	0	0.616511256145004	0	0.348111508396616	0	-0.209810018425243	8.81942220809862e-198	0.13496982014068	6.13424408625222e-82	0.454675403390479	0	0.477055619577286	0	0.664253200706971	0	-0.487632218795104	0	-0.512537134561759	0	-0.00532935853666267	0.45107472075235	-0.353262821767535	0	0.391357481025551	0	0.565937689012419	0	0.0563456790130884	1.53470247374619e-15	-0.00427482380612357	0.545510444002775	-0.303658457040325	0	-0.441194471097259	0	-0.583577624147348	0
KCTD11	NO	magenta	0.386619597228434	0	0.211041294254203	3.87746654228633e-200	0.423731502272603	0	0.394253271560726	0	-0.00397598323040786	0.573951176145979	0.216039771134192	7.34029078958372e-210	0.511493739221395	0	0.47583660587525	0	0.370496103402519	0	-0.242834881903313	2.79067747126891e-266	-0.243775074042756	2.14981843744599e-268	-0.207722492052043	8.07300307641935e-194	-0.337041197776647	0	0.0653283877994486	2.28946037628129e-20	0.196000287281896	2.26959440509563e-172	-0.182262126586138	6.18062547552191e-149	-0.253943952995074	7.68472041941171e-292	-0.343745907044506	0	-0.365583369523474	0	-0.352034594766689	0
ITGA5	NO	blue	0.0957440936446454	6.01102058836104e-42	0.604573233644275	0	0.670055942659886	0	0.468838384922982	0	-0.144208750427647	2.16868814985102e-93	0.235247774218672	1.46197926886633e-249	0.22374142750417	2.48581378567212e-225	0.475812972532213	0	0.707617540726526	0	-0.50721172541007	0	-0.635487804960634	0	0.16985982605776	2.46771310469298e-129	-0.272888080941108	0	0.551914040607469	0	0.711941801036027	0	0.212902095536093	9.95542289283748e-204	0.0915375872731472	1.77577049701702e-38	-0.0866274738348601	1.26512073492339e-34	-0.235012956213939	4.70908035867545e-249	-0.551806815258489	0
PSD4	NO	blue	-0.0473107682978442	2.17276499099863e-11	0.500540069221355	0	0.58776515340947	0	0.49336354579208	0	0.0306111436806243	1.49309081059373e-05	0.332719039853953	0	0.108880077328928	8.46879469441875e-54	0.475784978538241	0	0.60411317164101	0	-0.304358418667241	0	-0.526236724627513	0	0.0821994581299609	2.47789724569548e-31	-0.227969521764934	4.44920203249583e-234	0.467111496885402	0	0.619873957942584	0	0.00234642448661578	0.740035788737811	-0.0677987100880302	8.12016559078282e-22	-0.224273489042071	2.01686318433898e-226	-0.387517202694193	0	-0.44339081459177	0
ATP6V0C	NO	salmon	0.884139658843423	0	0.313400399254442	0	0.721544260305103	0	0.398113066459975	0	-0.440776770551901	0	0.0349775124108575	7.51155030162566e-07	0.848862993102506	0	0.475381850527614	0	0.578495349265535	0	-0.736321513971397	0	-0.622611844374126	0	-0.187714926506074	5.1003718159179e-158	-0.523001446684516	0	0.0648826547855907	4.1279730949654e-20	0.402177535549563	0	-0.118423572340683	2.23105854451063e-63	-0.168587270018298	2.0935335106054e-127	-0.406349983163488	0	-0.507217526414254	0	-0.766513281264951	0
MRPL2	NO	pink	-0.05925176957859	5.02534270319846e-17	0.240182843945292	2.27724583603537e-260	0.198509461017965	7.55096212363056e-177	0.392561160543447	0	0.380145508433156	0	0.521411284142704	0	0.0735702937523443	2.0604634974188e-25	0.475315693121904	0	0.297943391402448	0	0.0588325874257402	8.31489533045375e-17	-0.0177650356558019	0.011993557180534	-0.415428361323106	0	-0.404048805363744	0	-0.13721386384554	1.19769680695364e-84	-0.0276042980171215	9.45221078600324e-05	-0.0677377405940425	8.830717880757e-22	-0.047035920549703	2.83329255083663e-11	-0.397541661519056	0	-0.212978310210589	7.08380443466472e-204	-0.125814090833977	2.32058145833727e-71
PRPF19	NO	red	0.136102789716543	2.66440891812833e-83	0.312346923607355	0	0.294571730289409	0	0.533840790282539	0	0.280986581981922	0	0.599665128928212	0	0.18129304897841	2.37392316354315e-147	0.475163805404774	0	0.321984064133399	0	-0.281122800368662	0	-0.408364953330595	0	-0.399692449094062	0	-0.557381889434544	0	-0.214712383672632	2.96464345643648e-207	-0.0268394072467332	0.000147039417347702	0.104708290391982	7.21900395677632e-50	0.0447985762504225	2.32611440988514e-10	-0.253966596573914	6.795262131736e-292	0.0244583371356505	0.000541891169286113	-0.308821958081178	0
SLC25A22	NO	red	-0.0913761441277312	2.39582347370641e-38	0.195966386240239	2.60632576359e-172	0.221623613990316	5.11607785063069e-221	0.603486246902914	0	0.483451555721894	0	0.61426281190699	0	-0.0185491557105488	0.00870971573553764	0.474728804120267	0	0.190183395588562	3.17208863354687e-162	0.0906126399115611	9.80509738103013e-38	-0.17273638852975	9.46944175297867e-134	-0.257446655799945	3.60926803010014e-300	-0.286447931178388	0	-0.0599489168355977	2.15817530008113e-17	0.00601881200673969	0.39470170611625	-0.104296989855348	1.72811904204429e-49	-0.210525049947216	3.78936968626859e-199	-0.207498153855376	2.1389798268762e-193	-0.0366185347626554	2.21972928342967e-07	-0.0564942138060508	1.29390431210698e-15
ESAM	NO	magenta	0.480204920581235	0	0.278471347861938	0	0.590898797640448	0	0.393794253085609	0	-0.154772423472295	1.89362757296536e-107	0.171925776648315	1.69306568188837e-132	0.561773942120681	0	0.474700730756806	0	0.579055871016983	0	-0.426649061410909	0	-0.445511083549846	0	-0.0937553656373842	2.74941562707715e-40	-0.353972619721989	0	0.221100879524724	5.84340566137451e-220	0.425141360163335	0	-0.185892500625127	5.96040342935981e-155	-0.20827654016198	7.24096406319139e-195	-0.313187512278132	0	-0.415248831784793	0	-0.513690053000491	0
RCC2	NO	green	-0.00429259422001039	0.543841506885859	0.180647125045411	2.67024670230374e-146	0.248641237730488	1.76773065629967e-279	0.585422507751277	0	0.452801083914448	0	0.598091490632583	0	0.0321181751084181	5.54670454975762e-06	0.474640167278651	0	0.210008634985005	3.68356182357523e-198	0.0718243980876743	2.70600641684458e-24	-0.200853065055489	4.36489619031915e-181	-0.336796100676451	0	-0.330994276385512	0	-0.162618599127867	1.45450113271357e-118	-0.0459933537156665	7.65049561516113e-11	-0.248273068360821	1.24377495900258e-278	-0.299677184859303	0	-0.327774005580081	0	-0.175561520825327	3.65504443928855e-138	-0.10054304394809	4.24421715757038e-46
KYAT1	NO	green	0.164281410967793	5.40961304608408e-121	0.329057303027883	0	0.417313996198162	0	0.55430919482992	0	0.166714769268648	1.3517112173617e-124	0.423443697283836	0	0.265456488944761	1.05245863877102e-319	0.474260974939343	0	0.31930162846165	0	-0.153479733998492	1.13062373306644e-105	-0.271080967383759	0	-0.345741827303522	0	-0.445902594421009	0	-0.0377011796714413	9.65068560092237e-08	0.154559561841871	3.72233068741597e-107	-0.101432542496642	6.85247300523447e-47	-0.177030443749861	1.73036015705422e-140	-0.474615975389838	0	-0.404111328804932	0	-0.366047342198447	0
TGM6	NO	magenta	0.441494146149226	0	0.206660130536496	8.06457391760013e-192	0.403245363844091	0	0.331839163662676	0	0.046344587689621	5.48774627324601e-11	0.233460609213515	1.03990315612659e-245	0.54767223757861	0	0.47423416741477	0	0.39101002633858	0	-0.229401134846777	4.42009290689133e-237	-0.224256573611205	2.1847371029319e-226	-0.192599878611635	2.12114664695672e-166	-0.345058519452406	0	0.0732287463894458	3.42646834273363e-25	0.192851292758277	7.74408935042358e-167	-0.222094313587131	5.67733497058134e-222	-0.222807942220804	2.0059665063403e-223	-0.345428523671085	0	-0.357799217124307	0	-0.336645823057576	0
PIDD1	NO	red	-0.100298932769391	6.98079408063918e-46	0.23676592986135	7.36149344580386e-253	0.168617641237631	1.88377909398933e-127	0.412979840943006	0	0.4279192124389	0	0.565309405869146	0	0.0299434948651402	2.28319212717889e-05	0.474068770351871	0	0.266723173475025	7.90505033345994e-323	0.0974715315852136	2.03371358613492e-43	-0.0429943089047576	1.18253605496183e-09	-0.352080065409003	0	-0.365222011795217	0	-0.0777242706514337	3.51376982028745e-28	-0.0152934686230142	0.0305596212540068	0.00153954940972479	0.827657999318649	-0.00629900800817218	0.373065911326216	-0.332459768010481	0	-0.127368046895323	4.20792713888983e-73	-0.0720884030932265	1.84045984475803e-24
SLC6A8	YES	magenta	0.938659112963195	0	0.22225451148987	2.68337496013896e-222	0.618060761328587	0	0.404852159940733	0	-0.347738044863123	0	0.0593909641359689	4.24824956782413e-17	0.882817302118847	0	0.473092820735093	0	0.434583875038762	0	-0.56083354011927	0	-0.415325009683813	0	-0.346343740511052	0	-0.53569740325285	0	-0.0965511082961506	1.24507277019457e-42	0.208090091177125	1.63137347517673e-194	-0.208026023912415	2.15619362492733e-194	-0.252216512286482	8.81352109026651e-288	-0.505841127597362	0	-0.560155413944536	0	-0.65396283901131	0
SHISAL2A	NO	red	-0.0550193443180841	6.9094460697272e-15	0.190313134181666	1.899513446411e-162	0.101022026684704	1.59301405626312e-46	0.47952878161334	0	0.637309307552259	0	0.723745372796576	0	0.0483784656795097	7.6391757860817e-12	0.473058077590334	0	0.137377232240911	7.57351135689793e-85	0.174097522568221	7.23474705672892e-136	0.0240269803774952	0.000678503200678188	-0.532281802978709	0	-0.483043724959449	0	-0.300382654981508	0	-0.183556611559378	4.57627168614598e-151	-0.100152366051294	9.40594912798101e-46	-0.0318666254970467	6.56355995124062e-06	-0.467971131677007	0	-0.161934084725114	1.42994129071186e-117	-0.0555467901666267	3.81431629029926e-15
SEMA4F	NO	red	-0.0136493627618103	0.0535780496516872	0.188270948450968	5.82477252662932e-159	0.106782627599864	8.38510316677903e-52	0.492997231747706	0	0.601790758123743	0	0.687267916124749	0	0.069248544976021	1.0806749973378e-22	0.472870503520844	0	0.11145918022966	2.62896897260229e-56	0.208328491205103	5.77357767800909e-195	0.0168900631089899	0.0169137643584065	-0.512663139141797	0	-0.425659182811142	0	-0.260709562886458	4.81071077141796e-308	-0.172424497153673	2.87684520072246e-133	-0.195792198151673	5.30338948279743e-172	-0.137828425959208	2.12954663130795e-85	-0.48565557391027	0	-0.241844965430718	4.58005513127392e-264	-0.039445800157431	2.40294595501092e-08
DOLPP1	NO	red	-0.0976508964572627	1.42582775837131e-43	0.16049060036489	1.71430034589787e-115	0.163211980162285	1.98930548504803e-119	0.482593546072211	0	0.55681901903625	0	0.581746229231874	0	0.025954463224286	0.000241780637229113	0.472778427602912	0	0.183349110647499	1.00718247908711e-150	0.205929428719722	1.88547045896526e-190	-0.0356693068380141	4.52181202941149e-07	-0.280834281849565	0	-0.245007184567527	3.54019297803656e-271	-0.0488507139930712	4.7767814082553e-12	-0.0230651333281577	0.00110609268964219	-0.212731393058801	2.13241137350011e-203	-0.245315963977546	7.06332317185565e-272	-0.302383432831347	0	-0.151009264405822	2.53661309623255e-102	0.0124908541667935	0.0773307994089469
TOMM34	NO	green	0.123864558004455	3.30705250954113e-69	0.218078255417916	6.74464748534744e-214	0.291168900080781	0	0.562510562137605	0	0.374850602862862	0	0.54419805829852	0	0.17451546375228	1.60653369032754e-136	0.472467420266431	0	0.210321694734122	9.2858592401293e-199	-0.0120301469901649	0.0888993585708643	-0.165889554013168	2.28433969053546e-123	-0.395198753180312	0	-0.430711046609462	0	-0.18435867662127	2.14964355927662e-152	-0.0122326280406348	0.0836538283685603	-0.122755216824066	5.36604520326703e-68	-0.165833925825148	2.76249589650854e-123	-0.400637927338128	0	-0.234497984635796	6.09568421276909e-248	-0.201568208281155	2.16791412363546e-182
EHD4	NO	blue	0.0402531569512696	1.2375883942109e-08	0.332772554942291	0	0.393917185238525	0	0.356881258027566	0	0.184271195215637	3.00280978952049e-152	0.347449315841866	0	0.140080011979035	3.55354925720068e-88	0.472224439091697	0	0.494439603091297	0	-0.114484714734804	2.52037669102795e-59	-0.291122666564762	0	-0.0836777659653591	2.06190271383299e-32	-0.23233201812887	2.70837106677583e-243	0.225457515339525	7.3621868335558e-229	0.314480401535341	0	-0.219576330325641	6.85214973378761e-217	-0.191454171496018	2.05577338620051e-164	-0.249789937659635	3.93195250910949e-282	-0.286072179713066	0	-0.247335753007494	1.76007785054404e-276
ALDH3B1	NO	blue	0.299911667331056	0	0.391832006827625	0	0.613616554750415	0	0.327133589348433	0	-0.190976264693044	1.37341111416892e-163	0.0936318135949182	3.47720395750477e-40	0.398735924227682	0	0.472053192122565	0	0.647046671081534	0	-0.420414965325144	0	-0.491333662871983	0	0.0640285547107552	1.26315129784311e-19	-0.244928638715748	5.33256037565803e-271	0.402831264001273	0	0.562305812055443	0	-0.137207147866116	1.2204625806919e-84	-0.163579255790693	5.78442453539889e-120	-0.233171582204781	4.33398717520402e-245	-0.421816421460963	0	-0.509321087383686	0
PPP2R5B	NO	magenta	0.808544188750543	0	0.218620035909951	5.61161050364447e-215	0.611180188017329	0	0.377038170193296	0	-0.330707445065192	0	0.0385321263491193	5.01401107909954e-08	0.807270749180217	0	0.472028948280837	0	0.465463279654951	0	-0.492643597946746	0	-0.378896910363958	0	-0.27139910120889	0	-0.45564602160966	0	0.0049452516529042	0.484360021978033	0.275171450185295	0	-0.249877259958563	2.46820041420674e-282	-0.289938889066824	0	-0.470699046887894	0	-0.570848890322289	0	-0.60427140322434	0
ANXA6	NO	red	-0.0844023607588944	5.99743167433742e-33	0.235594414683338	2.59418082490076e-250	0.177151650604963	1.11017954170626e-140	0.511322561342521	0	0.533894101160717	0	0.695777159005613	0	-0.0157902199692727	0.0255477493385761	0.471951066375499	0	0.244924766851113	5.44131685620975e-271	0.060154278375899	1.6793904567678e-17	-0.144384517998994	1.29039461891542e-93	-0.360649982022288	0	-0.406622410646974	0	-0.14866582443411	3.39252450113775e-99	-0.0413238422859239	5.0335416125395e-09	-0.0647084180956615	5.19204764726154e-20	-0.051814482481191	2.26813902521775e-13	-0.31610544246822	0	-0.0667341166958869	3.47565321179603e-21	-0.0888702525873587	2.3375918981922e-36
HDGF	NO	salmon	0.916642664591881	0	0.215405301186575	1.29914627305856e-208	0.609607127233843	0	0.389499539155048	0	-0.359053794354879	0	0.060366683112769	1.29448180164229e-17	0.876286014503353	0	0.471788421051375	0	0.444717468795178	0	-0.594790636273559	0	-0.434661416908877	0	-0.345010509661509	0	-0.557523719838901	0	-0.105418318236956	1.58666597957225e-50	0.194760441406753	3.51528931671764e-170	-0.173912229554537	1.40810314887705e-135	-0.21678861668232	2.44132848421437e-211	-0.481501924257764	0	-0.503219251818007	0	-0.661112520202292	0
RELA	NO	blue	0.233296716087522	2.33673743950344e-245	0.50774664705108	0	0.584981638045009	0	0.369677716743062	0	-0.0739294490385957	1.20391216125942e-25	0.270608570826109	0	0.331928016676532	0	0.471543662776408	0	0.650858892625135	0	-0.486150533823654	0	-0.613436800528863	0	-0.00244123939400141	0.729933727341461	-0.37020063316238	0	0.354743176046011	0	0.552809719857084	0	-0.0617702948278426	2.26551090279459e-18	-0.0685589040768866	2.83533807907565e-22	-0.307692811353359	0	-0.426624072618111	0	-0.574531446219009	0
FMNL1	NO	purple	0.287636512929465	0	0.55631607561811	0	0.727037862203237	0	0.371673387449653	0	-0.332476833067875	0	0.110551182840175	2.03972183067803e-55	0.438656081267424	0	0.471501505653246	0	0.758232878444755	0	-0.649030564096499	0	-0.666232700851147	0	0.0599614921874052	2.12533095296428e-17	-0.376798356941418	0	0.473570432987458	0	0.709363711775449	0	0.101680046668083	4.11369145046244e-47	0.038270412736735	6.17137632264149e-08	-0.287245693588817	0	-0.485568951898305	0	-0.718499739167389	0
KEL	NO	salmon	0.845718313148542	0	0.207612026415879	1.30457726492714e-193	0.59187278382115	0	0.407666760609581	0	-0.293213506824871	0	0.0569588248993776	7.56519365180179e-16	0.833208040765061	0	0.471470628166483	0	0.416071905926352	0	-0.485976948685715	0	-0.362268556178703	0	-0.276318972524445	0	-0.462909072608396	0	-0.0273507677288232	0.000109566307111566	0.228346425747953	7.23994672503852e-235	-0.208075848443971	1.73574599174946e-194	-0.263217046552121	3.57346733142262e-314	-0.438460216265808	0	-0.512602409186227	0	-0.579122642454715	0
KCNJ10	NO	magenta	0.806443573976386	0	0.247285302864144	2.29633751618605e-276	0.678411390497046	0	0.443396125844011	0	-0.370350104832714	0	0.0516971803788815	2.56735885008142e-13	0.822942446763118	0	0.47143116055925	0	0.480291932812867	0	-0.593547731751044	0	-0.486896889543675	0	-0.227602106752252	2.60367966062409e-233	-0.489680930828275	0	0.0182465984033695	0.00986723018552647	0.324068417254163	0	-0.0890401807325829	1.72038638514778e-36	-0.169436088120747	1.08687213068135e-128	-0.408599770593197	0	-0.507679127679765	0	-0.68240840579479	0
TRAPPC6A	NO	red	0.248981852685961	2.89895747924942e-280	0.00895035356968869	0.205625619306806	0.250955921931875	7.72200990605903e-285	0.570590702994789	0	0.313883507491557	0	0.502456854475652	0	0.340721504994014	0	0.471342468171965	0	0.08919625509513	1.297517264878e-36	0.0419244388513487	3.00912321083147e-09	0.0386601935944694	4.52727351957408e-08	-0.64686387668325	0	-0.552350250719041	0	-0.445571420576122	0	-0.224345269171789	1.43647915657659e-226	-0.170432772661212	3.30356198613819e-130	-0.190169123919863	3.3560886305321e-162	-0.602627810793895	0	-0.36108391022315	0	-0.224055053399629	5.66034106807465e-226
ROM1	NO	blue	0.75994163591183	0	0.25806347455438	1.19501379120612e-301	0.681438386951027	0	0.395903411146549	0	-0.370181011895112	0	0.012443755602134	0.0784541175741527	0.810622670645029	0	0.471330625306742	0	0.512393003722062	0	-0.554706124504044	0	-0.46005405672455	0	-0.213445270772354	8.77988151056456e-205	-0.460587972126325	0	0.100007598973301	1.2621835348776e-45	0.38222836164372	0	-0.163324721588751	1.36196710393425e-119	-0.198725511055354	3.08715865375331e-177	-0.508770674325186	0	-0.672729483533681	0	-0.698072636681333	0
DVL2	NO	red	-0.0858440538816941	4.97900363654694e-34	0.192448022326174	3.89572175010218e-166	0.154967842968058	1.01731144234692e-107	0.397315353546648	0	0.513652636627377	0	0.59603885894174	0	0.0621341588742856	1.43269603863936e-18	0.471299338927083	0	0.269457870808521	0	0.0921901619727573	5.26359314522345e-39	-0.114467777651067	2.62175023016646e-59	-0.227103796264525	2.84488087132102e-232	-0.25947981800218	4.60866752226415e-305	0.0533191124556889	4.51703274970265e-14	0.035317411630236	5.86052355481397e-07	-0.136790074727592	3.92242828004507e-84	-0.12995529318575	4.74023659850808e-76	-0.199514745784581	1.16597691047809e-178	-0.0565104802454649	1.26991096958656e-15	-0.00957927054534031	0.175536756001861
PSMC3	NO	green	0.0711145647883904	7.57539175174204e-24	0.0172511010918986	0.01470181691221	0.223950763627911	9.26072014865948e-226	0.522857453436995	0	0.363970293490931	0	0.47304514970606	0	0.17409366035025	7.33592615451519e-136	0.471268945769249	0	0.156905894815868	2.0514596278875e-110	0.163171095032987	2.28212664856279e-119	0.134649848553277	1.48024217643687e-81	-0.472182925786167	0	-0.427915352991275	0	-0.263172176476598	4.60636389153443e-314	-0.127998713829867	8.14729566013091e-74	-0.0941509837173859	1.29346475868508e-40	-0.11240305295251	3.06898742687833e-57	-0.432149610957532	0	-0.197164505328086	1.93147261487223e-174	-0.106678964997751	1.04983239297737e-51
INKA1	NO	magenta	0.297956910139657	0	0.248655006278324	1.64323947135024e-279	0.42162686355706	0	0.429125846491523	0	0.0196360170492614	0.00548670813251454	0.28382280065936	0	0.420973717568772	0	0.471004358993216	0	0.393564493035016	0	-0.25097946444303	6.80657224795376e-285	-0.299535496386666	0	-0.263413842163562	1.17275922437286e-314	-0.409727805111844	0	0.0312659575945201	9.76248530491199e-06	0.187279509946775	2.77616541470393e-157	-0.0567950154092795	9.1455869702473e-16	-0.105684450568775	8.96800812598684e-51	-0.330494027880143	0	-0.293950790055034	0	-0.378049914282105	0
TGM2	NO	magenta	0.863336887925457	0	0.20151434844403	2.71906867745424e-182	0.591861450801525	0	0.38439691672092	0	-0.283404953942498	0	0.0680461147010369	5.77298723079421e-22	0.851319705124549	0	0.470959035439227	0	0.432306483845239	0	-0.491051622897604	0	-0.369242000398425	0	-0.283847957307459	0	-0.465858214824607	0	-0.0416169574650767	3.91933842861018e-09	0.228460111667491	4.18409835259498e-235	-0.221315459002258	2.15182613264295e-220	-0.269568973488825	0	-0.439395079997879	0	-0.510881453245833	0	-0.57947657273196	0
LAG3	NO	red	0.179406794057802	2.71454530726713e-144	0.198515362921729	7.36880609755367e-177	0.22646012638535	6.19071401648786e-231	0.490668881473904	0	0.277855191418734	0	0.538535566603694	0	0.225437965757884	8.07924153481235e-229	0.470952675707393	0	0.201047976654274	1.92790479131913e-181	-0.0720851235540863	1.84930950133101e-24	-0.17293513543975	4.65929489610132e-134	-0.380987859965438	0	-0.436486571695954	0	-0.199560335206416	9.64524140088913e-179	-0.0631157428581675	4.10726121660255e-19	-0.0541578125472983	1.80193782609528e-14	-0.108978260327082	6.81453884021408e-54	-0.320756997182551	0	-0.117551082904153	1.81274229327717e-62	-0.194052010755419	6.17432432387816e-169
SOX12	NO	magenta	0.758153128611022	0	0.222588848660911	5.60529175288312e-223	0.571514461088263	0	0.395957067673952	0	-0.303572129899613	0	0.0874522436564618	2.95027248410374e-35	0.836131064877582	0	0.470920020126652	0	0.412228027691133	0	-0.532912708633636	0	-0.400821239797353	0	-0.320382609651535	0	-0.496828491449155	0	-0.0872613729104539	4.13731046297118e-35	0.180475171216513	5.07798620309748e-146	-0.119223015562264	3.2271880692065e-64	-0.184072033260431	6.42289596748972e-152	-0.409560872898497	0	-0.439995779027711	0	-0.586123800421456	0
DAPK3	NO	purple	0.0498341673923379	1.77152007963205e-12	0.394742412097602	0	0.434255908310432	0	0.326010230841857	0	0.0509039230550296	5.89272426564696e-13	0.278077967106428	0	0.20273298116986	1.59056963493145e-184	0.470544136992421	0	0.549438598627926	0	-0.256013915674695	9.54281107133988e-297	-0.357482689842148	0	-0.0186143028782835	0.00847695870584403	-0.263869518422801	8.85520902417376e-316	0.339870786622582	0	0.421115459450581	0	-0.0222873170928293	0.00162146118298838	-0.0436769783188214	6.44004407169397e-10	-0.223968875167934	8.50202885347061e-226	-0.28630286183468	0	-0.35348688838662	0
CNPPD1	NO	salmon	0.894196747581304	0	0.238544619304847	9.39414692937352e-257	0.626008290108685	0	0.385431646904585	0	-0.395863360596454	0	0.0487898965649304	5.07578227431106e-12	0.865682409634744	0	0.470218979980087	0	0.474429513414196	0	-0.631172705083294	0	-0.459238934279324	0	-0.367895492826261	0	-0.584612328290988	0	-0.108116057439442	4.56389975737675e-53	0.21987139584791	1.75240912231733e-217	-0.143879241124955	5.72959026945384e-93	-0.18547214547139	3.00826075739781e-154	-0.515465457610281	0	-0.548494260154378	0	-0.704532076499179	0
AP5S1	NO	blue	0.136411389388866	1.128592337567e-83	0.105397481829863	1.65904842109784e-50	0.407831669481634	0	0.445084475336793	0	0.074939583624694	2.61927063535326e-26	0.362505189227104	0	0.222852041779515	1.63094077343061e-223	0.469869801785298	0	0.365149498396807	0	-0.166470297018478	3.12834590670417e-124	-0.196164307807136	1.16173751008602e-172	-0.424964373444714	0	-0.49413291649184	0	-0.166419258065402	3.72671882024037e-124	0.101332819339692	8.41366521721938e-47	-0.133834188480183	1.3846327248941e-80	-0.10097555901913	1.75224919364238e-46	-0.535583618904962	0	-0.447623263857067	0	-0.39143336157933	0
HINFP	NO	red	-0.112059237585395	6.72512538402441e-57	0.195066077606225	1.01738993635897e-170	0.159917093553651	1.13390448837102e-114	0.415588746005962	0	0.549559923922115	0	0.554693953504502	0	0.00442389058970574	0.531589855012688	0.469785874410098	0	0.242189043828164	7.79955746069031e-265	0.231414425175202	2.43889570895791e-241	7.84927954818413e-05	0.991143993329225	-0.249879957637404	2.43294141080053e-282	-0.228474707849596	3.89958429955031e-235	0.0630509996535513	4.46271305668504e-19	0.0503959995021642	9.96581995697854e-13	-0.178620399876334	4.99631316921663e-143	-0.159360325885013	7.04971998732864e-114	-0.333806106956766	0	-0.219329059732084	2.1449707979335e-216	0.0053143629255329	0.45234942208479
POLR2I	NO	red	0.0448163646308693	2.28839159309079e-10	0.1294364022363	1.87060495846327e-75	0.174271115255252	3.87416837117466e-136	0.420125323452531	0	0.357482690913057	0	0.505419981132312	0	0.182041769558058	1.41940053842324e-148	0.46972385592722	0	0.179189124466694	6.08723883327826e-144	0.0818042214208809	4.78102093115616e-31	0.0605919933037082	9.81168448680182e-18	-0.613486591782578	0	-0.529518732582015	0	-0.356151698741131	0	-0.18523913962387	7.36686920640427e-154	-0.100564066230732	4.06595077811086e-46	-0.0522568315300157	1.41794413648716e-13	-0.563080507767219	0	-0.306958547966335	0	-0.17563546987657	2.79479577155977e-138
GNL3L	NO	lightgreen	0.414082940286021	0	0.653421803297978	0	0.548128031128787	0	0.40502378815527	0	-0.233777865236592	2.1655545391202e-246	0.224862666446719	1.24008653534693e-227	0.502385788827266	0	0.469557643748143	0	0.564082063107567	0	-0.637712478345236	0	-0.567021596125671	0	-0.250659083971202	3.78621821759877e-284	-0.56747136799247	0	0.0475979097123343	1.64394098429351e-11	0.293422410462458	0	0.218733986468906	3.32343969706018e-215	0.121691426535211	7.58059884852913e-67	-0.288376479793575	0	-0.217000970759685	9.27804988579648e-212	-0.628127146579743	0
SGSM2	NO	green	-0.0460108469327543	7.52537099708535e-11	0.395962474339797	0	0.218439787862687	1.28434831541856e-214	0.666789217378209	0	0.539952669988994	0	0.733899264282837	0	0.00768958383242542	0.276863476485158	0.469552340222724	0	0.160493312274741	1.69902508314132e-115	0.0481885338400354	9.21546280132722e-12	-0.220186032056896	4.08510045733874e-218	-0.451914998067305	0	-0.46137786595132	0	-0.218016814359469	8.93793664056416e-214	-0.0858757995770014	4.71125645465295e-34	-0.0331274232963705	2.78866877969429e-06	-0.108966875415924	6.98852344103207e-54	-0.373141971553227	0	-0.111106154954269	5.84264533991407e-56	-0.133132429216819	9.37293936882259e-80
BDKRB1	NO	purple	0.735677605735978	0	0.218964621560097	1.15008921182511e-215	0.595059149268314	0	0.371315616148286	0	-0.358336396053628	0	0.0353676668833169	5.64827943454056e-07	0.83835694289449	0	0.468929640467588	0	0.444215076814336	0	-0.562994027634222	0	-0.407832232857065	0	-0.299133257201399	0	-0.487360628936203	0	-0.0623435034521079	1.09934529156415e-18	0.219925531557813	1.36424118445155e-217	-0.120695270426685	8.85823694003554e-66	-0.17581498616367	1.45619183649596e-138	-0.420876420044659	0	-0.475112115374805	0	-0.617014076352621	0
ATIC	NO	red	0.0894706120308445	7.89279023022299e-37	0.254775416449488	8.32620211159531e-294	0.204815815025349	2.24619936417028e-188	0.556677967651024	0	0.485861935099261	0	0.697714460726723	0	0.123636662983984	5.87447268408403e-69	0.468867466886641	0	0.182554158198411	2.05020864263939e-149	-0.0473818020876851	2.02821483182957e-11	-0.229560667228229	2.03946661046101e-237	-0.536337905952194	0	-0.546204205735137	0	-0.355130725229833	0	-0.164254789895617	5.91925662458297e-121	-0.111475906538407	2.53119261857333e-56	-0.0769730307189143	1.14182552508184e-27	-0.439946184068736	0	-0.139013023433865	7.45993017231368e-87	-0.192195511095123	1.06932211664637e-165
EMILIN2	NO	blue	0.175681402181908	2.36556702050016e-138	0.309903947495804	0	0.541223737267395	0	0.427842704917655	0	-0.0748970081846534	2.79434722078736e-26	0.179019635322874	1.14077150454704e-143	0.27317881231098	0	0.468071564286556	0	0.558684517495336	0	-0.290350149397409	0	-0.383416753174231	0	0.0331610490592954	2.72458200121876e-06	-0.207225497203217	6.97995065248134e-193	0.318100137705751	0	0.435208608867082	0	-0.135040790059706	5.04405076401655e-82	-0.263421540113188	1.12272322806098e-314	-0.114700206849203	1.5252677415837e-59	-0.224674631821835	3.02268418583403e-227	-0.358525113880486	0
RIMS3	NO	red	0.0285851203767865	5.27673762866967e-05	0.231542356551929	1.30380758922303e-241	0.202104159791594	2.26748853900699e-183	0.442747617559788	0	0.448082845793803	0	0.558665011933182	0	0.128094509769944	6.34434269221057e-74	0.467883406687554	0	0.25248954266154	2.0212261374614e-288	0.0414560487121809	4.49732102120729e-09	-0.113142547523854	5.63105371899156e-58	-0.302338377098486	0	-0.355651326764148	0	-0.0424503194583216	1.90668617756418e-09	0.0123332877357456	0.0811409597502663	-0.0896722231851991	5.47223779501383e-37	-0.0868132736996213	9.12476290775032e-35	-0.316370349510574	0	-0.142831874836823	1.23764277994561e-91	-0.105230394571905	2.37178490502158e-50
NUDT18	NO	pink	-0.0261110776708521	0.000221649761535024	0.232781700192868	2.96304614097355e-244	0.254703411684335	1.23287935828818e-293	0.385799631079006	0	0.263759504932238	1.65305961041845e-315	0.376546950603663	0	0.113775064903854	1.30861783195286e-58	0.467720232838529	0	0.302398696606949	0	0.0297268483572028	2.61576121665975e-05	-0.125197207969002	1.12424079243101e-70	-0.22132435240174	2.06450333166474e-220	-0.260625489744295	7.7010126557299e-308	0.0540871274751649	1.94809847783324e-14	0.118201864143722	3.80502630630842e-63	-0.0619585410050684	1.78792838380017e-18	-0.0850222690429522	2.06762771205918e-33	-0.269586260628415	0	-0.219196721943949	3.94828589503014e-216	-0.142654747419162	2.07624063699122e-91
ELOA	NO	green	0.618770904230734	0	0.217400380016086	1.49952007899058e-212	0.663681229037947	0	0.515762724401177	0	-0.321492110062742	0	0.121936459121677	4.12772154169679e-67	0.652839856041624	0	0.46768032150754	0	0.465981861003611	0	-0.550203609139154	0	-0.462927923720911	0	-0.315709005379247	0	-0.527363263964542	0	-0.0945652568092642	5.85245687756794e-41	0.251667317541496	1.69505114791607e-286	-0.10742659684321	2.06525843807088e-52	-0.203684359536594	2.80691759206379e-186	-0.42944539718841	0	-0.461057471752456	0	-0.649288068988241	0
ACTN1	NO	yellow	0.344376791488049	0	0.68247041467291	0	0.782380482789363	0	0.381756185393336	0	-0.333663141030048	0	0.0870002456254482	6.56309000555793e-35	0.454156417877846	0	0.467582442848352	0	0.803396543108418	0	-0.689167100537771	0	-0.764065401945841	0	0.219443495317849	1.26514126836614e-216	-0.280452326431123	0	0.633382029421883	0	0.847784786596858	0	0.0334573338205964	2.21779706783291e-06	-0.0450911045858128	1.77630159656075e-10	-0.198101553484011	4.07520063609839e-176	-0.484384135158043	0	-0.727825045607942	0
NMRAL1	NO	green	-0.00103471324268406	0.883670526710961	0.257202748610492	1.38533839342888e-299	0.312173442169932	0	0.525961731026501	0	0.279511096526807	0	0.501930172029471	0	0.109872997438645	9.31807674279781e-55	0.467199857863222	0	0.297493894499882	0	-0.0662385024146136	6.78649872772009e-21	-0.171915599565478	1.75532370841422e-132	-0.280725688251958	0	-0.418696823069556	0	-0.0402394108014435	1.25178269872498e-08	0.102400942956973	9.23904052481655e-48	0.0935314854071123	4.20677709733521e-40	0.0186565083269629	0.00832915207857135	-0.28055475490577	0	-0.106970485099798	5.57662622199511e-52	-0.230922843790238	2.69607672589878e-240
SMOX	NO	salmon	0.823908140462498	0	0.259365004761322	8.73179547095684e-305	0.631145247828581	0	0.396053365356798	0	-0.340840465771034	0	0.0670429074198333	2.28502848902882e-21	0.804532971463619	0	0.467156092100601	0	0.492537303864715	0	-0.577149827459076	0	-0.47469774802727	0	-0.244313846518661	1.30990966272056e-269	-0.492952807361616	0	0.0143247974936744	0.0427894924891427	0.300242136149098	0	-0.142928155624918	9.33993612248065e-92	-0.188300380864611	5.19176451886478e-159	-0.432841977759785	0	-0.514779690654026	0	-0.655136426576223	0
HPS6	NO	green	0.0957986292128514	5.40660351963635e-42	0.120141204768145	3.44579957328314e-65	0.327230783566662	0	0.586252739409145	0	0.356817621796763	0	0.488069353948729	0	0.150103076745924	4.16096543276158e-101	0.466906370185901	0	0.221810237100645	2.14115273847823e-221	0.0341253500166515	1.38579531507675e-06	-0.218751095953845	3.07197629049657e-215	-0.24314666169576	5.57091992107254e-267	-0.271925956122578	0	-0.070157496889844	2.98696089680701e-23	0.0626230295718397	7.70834536340811e-19	-0.288002104639828	0	-0.318767988034217	0	-0.315758151493567	0	-0.255565132518819	1.1147319047421e-295	-0.149549835691016	2.27608274198212e-100
PDLIM1	NO	pink	0.411620519251016	0	0.323192103102029	0	0.54138136559263	0	0.447643168259855	0	-0.137597832106016	4.075003170555e-85	0.270480458593136	0	0.492501689957962	0	0.466839618985638	0	0.52545967789722	0	-0.51919319275896	0	-0.518548839469514	0	-0.246379245945929	2.69709317981292e-274	-0.524322137367477	0	0.0324135708263021	4.54476346843875e-06	0.282601897378177	0	0.0239284546126206	0.000713904304211299	-0.0155121494145406	0.0282577591855749	-0.325338817696469	0	-0.285746555844309	0	-0.567177283859095	0
CYB5D1	NO	pink	-0.00628046390207989	0.374474720626174	0.241251199369437	9.65345541558563e-263	0.246382884815104	2.64606312634582e-274	0.396775086159492	0	0.416357123605541	0	0.494929791216352	0	0.134997325066839	5.68631956102578e-82	0.466409050389018	0	0.31889776790717	0	0.042442394623868	1.91991905919673e-09	-0.13841973732106	4.01175173330763e-86	-0.238026178409425	1.29196864177604e-255	-0.288967956619987	0	0.0805257481276814	3.92115250857921e-30	0.129453731673117	1.78694397442458e-75	-0.221143550910893	4.79099308636613e-220	-0.178160061195892	2.73140427751856e-142	-0.343055786343107	0	-0.28525278699295	0	-0.131238555857672	1.5518547120544e-77
MAD1L1	NO	red	0.0374879643078609	1.13915697757297e-07	0.215025296411673	7.23049891755241e-208	0.22270027974629	3.32417029606869e-223	0.465300167774364	0	0.405697012650076	0	0.565308807804782	0	0.124833972547399	2.83623701882917e-70	0.46613743184539	0	0.240726933318845	1.41419369934353e-261	-0.00195097145249354	0.782636281366847	-0.135769970131797	6.7137670796793e-83	-0.42669797014125	0	-0.458400955892141	0	-0.190326769978351	1.79980879760621e-162	-0.0318686578057659	6.55467190857521e-06	-0.0790052878854954	4.5875550142557e-29	-0.0525938491642769	9.88772114487664e-14	-0.435990707605031	0	-0.224848241350777	1.32784950618298e-227	-0.190052124313051	5.3273770798041e-162
ZYX	NO	yellow	0.242470799126844	1.8264526282048e-265	0.481836585918689	0	0.739840631072916	0	0.379699551394963	0	-0.287357989169933	0	0.124368774765616	9.24034677466688e-70	0.365881130692344	0	0.466048304134048	0	0.788253340343306	0	-0.634894756304195	0	-0.714555589609158	0	0.208204008462488	9.93265814144693e-195	-0.276680160470508	0	0.580961688313358	0	0.791361033088566	0	0.0432854376519134	9.135829044987e-10	-0.0319131776270577	6.36283434800193e-06	-0.117289192921621	3.38916319970545e-62	-0.331769732226721	0	-0.65404426813001	0
[truncated: 11,221 more rows]

## Sheet: Table S6_Music
Table S6. Consensus modules detected in the co-expression analysis. Module membership values (MM) and p-values of individual genes inferred from the music dataset are showed.
[truncated: 11,921 more rows]
